# Supplementary material for: N-Terminomic Changes in Neurons During Excitotoxicity Reveal Proteolytic Events Associated With Synaptic Dysfunctions and Potential Targets for Neuroprotection
Source: Mol Cell Proteomics. 2023 Apr 6;22(5):100543. doi: 10.1016/j.mcpro.2023.100543 (PMC10199228; doi:10.1016/j.mcpro.2023.100543)
Supplement: Supplemental Tables S1–S9 [file mmc2.xlsx]

## Sheet: Table Contents
Supplementary Tables for Manuscript: N-Terminomic Changes of Neurons During Excitotoxicity Reveals Proteolytic Events Associated with Synaptic Dysfunctions and Therapeutic Opportunities
Number	Table Name	Number of proteins or peptides
S1	TAILS_ Glutamate 30min/Control
S1A	Full dataset	6482
S1B	Significant list	233
S2	TAILS_ Glutamate 240min/Control
S2A	Full dataset	7011
S2B	Significant list	365
S3	Global/Shotgun Proteomics_DIA
S3A	Full dataset_Spectronaut	2504
S3B	Significant list_Glutamate 30min/Control	1
S3C	Significant list_Glutamate 240min/Control	13
S4	Abundance ratios of neo-N-terminal peptides and unique peptides of significantly proteolyzed proteins in excitotoxic neurons
S4A	TAILS and global proteomics significant list 30min/Control (derived from Tables S1B and S3B)	233
S4B	TAILS and global proteomics significant list 240min/Control (derived from Tables S2B and S3C)	365
S5	TAILS_ Glutamate+Calpeptin 30min/Control
S5A	Full dataset	5197
S5B	Significant list	16
S6	TAILS_ Glutamate+Calpeptin 240min/Control
S6A	Full dataset	6462
S6B	Significant list	54
S7	Comparison of neo-N-terminal peptides exhibiting significant abundance changes in glutamate-treated and glutamate/calpeptin-cotreated neurons
S7A	Treatment time 30 min	94
S7B	Treatment time 240 min	55
S8	Annotation of the cleavage sites in proteins undergoing significantly enhanced proteolytic processing during excitotoxicity
S8A	Treatment time 30 min
S8B	Treatment time 240 min
S8C	Alignment of the cleavage site sequences of human homologs and mouse isoforms of the protein kinases proteolytically processed during excitotoxicity
S9	SynGO analysis of neuronal proteins undergoing significantly enhanced proteolytic processing during excitotoxicity
S10	TAILS_ Matched Fragment ions of N-terminal peptides
S10A	Glutamate 30min_Matched Fragment ions
S10B	Glutamate 240min_Matched Fragment ions
S10C	Glutamate+Calpeptin 30min_Matched Fragment ions
S10D	Glutamate+Calpeptin 240min_Matched Fragment ions

## Sheet: S1A
TABLE S1A: TAILS_ Glutamate 30min/Control (Full data Set)
Sequence	Modifications	Mass	Protein Accession	Protein Names	Gene	Retention time	Calibrated retention time	Charges	PEP	MS/MS scan number	Intensity	Raw file	Score	Delta score	Ratio H/L
AAAAAAAAAAAAAQCR	Acetyl (N-term)	1427.69	A0A087WNR9; A0A087WST0; Q3U285-5; Q3U285-6; Q3U285-3; Q3U285	Ligand-dependent nuclear receptor corepressor-like protein	Lcorl	99.17	96.783	2	1.4049e-144	69794	0	161130_Sadia_CG30_R1_Frac1	324.09	273.02	NaN
AAAAAAAAAAGAAGGR	Acetyl (N-term)	1239.63	G3UY42; Q8CCS6-2; Q8CCS6; G3UX74	Polyadenylate-binding protein 2	Pabpn1	81.876	79.46	1; 2	1.7917e-82	54272	0	161130_Sadia_CG30_R1_Frac1	285.74	219.47	NaN
AAAAAAAAAAGAAGGRGSGPGR	Acetyl (N-term)	1750.88	G3UY42; Q8CCS6-2; Q8CCS6; G3UX74	Polyadenylate-binding protein 2	Pabpn1	67.051	64.482	2; 3	2.7044e-248	47984	0	161130_Sadia_CG30_R4_Frac1	350.04	281.25	NaN
AAAAAAAAAAGAAGGRGSGPGRR	Acetyl (N-term)	1906.98	G3UY42; Q8CCS6-2; Q8CCS6; G3UX74	Polyadenylate-binding protein 2	Pabpn1	54.417	51.904	3	0.0020165	32927	0	161130_Sadia_CG30_R3_Frac2	96.487	29.212	NaN
AAAAAAAAAGAAGGR	Acetyl (N-term)	1168.59	G3UY42; Q8CCS6-2; Q8CCS6; G3UX74	Polyadenylate-binding protein 2	Pabpn1	74.344	70.721	2	1.1798e-53	46303	0	161130_Sadia_CG30_R1_Frac1	253.64	190.98	NaN
AAAAAAAAAGAAGGRGSGPGR	Acetyl (N-term)	1679.85	G3UY42; Q8CCS6-2; Q8CCS6; G3UX74	Polyadenylate-binding protein 2	Pabpn1	58.857	57.553	2	4.6214e-85	35736	0	161130_Sadia_CG30_R3_Frac1	259.1	194.04	NaN
AAAAAAAAATEQQGSNGPVKKSMR	Acetyl (N-term)	2327.17	P82349	Beta-sarcoglycan	Sgcb	55.962	52.627	3	2.4821e-40	33428	178060000	161130_Sadia_CG30_R3_Frac2	136.56	117.86	1.2676
AAAAAAAAGAAGGR	Acetyl (N-term)	1097.56	G3UY42; Q8CCS6-2; Q8CCS6; G3UX74	Polyadenylate-binding protein 2	Pabpn1	63.779	60.124	2	0.14476	38154	0	161130_Sadia_CG30_R3_Frac1	81.525	26.543	NaN
AAAAAAGPEMVR	Oxidation (M); Acetyl (N-term)	1171.57	P63085	Mitogen-activated protein kinase 1	Mapk1	48.979	48.979	2	0.00023661	27660	0	161130_Sadia_CG30_R3_Frac1	159.1	120.49	NaN
AAAAAAGPEMVR	Acetyl (N-term)	1155.57	P63085	Mitogen-activated protein kinase 1	Mapk1	67.619	65.298	2	4.4184e-42	42859	0	161130_Sadia_CG30_R3_Frac1	270.57	185.66	NaN
AAAAAAGPEMVRGQVFDVGPR	Oxidation (M); Acetyl (N-term)	2127.05	P63085	Mitogen-activated protein kinase 1	Mapk1	80.986	80.957	2; 3	0.022331	51693	0	161130_Sadia_CG30_R1_Frac2	80.69	59.461	NaN
AAAAAAGPEMVRGQVFDVGPR	Acetyl (N-term)	2111.06	P63085	Mitogen-activated protein kinase 1	Mapk1	97.851	92.757	2; 3	6.8503e-10	67932	0	161130_Sadia_CG30_R3_Frac1	121.74	88.042	NaN
AAAAAAPGGGGGEPR	Acetyl (N-term)	1250.6	D3Z3G6; Q63844	Mitogen-activated protein kinase; Mitogen-activated protein kinase 3	Mapk3	44.898	40.466	2	0.0014673	23695	0	161130_Sadia_CG30_R4_Frac1	141.08	95.716	NaN
AAAAAASHLNLDALR	Acetyl (N-term)	1505.8	Q8CH72; A2AGS0; A2AGS1	E3 ubiquitin-protein ligase TRIM32	Trim32	91.092	88.799	2; 3	1.0817e-204	64251	670910000	161130_Sadia_CG30_R3_Frac1	354.69	259.33	67.206
AAAAAASTAAASSSVHR	Acetyl (N-term)	1540.76	P70324-2; P70324	T-box transcription factor TBX3	Tbx3	37.149	35.421	2	0.080356	14497	150040000	161130_Sadia_CG30_R1_Frac1	23.676	14.947	1.1786
AAAAAAVAGAGR	Acetyl (N-term)	997.53	E9QNR6		AI837181	67.857	64.302	2	0.030049	42069	0	161130_Sadia_CG30_R3_Frac1	133.68	49.113	NaN
AAAAAEQQQFYLLLGNLLSPDNVVR	Acetyl (N-term)	2742.43	Q8BKC5	Importin-5	Ipo5	114.98	112.2	2; 3	2.5284e-89	90453	0	161130_Sadia_CG30_R3_Frac2	180.63	160.2	NaN
AAAAAGGAPGPAPGPSRPAPAAR	Acetyl (N-term)	1980.03	Q8K3M5	CDK5 and ABL1 enzyme substrate 2	Cables2	49.392	45.802	2; 3	5.4611e-53	23441	0	161130_Sadia_CG30_R1_Frac1	159.7	138.96	NaN
AAAAAGGLPGKGHDISLAALR	Acetyl (N-term)	1958.07	B9EIX0; Q3U564-2; Q3U564	mRNA-decapping enzyme 1B	Dcp1b	75.172	76.007	3	1.6355e-10	56649	92069000	161130_Sadia_CG30_R1_Frac4	147.16	106.36	3.8401
AAAAAGPEMVR	Acetyl (N-term)	1084.53	P63085	Mitogen-activated protein kinase 1	Mapk1	64.349	60.726	2	2.3601e-08	37238	0	161130_Sadia_CG30_R1_Frac1	215.42	119.67	NaN
AAAAAMAEQEGAR	Oxidation (M); Acetyl (N-term)	1303.58	D3Z4J5; Q9D1H7	Golgi to ER traffic protein 4 homolog	Get4	50.336	46.746	2	0.0001586	24331	0	161130_Sadia_CG30_R1_Frac1	177.06	111.72	NaN
AAAAAMAEQEGAR	Acetyl (N-term)	1287.59	D3Z4J5; Q9D1H7	Golgi to ER traffic protein 4 homolog	Get4	69.009	65.42	2	3.0726e-74	41500	0	161130_Sadia_CG30_R1_Frac1	291.52	160.77	NaN
AAAAAMAEQEGARNGAR	Oxidation (M); Deamidation (NQ); Acetyl (N-term)	1702.77	D3Z4J5; Q9D1H7	Golgi to ER traffic protein 4 homolog	Get4	40.549	40.549	2	0.052493	18603	0	161130_Sadia_CG30_R1_Frac1	85.355	46.48	NaN
AAAAAMAEQEGARNGAR	Deamidation (NQ); Acetyl (N-term)	1686.77	D3Z4J5; Q9D1H7	Golgi to ER traffic protein 4 homolog	Get4	57.58	54.401	2	5.86e-178	33171	0	161130_Sadia_CG30_R3_Frac1	331.92	244.35	NaN
AAAAAPGGGGGEPR	Acetyl (N-term)	1179.56	D3Z3G6; Q63844; A0A0U1RPX4	Mitogen-activated protein kinase; Mitogen-activated protein kinase 3	Mapk3	36.239	36.239	2	0.006495	15302	0	161130_Sadia_CG30_R1_Frac1	135.55	78.371	NaN
AAAAASGAGGVAVAGAGGAGPAGR	Acetyl (N-term)	1835.92	E9PU87		Sik3	73.588	70.14	2; 3	1.9306e-240	53612	0	161130_Sadia_CG30_R4_Frac1	454.32	401.08	NaN
AAAAATAAAAAAPSGGGGGGEEER	Acetyl (N-term)	2011.92	D3Z7U4; Q9Z2D6-2	Methyl-CpG-binding protein 2	Mecp2	74.165	70.543	2; 3	1.5426e-140	47694	0	161130_Sadia_CG30_R3_Frac1	350.86	301.86	NaN
AAAAATAATKGNGGGSGR	Deamidation (NQ); Acetyl (N-term)	1530.74	Q9D3B1	Very-long-chain (3R)-3-hydroxyacyl-CoA dehydratase 2	Hacd2	38.274	35.74	2; 3	2.2251e-240	14448	3105000000	161130_Sadia_CG30_R1_Frac1	240.94	188.45	1.0618
AAAAATAATKGNGGGSGR	Acetyl (N-term)	1529.75	Q9D3B1	Very-long-chain (3R)-3-hydroxyacyl-CoA dehydratase 2	Hacd2	36.071	32.811	2; 3	1.5809e-178	13872	2152300000	161130_Sadia_CG30_R3_Frac1	218.02	166.57	1.2766
AAAAAVIPPSGLDDGVSR	Acetyl (N-term)	1707.88	Q8BXG3	Intraflagellar transport protein 57 homolog	Ift57	104.38	102.85	2	0.0053713	75449	0	161130_Sadia_CG30_R1_Frac1	106.26	73.734	NaN
AAAAELSSSSGSER	Acetyl (N-term)	1363.62	A0A1W2P7F0; Q99LQ1	MAP3K12-binding inhibitory protein 1	Mbip	53.617	51.739	2	4.316e-60	30261	0	161130_Sadia_CG30_R3_Frac1	269.33	213.87	NaN
AAAAEVSLLQECGCKGIR	Acetyl (N-term)	1973.97	D6RFB6; Q9D8F1	Alpha-ketoglutarate-dependent dioxygenase alkB homolog 4	Alkbh4	90.589	87.435	2	1.5141e-36	57152	19537000	161130_Sadia_CG30_R1_Frac2	184.03	130.46	NaN
AAAAFEVPAALTTSESTMAAER	Acetyl (N-term)	2236.07	A0A0G2JE88; Q9JJY4	Probable ATP-dependent RNA helicase DDX20	Ddx20	110.2	107.66	2; 3	4.7364e-18	81689	0	161130_Sadia_CG30_R1_Frac1	155.93	136.37	NaN
AAAAGAVVASAASGPAEGKKITELR	Acetyl (N-term)	2337.27	Q8CH25-2; Q8CH25; A0A1L1SRL0; A0A1L1STF9	SAFB-like transcription modulator	Sltm	82.116	79.917	2; 3; 4	1.9271e-139	57831	20622000000	161130_Sadia_CG30_R3_Frac2	196.81	173.08	0.82242
AAAAMAEQEGAR	Acetyl (N-term)	1216.55	D3Z4J5; Q9D1H7	Golgi to ER traffic protein 4 homolog	Get4	59.388	55.731	2	4.1612e-33	33922	0	161130_Sadia_CG30_R3_Frac1	254.82	178.79	NaN
AAAAMAEQEGARNGAR	Deamidation (NQ); Acetyl (N-term)	1615.74	D3Z4J5; Q9D1H7	Golgi to ER traffic protein 4 homolog	Get4	46.081	46.081	2	0.048815	23757	0	161130_Sadia_CG30_R1_Frac1	89.827	37.101	NaN
AAAAMAVSEAWPELELAER	Oxidation (M); Acetyl (N-term)	2071.99	E9PV22; Q505F5	Leucine-rich repeat-containing protein 47	Lrrc47	111.21	108.79	2	0.00033562	88124	0	161130_Sadia_CG30_R4_Frac1	122.45	92.009	NaN
AAAAMAVSEAWPELELAER	Acetyl (N-term)	2055.99	E9PV22; Q505F5	Leucine-rich repeat-containing protein 47	Lrrc47	112.81	110.46	2; 3	1.6052e-73	77578	0	161130_Sadia_CG30_R1_Frac2	329.67	282.96	NaN
AAAAMAVSEAWPELELAERER	Acetyl (N-term)	2341.14	E9PV22; Q505F5	Leucine-rich repeat-containing protein 47	Lrrc47	109.79	105.42	2; 3	1.508e-112	75091	0	161130_Sadia_CG30_R1_Frac2	240.21	202.36	NaN
AAAAPGPVELGFAEEAPAWR	Acetyl (N-term)	2051.01	A2T4N6; A0A0R4J0N5; P46718	Programmed cell death protein 2	Pdcd2	110.2	107.69	2; 3	3.8134e-28	87049	0	161130_Sadia_CG30_R4_Frac1	176.25	146.91	NaN
AAAAQIHSPLSR	Acetyl (N-term)	1262.67	B1AU60; B1AXA6; Q925Q8-3; Q925Q8-2; Q925Q8	Dachshund homolog 2	Dach2	59.633	57.806	2	1.6379e-09	35991	61353000	161130_Sadia_CG30_R3_Frac1	145.25	111.04	0.17517
AAAAQKSPSAEAAAPPPGPR	Unmodified	1843.95	Q3UNH4	G protein-regulated inducer of neurite outgrowth 1	Gprin1	32.169	29.316	3	2.9115e-06	11054	11435000	161130_Sadia_CG30_R3_Frac1	106.75	86.011	2.4823
AAAAQLSLTQLSSGNPVYEKYYR	Acetyl (N-term)	2571.3	H3BJB8; F6W2Q5; Q5JC28; H3BK65; P42567	Epidermal growth factor receptor substrate 15	Eps15	106.5	105.22	2; 3	3.9912e-92	72108	1391900000	161130_Sadia_CG30_R1_Frac2	188.4	168.8	1.0118
AAAASESLSSGGPGAVR	Acetyl (N-term)	1528.75	Q3UPE3-2; Q3UPE3	RecQ-mediated genome instability protein 2	Rmi2	69.696	66.241	2	3.7163e-08	43830	0	161130_Sadia_CG30_R3_Frac1	191.53	135.98	NaN
AAAATAAAAAAPSGGGGGGEEER	Acetyl (N-term)	1940.88	D3Z7U4; Q9Z2D6-2	Methyl-CpG-binding protein 2	Mecp2	64.698	62.328	2; 3	4.0396e-127	40150	0	161130_Sadia_CG30_R3_Frac1	285.58	240.14	NaN
AAAATAATKGNGGGSGR	Deamidation (NQ); Acetyl (N-term)	1459.7	Q9D3B1	Very-long-chain (3R)-3-hydroxyacyl-CoA dehydratase 2	Hacd2	30.118	30.118	2	2.3198e-160	10289	179620000	161130_Sadia_CG30_R1_Frac1	191.23	154.85	0.9307
AAAATAATKGNGGGSGR	Acetyl (N-term)	1458.72	Q9D3B1	Very-long-chain (3R)-3-hydroxyacyl-CoA dehydratase 2	Hacd2	28.351	28.351	2	3.3322e-26	8973	55694000	161130_Sadia_CG30_R1_Frac1	124.38	104.6	1.0909
AAAATFSEQVGGGSGGAGR	Unmodified	1649.78	O88935-1; O88935; O88935-3	Synapsin-1	Syn1	44.778	41.222	2; 3	2.6112e-172	20818	266200000	161130_Sadia_CG30_R3_Frac1	326.11	243.82	2.9294
AAAATFSEQVGGGSGGAGRGGAAAR	Unmodified	2133.03	O88935-1; O88935; O88935-3	Synapsin-1	Syn1	37.513	34.4	3	1.2302e-23	18283	24856000	161130_Sadia_CG30_R3_Frac2	133.38	91.042	NaN
AAAATMAAAAR	Oxidation (M); Acetyl (N-term)	1032.5	G3UY33; Q8C754-2; Q8C754	Vacuolar protein sorting-associated protein 52 homolog	Vps52	41.987	41.987	2	0.062689	20028	0	161130_Sadia_CG30_R1_Frac1	128.38	58.756	NaN
AAAATMAAAAR	Acetyl (N-term)	1016.51	G3UY33; Q8C754-2; Q8C754	Vacuolar protein sorting-associated protein 52 homolog	Vps52	66.487	63.129	1; 2	1.3611e-99	46524	0	161130_Sadia_CG30_R4_Frac1	328.66	152.75	NaN
AAAAVAVPLAGGQEGSQGGVR	Acetyl (N-term)	1906.99	A2AQ19	RNA polymerase-associated protein RTF1 homolog	Rtf1	93.868	92.34	2	0.065196	66024	0	161130_Sadia_CG30_R1_Frac1	86.467	51.053	NaN
AAAAVVEFQR	Acetyl (N-term)	1102.58	Q8BG32; G3UYI4; G3UYL3	26S proteasome non-ATPase regulatory subunit 11	Psmd11	91.94	87.576	1; 2	9.7682e-21	63059	0	161130_Sadia_CG30_R3_Frac1	255.54	187.56	NaN
AAAAVVEFQR	Deamidation (NQ); Acetyl (N-term)	1103.56	Q8BG32; G3UYI4; G3UYL3	26S proteasome non-ATPase regulatory subunit 11	Psmd11	97.168	94.114	2	0.030887	69109	0	161130_Sadia_CG30_R3_Frac1	155.1	62.664	NaN
AAAAVVVPAEWIKNWEKSGR	Acetyl (N-term)	2223.18	F6RBN0; B1AZI6	THO complex subunit 2	Thoc2	107.89	106.06	3	1.3446e-18	86169	2583600000	161130_Sadia_CG30_R1_Frac4	118.46	98.902	0.88784
AAAAYVDHFAAECLVSMSSR	Acetyl (N-term)	2196.99	Q9JJZ6	Krueppel-like factor 13	Klf13	108.28	108.08	2; 3	2.0091e-06	38436	0	161130_Sadia_CG30_R1_Frac3	131.71	111.06	NaN
AAADGDDSLYPIAVLIDELR	Acetyl (N-term)	2158.08	Q76MZ3; G3UXQ1	Serine/threonine-protein phosphatase 2A 65 kDa regulatory subunit A alpha isoform	Ppp2r1a	115.14	112.36	2; 3	2.3444e-61	85895	0	161130_Sadia_CG30_R3_Frac1	231.26	188.45	NaN
AAADTCGAGTLSSR	Acetyl (N-term)	1378.61	Q9ER73	Elongator complex protein 4	Elp4	51.984	48.394	2	3.0608e-27	25728	0	161130_Sadia_CG30_R1_Frac1	274.03	204.2	NaN
AAAEEEDGGPEGPNR	Acetyl (N-term)	1539.64	O35445	E3 ubiquitin-protein ligase RNF5	Rnf5	40.825	40.825	2	7.0049e-10	19089	0	161130_Sadia_CG30_R1_Frac1	177.57	140.38	NaN
AAAEEEDGGPEGPNRER	Acetyl (N-term)	1824.79	O35445	E3 ubiquitin-protein ligase RNF5	Rnf5	34.944	32.037	2; 3	3.8695e-22	11586	0	161130_Sadia_CG30_R1_Frac1	196.38	159.24	NaN
AAAEIDEEPVSKAKQSR	Unmodified	1827.93	Q60817; P70670	Nascent polypeptide-associated complex subunit alpha; Nascent polypeptide-associated complex subunit alpha, muscle-specific form	Naca	31.447	28.923	2; 3; 4	4.0951e-47	13643	2182400000	161130_Sadia_CG30_R3_Frac2	235.16	189.29	1.1157
AAAEPDADPKAAIPVDLR	Acetyl (N-term)	1860.96	H3BJX5; Q8R2T8-2; Q8R2T8	General transcription factor 3C polypeptide 5	Gtf3c5	89.615	86.193	2	2.5902e-05	61969	178380000	161130_Sadia_CG30_R3_Frac1	109.84	93.467	1.2907
AAAEPDADPKAAIPVDLRR	Acetyl (N-term)	2017.06	H3BJX5; Q8R2T8-2; Q8R2T8	General transcription factor 3C polypeptide 5	Gtf3c5	74.04	71.067	2; 3	5.3841e-10	46681	3566500000	161130_Sadia_CG30_R1_Frac1	139.08	129.52	1.058
AAAFHPGLAAAASAR	Acetyl (N-term)	1422.74	P05202	Aspartate aminotransferase, mitochondrial	Got2	73.322	66.009	2	0.063316	49507	0	161130_Sadia_CG30_R4_Frac1	99.568	68.074	NaN
AAAGAAATDLEVVR	Unmodified	1313.69	Q6PD26	GPI transamidase component PIG-S	Pigs	56.778	54.901	2	0.00062331	33124	122460000	161130_Sadia_CG30_R3_Frac1	156.58	119.82	1.3103
AAAGAVVASAASGPAEGKKITELR	Acetyl (N-term)	2266.23	Q8CH25-2; Q8CH25; A0A1L1SRL0; A0A1L1STF9	SAFB-like transcription modulator	Sltm	75.498	73.986	3	5.7505e-14	51095	17516000	161130_Sadia_CG30_R3_Frac1	114.72	90.182	NaN
AAAGGGGGGGRYYGGGNEGGR	Acetyl (N-term)	1838.8	G5E924; Q8R081	Heterogeneous nuclear ribonucleoprotein L	Hnrnpl	30.878	30.878	2	0.010329	10861	0	161130_Sadia_CG30_R1_Frac1	89.43	53.006	NaN
AAAGSAAVSGAGTPVAGPTGR	Acetyl (N-term)	1766.89	V9GXI0; V9GXT7; Q9Z266	SNARE-associated protein Snapin	Snapin	70.199	66.744	2; 3	8.1392e-85	44445	326800000	161130_Sadia_CG30_R3_Frac1	255.85	203.06	NaN
AAAGYDVEKNNSR	Acetyl (N-term)	1435.67	P15864; P43277; I7HFT9; Q07133; P43274; P43275	Histone H1.2; Histone H1.3; Histone H1t; Histone H1.4; Histone H1.1	Hist1h1c; Hist1h1d; Hist1h1t; Hist1h1e; Hist1h1a	37.173	35.667	2	4.3537e-06	14490	154690000	161130_Sadia_CG30_R1_Frac1	133.89	100.52	0.46593
AAAIASSLIR	Acetyl (N-term)	1013.59	P61329; P70377	Fibroblast growth factor 12; Fibroblast growth factor 13	Fgf12; Fgf13	108.02	106.95	2	0.0010616	79566	0	161130_Sadia_CG30_R1_Frac1	194.2	97.126	NaN
AAAKDGCGLETAAGNGR	Deamidation (NQ); Acetyl (N-term)	1660.75	Q3TIR6; P61759	Prefoldin subunit 3	Vbp1	44.58	41.481	2; 3	2.4236e-55	21478	363870000	161130_Sadia_CG30_R3_Frac1	110.11	30.097	0.75896
AAAKDGCGLETAAGNGR	Acetyl (N-term)	1659.76	Q3TIR6; P61759	Prefoldin subunit 3	Vbp1	41.875	38.419	2; 3	2.3419e-88	18351	1395700000	161130_Sadia_CG30_R3_Frac1	174.23	126.67	0.77521
AAAKDGCGLETAAGNGRR	Deamidation (NQ); Acetyl (N-term)	1816.85	Q3TIR6; P61759	Prefoldin subunit 3	Vbp1	36.41	33.487	3	6.7667e-88	13349	4440700000	161130_Sadia_CG30_R1_Frac1	122.08	60.423	0.84501
AAAKDGCGLETAAGNGRR	Acetyl (N-term)	1815.86	Q3TIR6; P61759	Prefoldin subunit 3	Vbp1	33.508	31.591	2; 3	3.2438e-40	15878	2339200000	161130_Sadia_CG30_R3_Frac2	102.29	80.836	0.8876
AAAKKAVLGPLVGAVDQGTSSTR	Acetyl (N-term)	2238.23	B1ASZ3; Q64516-1; Q64516-2; Q64516	Glycerol kinase	Gyk; Gk	79.773	76.668	3	1.2158e-26	54908	640510000	161130_Sadia_CG30_R3_Frac2	85.185	75.67	1.2028
AAALAAAEPAPAVPQAAGSGGPTSR	Unmodified	2188.12	D3YVC9; Q8C0K5-2; Q8C0K5	Graves disease carrier protein homolog	Slc25a16	66.951	63.328	3	9.6059e-30	40936	318710000	161130_Sadia_CG30_R3_Frac1	152.48	144.38	1.0026
AAALLSSFAR	Acetyl (N-term)	1047.57	Q9Z2L6	Multiple inositol polyphosphate phosphatase 1	Minpp1	110.73	110.57	2	0.0098932	76356	0	161130_Sadia_CG30_R1_Frac2	185.84	102.04	NaN
AAAMDVDTPSGTNSGAGKKR	Acetyl (N-term)	1974.94	P62878	E3 ubiquitin-protein ligase RBX1; E3 ubiquitin-protein ligase RBX1, N-terminally processed	Rbx1	39.398	36.606	2; 3	1.0796e-115	15143	7242700000	161130_Sadia_CG30_R1_Frac1	259.48	205.01	0.95595
AAAMDVDTPSGTNSGAGKKR	Oxidation (M); Acetyl (N-term)	1990.94	P62878	E3 ubiquitin-protein ligase RBX1; E3 ubiquitin-protein ligase RBX1, N-terminally processed	Rbx1	30.466	27.903	2; 3	6.8592e-23	10103	690090000	161130_Sadia_CG30_R3_Frac1	146.58	136.83	0.96852
AAAMDVDTPSGTNSGAGKKR	Deamidation (NQ); Acetyl (N-term)	1975.93	P62878	E3 ubiquitin-protein ligase RBX1; E3 ubiquitin-protein ligase RBX1, N-terminally processed	Rbx1	43.163	40.473	3	5.0446e-09	19188	351660000	161130_Sadia_CG30_R3_Frac1	139.08	110.21	1.2678
AAAPGGSAPPAGPSPR	Acetyl (N-term)	1401.7	D6RGB9; D6RHP1; D3YU11; Q7TN33	CUGBP Elav-like family member 6	Celf6	52.536	48.947	2	2.9373e-16	26182	0	161130_Sadia_CG30_R1_Frac1	201.56	162.26	NaN
AAAPPLTKAEYLKR	Acetyl (N-term)	1569.89	Q8R149-2; Q8R149	BUD13 homolog	Bud13	58.181	55.671	2; 3	0.0012854	36108	1484000000	161130_Sadia_CG30_R3_Frac2	105	82.956	0.89799
AAAQAVEEMR	Acetyl (N-term)	1116.52	G3UX92; G3UXX5; D3Z7Q8; P52432	DNA-directed RNA polymerases I and III subunit RPAC1	Polr1c	73.693	70.071	2	3.7808e-29	47393	0	161130_Sadia_CG30_R3_Frac1	269.38	174.72	NaN
AAASGYTDLR	Acetyl (N-term)	1065.51	Q3TSG4	RNA demethylase ALKBH5	Alkbh5	63.268	61.458	2	3.15e-07	39365	0	161130_Sadia_CG30_R3_Frac1	225.4	140.14	NaN
AAASVSAASDSQFSSVLAEPSR	Acetyl (N-term)	2179.04	D6RH89; D6RDR1; B8JJE7; Q8CEE0	Centrosomal protein of 57 kDa	Cep57	102.96	102.96	3	4.6503e-06	75163	0	161130_Sadia_CG30_R1_Frac1	95.206	86.922	NaN
AAATAAAAAAAAAGEGMEPR	Acetyl (N-term)	1769.84	D6RFS3; A9C437; Q9R0A1	Chloride channel protein; Chloride channel protein 2	Clcn2	107.04	105.51	2	3.3965e-72	78391	0	161130_Sadia_CG30_R1_Frac1	248.68	194.21	NaN
AAATAAAAPQQLSDEELFSQLRR	Acetyl (N-term)	2485.26	E9QP59; D3YU56; Q9WU40; Q9WU40-2	Inner nuclear membrane protein Man1	Lemd3	103.5	102.45	2; 3	3.4371e-142	76535	0	161130_Sadia_CG30_R3_Frac1	293.25	256.77	NaN
AAATASSALKR	Acetyl (N-term)	1087.6	Q810S7; Q9Z160	Conserved oligomeric Golgi complex subunit 1	Cog1	41.446	37.934	2	7.2475e-58	21706	2884300000	161130_Sadia_CG30_R4_Frac1	180.34	95.845	1.1273
AAATATAGTAACSSSSSSR	Acetyl (N-term)	1755.77	Q3U148; Q9ESJ1	CDK5 and ABL1 enzyme substrate 1	Cables1	42.917	39.494	2	6.8718e-195	17807	0	161130_Sadia_CG30_R1_Frac1	336.68	285.89	NaN
AAATFNPELITHILDGSPENTR	Acetyl (N-term)	2408.2	Q9R0H0-2; Q9R0H0	Peroxisomal acyl-coenzyme A oxidase 1	Acox1	109.35	108.84	2	0.089901	84992	0	161130_Sadia_CG30_R3_Frac2	64.675	6.3543	NaN
AAATFNPELITHILDGSPENTRR	Unmodified	2522.29	Q9R0H0-2; Q9R0H0	Peroxisomal acyl-coenzyme A oxidase 1	Acox1	93.296	93.931	4	0.0042796	73582	59194000	161130_Sadia_CG30_R1_Frac4	86.557	50.034	0.82795
AAATFSEQVGGGSGGAGR	Unmodified	1578.74	O88935-1; O88935; O88935-3	Synapsin-1	Syn1	41.836	38.282	2	8.4037e-61	18372	17300000	161130_Sadia_CG30_R3_Frac1	249.75	133.23	NaN
AAATKSGSPPQSAGASVR	Unmodified	1641.84	Q7TQG5; E9QK04		Neo1	25.118	22.692	2; 3	0	5856	2324200000	161130_Sadia_CG30_R1_Frac1	400.55	272.52	0.86929
AAATLSFGPER	Acetyl (N-term)	1160.58	Q80TM9-7; Q80TM9-5; Q80TM9-4; Q80TM9-6; Q80TM9-2; Q80TM9	Nischarin	Nisch	91.68	88.258	2	5.0751e-15	62167	0	161130_Sadia_CG30_R1_Frac1	238.32	159.8	NaN
AAATLSFGPEREAEPAKEAR	Acetyl (N-term)	2142.07	Q80TM9-7; Q80TM9-5; Q80TM9-4; Q80TM9-6; Q80TM9-2; Q80TM9	Nischarin	Nisch	61.874	60.162	3	4.3827e-05	39993	18302000	161130_Sadia_CG30_R3_Frac2	121.27	47.147	NaN
AAATPTETPAPEGSGLGMDAR	Oxidation (M); Acetyl (N-term)	2056.94	Q7TSV4	Phosphoglucomutase-2	Pgm2	71.139	69.412	2	0.025917	46751	0	161130_Sadia_CG30_R3_Frac1	79.885	56.417	NaN
AAATPTETPAPEGSGLGMDAR	Acetyl (N-term)	2040.94	Q7TSV4	Phosphoglucomutase-2	Pgm2	83.706	81.022	2; 3	5.9097e-30	55677	0	161130_Sadia_CG30_R1_Frac1	239.61	193.79	NaN
AAAVAMETDDAGNRLR	Acetyl (N-term)	1701.81	Q9CXU1	Mediator of RNA polymerase II transcription subunit 31	Med31	72.637	69.182	2	9.955e-09	46582	0	161130_Sadia_CG30_R3_Frac1	162.38	113.08	NaN
AAAVASLATLAAEPR	Acetyl (N-term)	1452.79	E0CX46; E0CZH7; E0CY72; E0CYA7; P0CB42	Alkylated DNA repair protein alkB homolog 1	Alkbh1	111.2	108.78	2	8.7062e-16	82623	0	161130_Sadia_CG30_R1_Frac1	204.69	141.41	NaN
AAAVAVAAASR	Acetyl (N-term)	998.551	E9Q1P8	Interferon regulatory factor 2-binding protein 2	Irf2bp2	77.752	74.197	2	1.2318e-45	49472	250310000	161130_Sadia_CG30_R1_Frac1	285.63	189.72	NaN
AAAVAVAAASRR	Acetyl (N-term)	1154.65	E9Q1P8	Interferon regulatory factor 2-binding protein 2	Irf2bp2	58.89	57.585	2	4.8941e-33	32321	0	161130_Sadia_CG30_R1_Frac2	253.32	155.02	NaN
AAAVEPEVEDPLWSFVR	Acetyl (N-term)	1955.96	Q8C436-2; Q8C436	Protein-lysine methyltransferase METTL21D	Vcpkmt	112.87	110.27	2	6.7214e-05	89554	0	161130_Sadia_CG30_R4_Frac1	137.16	100.18	NaN
AAAVGPLGDGELWQSWLPNHVVFLR	Acetyl (N-term)	2773.43	Q8CEC0-3; Q8CEC0-2; Q8CEC0	Nuclear pore complex protein Nup88	Nup88	112.12	111.56	3	3.6469e-16	87762	74749000	161130_Sadia_CG30_R3_Frac4	138.02	124.84	NaN
AAAVPQRAWTVEQLR	Acetyl (N-term)	1736.93	Q62446	Peptidyl-prolyl cis-trans isomerase FKBP3	Fkbp3	81.44	81.381	2	3.4319e-07	52074	0	161130_Sadia_CG30_R1_Frac2	164.9	93.871	NaN
AAAVRPGAEPWNR	Acetyl (N-term)	1435.73	D6RFS8; Q8R2U2		BC027231	62.052	59.295	2	0.0019066	35974	71479000	161130_Sadia_CG30_R1_Frac1	164.33	104.32	NaN
AAAVSGVVR	Acetyl (N-term)	870.492	Q8BR90	UPF0600 protein C5orf51 homolog		66.588	63.443	2	0.00019913	41111	19171000	161130_Sadia_CG30_R3_Frac1	225.8	80.756	1.0234
AAAVSGVVRR	Acetyl (N-term)	1026.59	Q8BR90	UPF0600 protein C5orf51 homolog		50.789	47.504	2	2.809e-05	25862	772110000	161130_Sadia_CG30_R3_Frac1	205.77	76.21	NaN
AAAVVDPQQSVVMR	Acetyl (N-term)	1511.78	B1AXR5; P43883	Perilipin-2	Plin2	93.574	90.119	2	0.0014794	63867	234120000	161130_Sadia_CG30_R1_Frac1	126.39	107.03	9.1668
AAAVVEEAAAGDVQR	Acetyl (N-term)	1497.74	Q8VEJ4	Notchless protein homolog 1	Nle1	98.939	95.551	2	1.4042e-126	68535	0	161130_Sadia_CG30_R1_Frac1	309.94	243.67	NaN
AAAVVEFQR	Acetyl (N-term)	1031.54	Q8BG32; G3UYI4; G3UYL3	26S proteasome non-ATPase regulatory subunit 11	Psmd11	86.901	84.007	2	0.0036626	58384	0	161130_Sadia_CG30_R1_Frac1	211.1	150.31	NaN
AACMKSVTEQGAELSNEER	Unmodified	2108.95	P63101; D3YXN6; D3YXF4	14-3-3 protein zeta/delta	Ywhaz	44.984	42.316	3	7.1723e-41	21527	147180000	161130_Sadia_CG30_R3_Frac1	217.26	193.93	1.749
AADDALYKLQLIAFR	Unmodified	1706.94	Q7TT36	Probable G-protein coupled receptor 125	Gpr125	104.64	103.75	3	0.00076313	70163	52749000	161130_Sadia_CG30_R1_Frac2	134.61	105.64	1.4117
AADEEAFEDNSEEYIRR	Unmodified	2042.88	E9QAX7; F6ZEW4; E9Q1T9; Q9ERK4	Exportin-2	Cse1l	57.276	55.263	3	0.0068628	35648	0	161130_Sadia_CG30_R3_Frac2	110.84	75.185	NaN
AADIEQVFR	Acetyl (N-term)	1089.55	H9KV01; H9KV15; H9KV00; Q9QX47-2; Q9QX47-4; Q9QX47-3; Q9QX47; H9KV02	Protein SON	Son	107.52	104.13	2	0.0002225	77976	0	161130_Sadia_CG30_R1_Frac1	225.4	114.6	NaN
AADISQWAGPLCLQEVDEPPQHALR	Acetyl (N-term)	2842.37	D6RHS6; D3Z1V4; P70296	Phosphatidylethanolamine-binding protein 1; Hippocampal cholinergic neurostimulating peptide	Pebp1	108.43	105.81	2; 3; 4	2.8391e-80	85480	10654000000	161130_Sadia_CG30_R4_Frac2	221.48	199.64	NaN
AADLGQIPDVDIDSDGVFKYVLIR	Acetyl (N-term)	2660.37	Q9DAK9	14 kDa phosphohistidine phosphatase	Phpt1	111.43	108.34	2; 3	6.5706e-47	87023	7788100000	161130_Sadia_CG30_R3_Frac2	145.9	144.8	0.99169
AADSQNSGEGNTSAAESSFSQEVAR	Unmodified	2499.07	Q7M739; F6ZDS4	Nucleoprotein TPR	Tpr	55.789	52.034	3	0.00053104	30469	69815000	161130_Sadia_CG30_R3_Frac1	73.322	50.887	0.23927
AADTQVSETLKR	Acetyl (N-term)	1359.7	E9PVA8		Gcn1l1	49.519	46.811	2	6.03e-43	25582	3988000000	161130_Sadia_CG30_R3_Frac1	190.02	149.29	0.97206
AADTQVSETLKR	Unmodified	1317.69	E9PVA8		Gcn1l1	32.085	29.677	2; 3	0.00011612	10028	378590000	161130_Sadia_CG30_R1_Frac1	182.41	153.83	1.0768
AAEAAGGKYR	Acetyl (N-term)	1034.51	Q8C391; Q9CXE1; O35382	Exocyst complex component 4	Exoc4	28.478	28.62	2	0.0016281	9760	400500000	161130_Sadia_CG30_R1_Frac2	121.62	95.017	0.84763
AAEEALKTVDQYKTEIER	Acetyl (N-term)	2135.07	G3UXK5; B2KG46; Q8BR07-2; Q8BR07-3; Q8BR07; Q8BR07-4	Protein bicaudal D homolog 1	Bicd1	96.711	94.091	3	1.1463e-87	71417	1557500000	161130_Sadia_CG30_R3_Frac2	163.41	122.1	1.0638
AAEEATLTVR	Acetyl (N-term)	1101.57	Q9CRW3-2; Q9CRW3	UPF0538 protein C2orf76 homolog		68.383	66.656	2	4.5098e-05	42699	652200000	161130_Sadia_CG30_R1_Frac1	204.91	64.939	NaN
AAEEEDEVEWVVESIAGFLR	Acetyl (N-term)	2319.09	Q8C6E0	Cilia- and flagella-associated protein 36	Cfap36	115.53	115.02	2	0.0069618	91067	0	161130_Sadia_CG30_R3_Frac2	124.3	86.334	NaN
AAEGASDPAGLSEGSGR	Acetyl (N-term)	1572.7	Q6P5D8	Structural maintenance of chromosomes flexible hinge domain-containing protein 1	Smchd1	60.436	56.78	2	2.9331e-89	34871	0	161130_Sadia_CG30_R3_Frac1	276.73	200.59	NaN
AAEGASDPAGLSEGSGRDGAVDGCR	Acetyl (N-term)	2403.04	Q6P5D8	Structural maintenance of chromosomes flexible hinge domain-containing protein 1	Smchd1	58.25	54.594	2; 3	7.687e-17	32874	0	161130_Sadia_CG30_R3_Frac1	146.99	135.74	NaN
AAEIDEEPVSKAKQSR	Unmodified	1756.9	Q60817; P70670	Nascent polypeptide-associated complex subunit alpha; Nascent polypeptide-associated complex subunit alpha, muscle-specific form	Naca	30.361	27.579	3; 4	1.0721e-09	9826	212190000	161130_Sadia_CG30_R3_Frac1	171.26	133.65	4.4422
AAELEYESVLCVKPDVSVYR	Acetyl (N-term)	2368.16	Q9CR95	Adaptin ear-binding coat-associated protein 1	Necap1	107.82	104.93	2; 3	1.2383e-59	84657	4669300000	161130_Sadia_CG30_R4_Frac1	186.16	149.86	1.1016
AAELEYESVLCVKPDVSVYRIPPR	Acetyl (N-term)	2831.45	Q9CR95	Adaptin ear-binding coat-associated protein 1	Necap1	106.75	103.44	3; 4	3.9931e-12	81736	1453500000	161130_Sadia_CG30_R3_Frac2	87.208	83.309	0.99026
AAENSKQFWKR	Acetyl (N-term)	1405.71	Q80VE5		Tbc1d22b	40.91	37.818	2; 3	1.6289e-05	21186	748280000	161130_Sadia_CG30_R3_Frac2	130.56	93.013	0.9195
AAESALQVVEKLQAR	Acetyl (N-term)	1653.9	Q8CB77	Transcription elongation factor B polypeptide 3	Tceb3	107.49	104.74	2; 3	1.1009e-144	72866	4461100000	161130_Sadia_CG30_R1_Frac2	223.78	136.88	0.98732
AAETLNFGPEWLR	Acetyl (N-term)	1544.76	A0A0G2JGR7; Q99MR1	PERQ amino acid-rich with GYF domain-containing protein 1	Gigyf1	111.06	107.47	2	3.682e-10	87701	0	161130_Sadia_CG30_R4_Frac1	207.34	155.99	NaN
AAETQTLNFGPEWLR	Acetyl (N-term)	1773.87	E9Q2M5; G3UYR9; G3UWR2; G3UYG6; Q6Y7W8	PERQ amino acid-rich with GYF domain-containing protein 2	Gigyf2	110.37	106.77	2	1.1299e-12	81420	0	161130_Sadia_CG30_R3_Frac1	233.54	165.82	NaN
AAETVELHKLKLAELKQECLAR	Acetyl (N-term)	2591.41	Q9D1J3; A0A1W2P6N2	SAP domain-containing ribonucleoprotein	Sarnp	69.346	68.265	3; 4; 5	1.2888e-97	49001	13726000000	161130_Sadia_CG30_R1_Frac4	257.39	222.35	0.11311
AAFSKYLTAR	Unmodified	1126.61	A0A0G2JGA4; A0A0G2JDI9; P55096	ATP-binding cassette sub-family D member 3	Abcd3	46.79	44.015	2	0.0010221	28058	355410000	161130_Sadia_CG30_R3_Frac4	205.59	146.98	1.1618
AAFVLPEFTR	Unmodified	1149.62	Q64674	Spermidine synthase	Srm	93.915	92.503	2	0.017484	69838	0	161130_Sadia_CG30_R3_Frac2	166.52	101.48	NaN
AAGAAAALAFLNQESR	Acetyl (N-term)	1601.82	Q9CPP0	Nucleoplasmin-3	Npm3	112.82	110.94	2	1.3829e-255	76552	0	161130_Sadia_CG30_R1_Frac2	383.67	319.02	NaN
AAGAGPGAGPQQATPGALLQAGPPR	Unmodified	2210.16	Q6PE01	U5 small nuclear ribonucleoprotein 40 kDa protein	Snrnp40	75.969	72.389	2; 3	3.5064e-24	49500	419720000	161130_Sadia_CG30_R3_Frac1	138.04	104.73	3.5543
AAGAGTAGPASGPGVVRDPMASQPR	Unmodified	2277.13	E9QM06; D3YZ08; O35144-2; O35144	Telomeric repeat-binding factor 2	Terf2	51.184	47.931	3	1.3376e-78	26783	1137600000	161130_Sadia_CG30_R3_Frac1	225.3	185.96	0.89764
AAGAGTAGPASGPGVVRDPMASQPR	Acetyl (N-term)	2319.14	E9QM06; D3YZ08; O35144-2; O35144	Telomeric repeat-binding factor 2	Terf2	68.095	65.404	2; 3	4.1759e-80	42928	0	161130_Sadia_CG30_R3_Frac1	217.86	198.07	NaN
AAGCEGIAPPTLGER	Acetyl (N-term)	1539.74	Q8BK58	HSPB1-associated protein 1	Hspbap1	85.757	84.18	2	1.9093e-05	60254	0	161130_Sadia_CG30_R3_Frac1	150.46	107.17	NaN
AAGFKTVEPLEYYR	Acetyl (N-term)	1684.85	D3YYN3; Q9D753	Exosome complex component RRP43	Exosc8	92.605	90.198	2	2.4894e-113	67583	1526000000	161130_Sadia_CG30_R3_Frac2	312.85	213.03	0.95677
AAGFKTVEPLEYYRR	Acetyl (N-term)	1840.95	D3YYN3; Q9D753	Exosome complex component RRP43	Exosc8	77.396	75.099	2; 3	1.1184e-74	46762	3355800000	161130_Sadia_CG30_R1_Frac2	169.04	150.21	0.98644
AAGGAVAVAPECR	Acetyl (N-term)	1269.61	O89050	Muskelin	Mkln1	62.448	58.825	2	9.5514e-11	36861	0	161130_Sadia_CG30_R3_Frac1	215.06	158.33	NaN
AAGIAASGPVKELEAER	Unmodified	1667.88	P14873	Microtubule-associated protein 1B; MAP1B heavy chain; MAP1 light chain LC1	Map1b	56.635	53.584	2; 3	8.3697e-27	34382	1460800000	161130_Sadia_CG30_R3_Frac2	211.38	147.64	1.2915
AAGKASGESEEASPSLTAEER	Acetyl (N-term)	2117.97	O70546; O70546-2	Lysine-specific demethylase 6A	Kdm6a	48.542	44.787	3	0.0010646	23973	0	161130_Sadia_CG30_R3_Frac1	89.663	64.343	NaN
AAGKSGGSAGALFLKALDR	Acetyl (N-term)	1831	H3BKI2; F6Z9A1; Q6P7W0	Sentrin-specific protease 6	Senp6	84.765	81.93	3	1.0403e-26	52531	193740000	161130_Sadia_CG30_R1_Frac2	189.34	144.22	1.185
AAGMYLEHYLDSIENLPFELQR	Oxidation (M); Acetyl (N-term)	2666.27	Q8C0D7-4; Q8C0D7-5; Q8C0D7-3; Q8C0D7-2; Q8C0D7	Inhibitor of growth protein 4	Ing4	112.43	111.92	3	0.00065257	88171	0	161130_Sadia_CG30_R3_Frac2	111.95	91.513	NaN
AAGMYLEHYLDSIENLPFELQR	Acetyl (N-term)	2650.27	Q8C0D7-4; Q8C0D7-5; Q8C0D7-3; Q8C0D7-2; Q8C0D7	Inhibitor of growth protein 4	Ing4	113.01	112.5	3	7.2948e-52	88694	0	161130_Sadia_CG30_R3_Frac2	197.1	168.6	NaN
AAGSASSLGGGAWPGSEAGDFLAR	Acetyl (N-term)	2233.04	Q9JJQ6; Q00558	Factor VIII intron 22 protein	F8a; F8a1	109.55	104.46	3	2.8415e-06	80479	0	161130_Sadia_CG30_R3_Frac1	118.32	103.06	NaN
AAGTLYTYPENWR	Unmodified	1540.73	Q9D8N0	Elongation factor 1-gamma	Eef1g	73.192	73.133	2	0.0023647	45227	25609000	161130_Sadia_CG30_R1_Frac2	130.98	99.14	0.70441
AAGTLYTYPENWR	Acetyl (N-term)	1582.74	Q9D8N0	Elongation factor 1-gamma	Eef1g	104.99	102.6	2	1.7358e-41	80030	0	161130_Sadia_CG30_R3_Frac2	254.5	198.95	NaN
AAGTSNYWEDLR	Acetyl (N-term)	1423.64	O88630	Golgi SNAP receptor complex member 1	Gosr1	97.689	94.134	2	2.8536e-52	77208	0	161130_Sadia_CG30_R4_Frac1	278.16	233.81	NaN
AAGTSNYWEDLRKQAR	Acetyl (N-term)	1906.93	O88630	Golgi SNAP receptor complex member 1	Gosr1	66.307	64.334	3	2.5217e-23	37758	1502700000	161130_Sadia_CG30_R1_Frac2	169.04	133.28	1.0978
AAGVAAWLPFAR	Acetyl (N-term)	1270.68	Q9Z0V1-3; Q9Z0V2; Q9Z0V1-2; Q9Z0V1	Potassium voltage-gated channel subfamily D member 3; Potassium voltage-gated channel subfamily D member 2	Kcnd3; Kcnd2	112.66	109.99	1; 2	1.2011e-14	89078	664130000	161130_Sadia_CG30_R4_Frac2	228.45	170.49	0.27525
AAGVATWLPFAR	Acetyl (N-term)	1300.69	Q03719	Potassium voltage-gated channel subfamily D member 1	Kcnd1	111.77	111.44	2	0.0011589	77021	0	161130_Sadia_CG30_R1_Frac2	186.76	141.08	NaN
AAGVPCALVTSCSATFTGDR	Acetyl (N-term)	2081.95	Q8R2R3	Alpha- and gamma-adaptin-binding protein p34	Aagab	107.31	103.75	2	1.976e-35	78208	0	161130_Sadia_CG30_R1_Frac1	257.19	222.51	NaN
AAGVQDFNR	Acetyl (N-term)	1018.48	D6RET7; D3YUE7; Q8CB44	GRAM domain-containing protein 4	Gramd4	61.083	57.427	2	0.0002002	34195	0	161130_Sadia_CG30_R1_Frac1	225.78	146.31	NaN
AAHRPVEWVQAVVSR	Acetyl (N-term)	1745.93	Q04690-2; Q04690; A0A1W2P863; Q04690-4; Q04690-3	Neurofibromin	Nf1	77.743	74.299	3	4.0776e-10	58964	0	161130_Sadia_CG30_R4_Frac2	150.39	108.42	NaN
AAIATIKTKR	Unmodified	1071.68	P05213; P68373; P68369; P05214	Tubulin alpha-1B chain; Tubulin alpha-1C chain; Tubulin alpha-1A chain; Tubulin alpha-3 chain	Tuba1b; Tuba1c; Tuba1a; Tuba3a	28.321	20.888	2	0.059932	10279	0	161130_Sadia_CG30_R4_Frac2	134.25	92.371	NaN
AAIDLSHGLLSR	Acetyl (N-term)	1293.7	E9Q2S7		Zfp266	98.549	95.404	2	3.3491e-26	63506	0	161130_Sadia_CG30_R1_Frac2	246.5	165.6	NaN
AAIEGASDDMTVVDAASLR	Unmodified	1890.9	Q6PCP5; F7BC60; F7CTF8; E0CYI3; E0CYB9; Q6PCP5-4; Q6PCP5-3; Q6PCP5-2	Mitochondrial fission factor	Mff	86.779	83.625	2	0.12193	59670	17989000000	161130_Sadia_CG30_R3_Frac1	88.087	44.458	NaN
AAIGVHLGCTSACVAVYKDGR	Acetyl (N-term)	2246.09	Q99M31; Q99M31-2	Heat shock 70 kDa protein 14	Hspa14	77.648	76.136	3	9.4893e-20	54547	103320000	161130_Sadia_CG30_R3_Frac2	110.6	81.734	1.2999
AAKDGCGLETAAGNGRR	Deamidation (NQ); Acetyl (N-term)	1745.81	Q3TIR6; P61759	Prefoldin subunit 3	Vbp1	35.312	32.159	3	0.00095116	13320	38260000	161130_Sadia_CG30_R3_Frac1	49.354	32.582	0.38161
AAKIFNLYPR	Unmodified	1191.68	P97427; Q62188; Q3TT92; E9PWE8; D3YUS0; Q6P1J1	Dihydropyrimidinase-related protein 1; Dihydropyrimidinase-related protein 3	Crmp1; Dpysl3	58.351	56.219	3	0.0099155	37446	208970000	161130_Sadia_CG30_R1_Frac4	157.96	128.21	0.91641
AAKKTKKSLESINSR	Unmodified	1659.96	P62889	60S ribosomal protein L30	Rpl30	23.21	22.308	3	2.5937e-11	6922	0	161130_Sadia_CG30_R4_Frac4	147.83	125.46	NaN
AAKLAPEFAKR	Unmodified	1200.7	Q6GT24; O08709; D3Z0Y2; Q8BG37	Peroxiredoxin-6	Prdx6; Prdx6b	31.93	31.63	3	0.073371	16292	0	161130_Sadia_CG30_R3_Frac4	110.93	72.057	NaN
AAKMSATQQPPPHIPVQVVGTR	Unmodified	2312.24	Q3V116; E0CXV8; Q7TT35; Q64028-3; Q64028-2; Q64028	Polyhomeotic-like protein 1	Phc1	96.045	94.633	2	0.00044163	71909	60976000	161130_Sadia_CG30_R3_Frac2	88.101	51.119	NaN
AAKPKLYYFNGR	Acetyl (N-term)	1468.78	A0A1L1SS61; P24472	Glutathione S-transferase A4	Gsta4	54.488	51.735	2; 3	1.3596e-11	27395	3009300000	161130_Sadia_CG30_R1_Frac2	128.81	122.86	1.0636
AAKPKLYYFNGR	Deamidation (NQ); Acetyl (N-term)	1469.77	A0A1L1SS61; P24472	Glutathione S-transferase A4	Gsta4	61.479	58.525	3	2.1303e-05	42911	933570000	161130_Sadia_CG30_R4_Frac1	106.62	77.994	1.1336
AAKPKLYYFNGRGR	Deamidation (NQ); Acetyl (N-term)	1682.89	A0A1L1SS61; P24472	Glutathione S-transferase A4	Gsta4	54.365	46.431	4	0.025098	33059	49009000	161130_Sadia_CG30_R4_Frac2	62.088	43.082	1.1528
AAKSDGAAAVAGPGPEGPAGADR	Acetyl (N-term)	2033.98	Q5GH64	XK-related protein 7	Xkr7	50.825	47.194	2; 3	1.0298e-17	26165	407410000	161130_Sadia_CG30_R3_Frac1	70.826	48.18	1.1419
AAKVLEQLTGQTPVFSKAR	Unmodified	2043.15	E9PYL9; Q9CXW4; E9PZB3; A2BH06	60S ribosomal protein L11	Gm10036; Rpl11; Gm5093	64.961	63.348	3	7.1245e-14	44883	0	161130_Sadia_CG30_R4_Frac4	144.17	115.59	NaN
AALAPLPPLPAQFKSIQHHLR	Acetyl (N-term)	2346.33	F8WJC2; F6W5Q8; Q9CR26	Vacuolar protein sorting-associated protein VTA1 homolog	Vta1	95.109	93.275	2; 3; 4	1.139e-16	72914	5361300000	161130_Sadia_CG30_R1_Frac4	130.19	102.52	0.15811
AALAVNKPGAGVDSGR	Acetyl (N-term)	1523.81	E0CY80; Q8BGX0-3; Q8BGX0	E3 ubiquitin-protein ligase TRIM23	Trim23	57.726	54.07	2	4.2372e-07	32336	185340000	161130_Sadia_CG30_R3_Frac1	98.406	54.894	0.96423
AALESLRPR	Acetyl (N-term)	1053.59	A0A0R4IZX2			66.686	63.866	2	0.0061702	43432	0	161130_Sadia_CG30_R3_Frac2	201.39	114.59	NaN
AALGEPVRLER	Acetyl (N-term)	1251.69	O88952	Protein lin-7 homolog C	Lin7c	67.867	66.696	2	0.0032577	45839	0	161130_Sadia_CG30_R3_Frac2	200.78	102.98	NaN
AALGSSSQNVTEYVVR	Acetyl (N-term)	1721.86	Q3THK3	General transcription factor IIF subunit 1	Gtf2f1	97.1	93.645	2; 3	1.7144e-26	76649	0	161130_Sadia_CG30_R4_Frac1	284.28	225.21	NaN
AALGSSSQNVTEYVVRVPKNTAKR	Acetyl (N-term)	2616.4	Q3THK3	General transcription factor IIF subunit 1	Gtf2f1	68.205	64.527	3; 4	2.656e-35	43850	450760000	161130_Sadia_CG30_R3_Frac2	144.92	143.86	0.41436
AALSGVFVWDEER	Acetyl (N-term)	1519.73	Q8BXP7; F7BBA2; Q8R1R3	StAR-related lipid transfer protein 7, mitochondrial	Stard7	111.85	108.8	2	0.0023422	82821	0	161130_Sadia_CG30_R3_Frac1	190.86	144.4	NaN
AALTAEHFVALQSLLKASSKDVVR	Acetyl (N-term)	2595.44	Q8K2Q0	COMM domain-containing protein 9	Commd9	106.53	105.3	4	3.9558e-100	84809	367540000	161130_Sadia_CG30_R1_Frac4	248.03	204.91	NaN
AALTCITCR	Acetyl (N-term)	1106.52	Q91VY9	Zinc finger protein 622	Znf622	83.787	80.366	2	2.901e-07	56745	0	161130_Sadia_CG30_R3_Frac1	237.81	155.51	NaN
AALTRNPQFQKLLEWHR	Acetyl (N-term)	2149.15	A0A0U1RQ72; A0A0U1RP97; P06745	Glucose-6-phosphate isomerase	Gpi	90.686	87.752	4	3.1649e-07	65227	402090000	161130_Sadia_CG30_R3_Frac2	141.55	121.46	1.2387
AALVDLEPGTMDSVR	Oxidation (M)	1588.78	Q922F4	Tubulin beta-6 chain	Tubb6	78.25	74.895	2	0.07307	51885	214900000	161130_Sadia_CG30_R3_Frac1	97.163	41.149	0.028281
AALVDLEPGTMDSVR	Unmodified	1572.78	Q922F4	Tubulin beta-6 chain	Tubb6	91.148	86.958	2; 3	4.0379e-25	62556	6150800000	161130_Sadia_CG30_R3_Frac1	217.83	155	0.033719
AALVVSETAEPGSR	Acetyl (N-term)	1427.73	Q5NCQ5	Diphthamide biosynthesis protein 1	Dph1	92.521	89.099	2	1.8003e-20	62891	0	161130_Sadia_CG30_R1_Frac1	227.94	153.96	NaN
AALYACTKCHQR	Acetyl (N-term)	1519.7	Q922G2-2; Q922G2	Protein FAM76A	Fam76a	38.425	34.757	2; 3	0.00073562	21689	556350000	161130_Sadia_CG30_R4_Frac2	111.46	85.517	1.123
AALYGGVEGGGTR	Acetyl (N-term)	1248.61	D3YXG2; Q9QZ08	N-acetyl-D-glucosamine kinase	Nagk	75.198	73.521	2	3.7971e-42	48808	1644800000	161130_Sadia_CG30_R1_Frac1	185.33	150.52	0.016751
AAMADTFLEHMCR	Unmodified	1551.66	P52480; P52480-2; A0A1L1SUV0; A0A1L1SSN6; A0A1L1STV8; A0A1L1SQV8; A0A1L1SU37; A0A1L1ST52; A0A1L1SVH2	Pyruvate kinase PKM	Pkm	73.879	70.778	3	0.016549	49651	128020000	161130_Sadia_CG30_R3_Frac2	102.97	74.643	1.1306
AAMAVGGAGGSR	Acetyl (N-term)	1045.5	S4R295; A0A0R4J049; Q8CIG8	Protein arginine N-methyltransferase 5	Prmt5	53.443	51.052	2	5.8863e-14	28279	0	161130_Sadia_CG30_R1_Frac1	225.66	125.27	NaN
AAMDVDTPSGTNSGAGKKR	Acetyl (N-term)	1903.91	P62878	E3 ubiquitin-protein ligase RBX1; E3 ubiquitin-protein ligase RBX1, N-terminally processed	Rbx1	36.825	33.571	3	0.0027132	14488	56971000	161130_Sadia_CG30_R3_Frac1	69.522	53.216	0.64832
AANATMATSGSAR	Acetyl (N-term)	1249.57	A2AFK7; Q91VC3	Eukaryotic initiation factor 4A-III; Eukaryotic initiation factor 4A-III, N-terminally processed	Eif4a3	43.461	40.49	2	2.706e-07	18413	50819000	161130_Sadia_CG30_R1_Frac1	241.03	183.99	0.55241
AANATMATSGSAR	Oxidation (M); Acetyl (N-term)	1265.57	A2AFK7; Q91VC3	Eukaryotic initiation factor 4A-III; Eukaryotic initiation factor 4A-III, N-terminally processed	Eif4a3	30.097	30.097	2	0.0026803	10258	0	161130_Sadia_CG30_R1_Frac1	160.77	121.46	NaN
AANATTNPSQLLPLELVDKCIGSR	Acetyl (N-term)	2609.35	A0A0N4SVK3; P62322	U6 snRNA-associated Sm-like protein LSm5	Lsm5	109.03	107.46	2; 3	5.8933e-16	80449	1197500000	161130_Sadia_CG30_R3_Frac1	144.29	104.78	1.0283
AANNGALPPDLSYIVR	Unmodified	1669.88	Q9D0M3-2; Q9D0M3	Cytochrome c1, heme protein, mitochondrial	Cyc1	94.148	90.994	2	0.0015599	66355	0	161130_Sadia_CG30_R3_Frac1	118.48	71.223	NaN
AANVGSMFQYWKR	Acetyl (N-term)	1598.77	H3BL09; H3BJ26; H3BKT0; H3BJN3; E9QKE9; P53564-3; H3BK24	Homeobox protein cut-like	Cux1	101.88	101	2	1.2073e-62	68121	1067000000	161130_Sadia_CG30_R1_Frac2	196.88	150.82	0.85905
AAPAAPAAGETGPDAR	Acetyl (N-term)	1463.7	G3UW30; F6ZHD8; Q9D6Y9	1,4-alpha-glucan-branching enzyme	Gbe1	53.07	51.193	2	1.1387e-67	29765	0	161130_Sadia_CG30_R3_Frac1	267.39	213.9	NaN
AAPAEAEVAAAPGLTEAAEAAELTR	Acetyl (N-term)	2421.2	B9EJR8	Dynein assembly factor 5, axonemal	Dnaaf5	109.52	105.97	2; 3	7.4824e-40	80843	0	161130_Sadia_CG30_R1_Frac1	129.9	106.34	NaN
AAPAGGGGSAVSVLAPNGR	Acetyl (N-term)	1649.85	Q8VBT9	Tether containing UBX domain for GLUT4	Aspscr1	83.733	80.311	2	5.6994e-23	55123	0	161130_Sadia_CG30_R1_Frac1	248.59	211.03	NaN
AAPAGGGGSAVSVLAPNGR	Deamidation (NQ); Acetyl (N-term)	1650.83	Q8VBT9	Tether containing UBX domain for GLUT4	Aspscr1	90.241	86.685	2	0.0083371	70005	0	161130_Sadia_CG30_R4_Frac1	96.464	70.526	NaN
AAPAGGGGSAVSVLAPNGRR	Acetyl (N-term)	1805.95	Q8VBT9	Tether containing UBX domain for GLUT4	Aspscr1	63.747	61.728	2; 3	3.7623e-46	35716	0	161130_Sadia_CG30_R1_Frac2	211.38	173.82	NaN
AAPAGGGGSAVSVLAPNGRR	Deamidation (NQ); Acetyl (N-term)	1806.93	Q8VBT9	Tether containing UBX domain for GLUT4	Aspscr1	71.197	68.23	2; 3	4.0284e-46	52825	0	161130_Sadia_CG30_R4_Frac1	210.93	139.37	NaN
AAPAGGPAAAAPSGENEAESR	Unmodified	1879.87	Q64127-2; Q64127	Transcription intermediary factor 1-alpha	Trim24	37.462	34.108	3	2.5256e-05	14892	9519100	161130_Sadia_CG30_R3_Frac1	105.38	72.173	NaN
AAPAKGENLSLVVHGPGDIR	Acetyl (N-term)	2042.09	Q64442	Sorbitol dehydrogenase	Sord	74.32	70.699	2; 3	1.7783e-18	49440	3995000000	161130_Sadia_CG30_R3_Frac2	50.957	19.917	1.0375
AAPEDVAALQAEITR	Acetyl (N-term)	1595.82	A2BDX3	Adenylyltransferase and sulfurtransferase MOCS3; Molybdopterin-synthase adenylyltransferase; Molybdopterin-synthase sulfurtransferase	Mocs3	108.31	104.76	2	7.6252e-10	79446	0	161130_Sadia_CG30_R1_Frac1	177.04	126.93	NaN
AAPEDVAALQAEITRR	Acetyl (N-term)	1751.92	A2BDX3	Adenylyltransferase and sulfurtransferase MOCS3; Molybdopterin-synthase adenylyltransferase; Molybdopterin-synthase sulfurtransferase	Mocs3	95.599	94.893	2	0.00032984	68164	0	161130_Sadia_CG30_R1_Frac1	137.55	80.529	NaN
AAPEEESAYVAGER	Unmodified	1477.67	Q9CZ44-2; Q9CZ44; Q9CZ44-3	NSFL1 cofactor p47	Nsfl1c	44.139	39.951	2; 3	1.5139e-17	19617	466000000	161130_Sadia_CG30_R3_Frac1	202.31	127.39	0.96005
AAPELPVPTGGPMAGAR	Unmodified	1590.82	P62814	V-type proton ATPase subunit B, brain isoform	Atp6v1b2	81.332	78.12	2; 3	1.0343e-55	54623	3639300000	161130_Sadia_CG30_R3_Frac1	242.82	172.79	1.4632
AAPELPVPTGGPMAGAR	Oxidation (M)	1606.81	P62814	V-type proton ATPase subunit B, brain isoform	Atp6v1b2	69.928	66.34	2; 3	0.0023729	43782	700020000	161130_Sadia_CG30_R3_Frac1	96.82	60.136	1.6115
AAPGAGDPLNAKNGNAPFAQR	Acetyl (N-term)	2078.03	E9Q6W2; Q9D2R6	Cytochrome c oxidase assembly factor 3 homolog, mitochondrial	Coa3	70.452	68.181	2; 3	1.4948e-17	45678	1612900000	161130_Sadia_CG30_R3_Frac1	156.22	147.12	0.8593
AAPGAGDPLNAKNGNAPFAQR	Deamidation (NQ); Acetyl (N-term)	2079.01	E9Q6W2; Q9D2R6	Cytochrome c oxidase assembly factor 3 homolog, mitochondrial	Coa3	75.198	72.862	2; 3	3.8608e-19	51274	1394300000	161130_Sadia_CG30_R3_Frac1	134.49	102.43	0.95192
AAPGEDAEPQAGPSAR	Acetyl (N-term)	1564.71	Q3V3V9-2; S0DHL8		Rltpr	52.664	47.279	2	1.2172e-06	26168	0	161130_Sadia_CG30_R3_Frac1	155.48	111.71	NaN
AAPGKPPAPPQTGGPAPGR	Unmodified	1722.92	Q8CFC7-2; Q8CFC7-3; Q8CFC7	CLK4-associating serine/arginine rich protein	Clasrp	35.907	32.753	3	9.8235e-07	13743	20393000	161130_Sadia_CG30_R3_Frac1	128.59	104.16	1.1376
AAPGLAGTMCASR	Acetyl (N-term)	1303.6	O70325	Phospholipid hydroperoxide glutathione peroxidase, mitochondrial	Gpx4	72.636	72.636	2	0.0070274	48243	30378000	161130_Sadia_CG30_R1_Frac1	94.363	49.027	1.3872
AAPLGPVKFWKPGTEGPGVSISEER	Acetyl (N-term)	2650.38	A2ACP9; Q8K1G9; A2ACQ1		Dhx35	96.255	93.072	3	5.6351e-25	76621	582470000	161130_Sadia_CG30_R4_Frac2	112.88	99.423	0.88291
AAPPDLQDEPLSLGSPGSQWFGGR	Acetyl (N-term)	2523.2	Q8K0T0	Reticulon-1	Rtn1	110.84	108.78	2; 3	0.00021378	87728	0	161130_Sadia_CG30_R4_Frac1	111.49	84.747	NaN
AAPPGEYFSVGSQVSCR	Acetyl (N-term)	1852.84	A0A0A0MQC9; Q9D0R8	Protein LSM12 homolog	Lsm12	97.83	95.187	2; 3	7.1325e-105	70050	0	161130_Sadia_CG30_R3_Frac1	294.49	246.38	NaN
AAPPPPPPPPPPLGADR	Unmodified	1642.88	E0CZ78; P48453-2; P48453; E9Q6P2; G3X8U7	Serine/threonine-protein phosphatase; Serine/threonine-protein phosphatase 2B catalytic subunit beta isoform	Ppp3cb	68.398	64.843	3	0.0052285	42621	50911000	161130_Sadia_CG30_R3_Frac1	91.207	54.76	0.51036
AAPQPLALQLEQLLNPRPR	Acetyl (N-term)	2166.23	Q9JKX4-2; Q9JKX4-3; Q9JKX4	Protein AATF	Aatf	110.97	107.75	2; 3	7.9019e-51	87789	0	161130_Sadia_CG30_R4_Frac2	278.13	246.24	NaN
AAPSEHVGLGGPR	Acetyl (N-term)	1288.65	A2A5J5		Neurl2	49.755	46	2	2.2122e-06	25069	174520000	161130_Sadia_CG30_R3_Frac1	144.79	94.187	NaN
AAPSQEDPSLER	Acetyl (N-term)	1340.62	Q8JZX3-2; Q8JZX3	POC1 centriolar protein homolog A	Poc1a	54.217	52.339	2	0.0015912	29346	52582000	161130_Sadia_CG30_R1_Frac1	183.43	118.13	0.15018
AAPSVPTPLYGHVGR	Acetyl (N-term)	1562.82	Q6SKR2; Q6PRU9; E9PXT7; D3Z6J0		N6amt1	78.38	77.174	2	3.9169e-19	53868	0	161130_Sadia_CG30_R3_Frac1	207.34	144.88	NaN
AAPTASKAASLGCNNKPAFPELDFR	Acetyl (N-term)	2674.32	D3Z742		Mb21d2	88.909	86.233	3; 4	1.487e-36	69230	3500800000	161130_Sadia_CG30_R4_Frac1	67.478	54.8	1.373
AAPVPPAAAPLLDFSSDSVPPAPR	Unmodified	2342.23	Q99P72; Q8BH78; Q8BHF5	Reticulon-4; Reticulon	Rtn4	107.6	106.8	2; 3	2.2377e-50	79221	434900000	161130_Sadia_CG30_R3_Frac1	135.49	110.33	2.7921
AAPVVGAVQPVPGMPPMPQAPR	Unmodified	2166.14	D3Z0S6; Q62189	U1 small nuclear ribonucleoprotein A	Snrpa	99.549	96.495	3	0.0002322	71250	0	161130_Sadia_CG30_R3_Frac1	60.764	51.53	NaN
AAQALAAQAVASR	Acetyl (N-term)	1268.68	Q8BLY2	Probable threonine--tRNA ligase 2, cytoplasmic	Tarsl2	85.756	83.643	1; 2	3.5434e-74	58050	0	161130_Sadia_CG30_R1_Frac1	290.6	156.35	NaN
AAQASAAPKAGTATGR	Deamidation (NQ)	1428.73	P56480	ATP synthase subunit beta, mitochondrial	Atp5b	22.191	22.333	2; 3	0.002328	5584	16282000	161130_Sadia_CG30_R1_Frac2	100.93	56.068	0.83009
AAQASAAPKAGTATGR	Acetyl (N-term)	1469.76	P56480	ATP synthase subunit beta, mitochondrial	Atp5b	28.975	28.975	2	1.2034e-10	9421	30017000	161130_Sadia_CG30_R1_Frac1	111.94	78.558	0.83963
AAQASAAPKAGTATGR	Unmodified	1427.75	P56480	ATP synthase subunit beta, mitochondrial	Atp5b	20.966	21.337	2; 3	9.9926e-19	24569	41936000	161130_Sadia_CG30_R4_Frac1	173.19	116.76	0.94116
AAQAVSLLR	Acetyl (N-term)	969.561	Q8BJY1	26S proteasome non-ATPase regulatory subunit 5	Psmd5	97.67	94.042	2	0.0060874	67119	0	161130_Sadia_CG30_R1_Frac1	202.45	102.06	NaN
AAQIPIVAATSTPAVAR	Acetyl (N-term)	1677.94	D3Z6F3; F8WIA0; Q8BHA0	INO80 complex subunit C	Ino80c	107.65	104.26	2	2.4334e-06	78544	0	161130_Sadia_CG30_R1_Frac1	147.24	113.05	NaN
AAQMPHSHQYSDR	Acetyl (N-term)	1568.68	A9C477; A9C478; A1L341; Q61214	Dual specificity tyrosine-phosphorylation-regulated kinase 1A	Dyrk1a	31.377	28.285	2; 3	0.02524	13241	0	161130_Sadia_CG30_R3_Frac2	109	90.841	NaN
AAQNISKTIATSQNR	Unmodified	1601.85	O35129; F6QPR1	Prohibitin-2	Phb2	30.783	30.817	3	1.9908e-08	12461	174610000	161130_Sadia_CG30_R1_Frac4	150.34	113.32	2.1655
AAQSAPKVVLKSTTKMSLNER	Acetyl (N-term)	2300.25	D3YZA1; D3Z7T7; E9PW20; Q9CY57-3; Q9CY57	Chromatin target of PRMT1 protein	Chtop	54.366	53.433	3; 4	1.296e-62	34650	2024400000	161130_Sadia_CG30_R1_Frac4	237.14	182.16	0.073104
AASAASSEHFEKLHEIFR	Acetyl (N-term)	2071.01	E0CYE5; Q91XH6; O88384	Vesicle transport through interaction with t-SNAREs homolog 1B	Vti1b	68.7	66.305	2; 3; 4	2.2154e-64	48815	11528000000	161130_Sadia_CG30_R3_Frac4	180.81	165.33	0.98553
AASAIKGLSALR	Acetyl (N-term)	1198.7	Q9D8T7-2; Q9D8T7	SRA stem-loop-interacting RNA-binding protein, mitochondrial	Slirp	82.928	80.527	2	6.6664e-66	55391	11097000000	161130_Sadia_CG30_R1_Frac1	155.84	41.346	0.86759
AASALYACTKCTQR	Acetyl (N-term)	1641.76	D6RG49; Q80XP8	Protein FAM76B	Fam76b	58.25	54.281	2; 3	1.6204e-34	37919	2647400000	161130_Sadia_CG30_R4_Frac1	162.38	100.73	0.90352
AASAWCCLR	Acetyl (N-term)	1135.49	Q3UBW1; Q3TFQ1	SPRY domain-containing protein 7	Spryd7	85.802	83.235	1; 2	0.00055586	57765	0	161130_Sadia_CG30_R1_Frac1	219.74	134.67	NaN
AASEDELLLPR	Acetyl (N-term)	1254.65	Q61249	Immunoglobulin-binding protein 1	Igbp1	102.76	99.376	1; 2	2.751e-26	73818	0	161130_Sadia_CG30_R3_Frac1	258.47	181.65	NaN
AASEDGSSCLVSR	Acetyl (N-term)	1379.6	Q8BYK5	Phosphatase and actin regulator 3	Phactr3	55.94	52.316	2	1.0396e-10	30730	0	161130_Sadia_CG30_R3_Frac1	214.82	141.56	NaN
AASELYTKFAR	Acetyl (N-term)	1297.67	D3YZ62; D3Z4J3; Q99104; D6RFU0	Unconventional myosin-Va	Myo5a	81.099	78.642	2	1.5658e-58	53772	20902000000	161130_Sadia_CG30_R1_Frac1	190.26	104.59	1.1051
AASEVQGLPVDPR	Acetyl (N-term)	1379.7	Q3U0V6; E9Q6D6		Zfp277	91.048	85.916	2	0.0020572	61653	0	161130_Sadia_CG30_R3_Frac1	163.64	123.59	NaN
AASFPEGVPETEDGKRPQFGHR	Acetyl (N-term)	2453.17	Q8BMK1	Methyltransferase-like protein 2	Mettl2	59.96	57.229	3; 4	0.0046447	37284	504220000	161130_Sadia_CG30_R3_Frac2	56.529	35.131	1.1502
AASGAVGGEETPKCEDLR	Unmodified	1845.85	F6R2M8; Q99MB3-2; Q99MB3	TM2 domain-containing protein 1	Tm2d1	35.681	32.65	2; 3	5.1716e-11	12180	232160000	161130_Sadia_CG30_R1_Frac1	150.59	110.93	1.648
AASGDPGSAESYR	Acetyl (N-term)	1308.56	E9Q242; P54822; A0A0G2JFI8; E9Q0A0; E9Q3T7	Adenylosuccinate lyase	Adsl	41.859	41.859	2	0.00013975	19933	0	161130_Sadia_CG30_R1_Frac1	178.84	138.49	NaN
AASGDPGSAESYRSPLAAR	Acetyl (N-term)	1903.9	E9Q242; P54822; A0A0G2JFI8; E9Q0A0; E9Q3T7	Adenylosuccinate lyase	Adsl	60.701	57.741	2; 3	2.3573e-42	34381	0	161130_Sadia_CG30_R1_Frac1	168.91	132.72	NaN
AASGELVPCSVYFCGSIR	Acetyl (N-term)	2013.93	Q80VJ3	2'-deoxynucleoside 5'-phosphate N-hydrolase 1	Dnph1	108.89	105.83	2	0.0038884	80089	0	161130_Sadia_CG30_R3_Frac1	139.89	100.71	NaN
AASIFGGAKPVDTAAR	Unmodified	1530.82	Q8BGD9	Eukaryotic translation initiation factor 4B	Eif4b	50.977	48.165	3	2.1793e-11	29565	0	161130_Sadia_CG30_R3_Frac2	145.55	104.07	NaN
AASKVKQDMPPPGGYGPIDYKR	Acetyl (N-term)	2416.22	Q9ERS2	NADH dehydrogenase [ubiquinone] 1 alpha subcomplex subunit 13	Ndufa13	59.223	56.498	3; 4	1.3573e-30	37762	13012000000	161130_Sadia_CG30_R1_Frac4	83.063	53.297	0.94996
AASKVKQDMPPPGGYGPIDYKR	Unmodified	2374.21	Q9ERS2	NADH dehydrogenase [ubiquinone] 1 alpha subcomplex subunit 13	Ndufa13	41.95	41.718	4	0.010951	25495	92201000	161130_Sadia_CG30_R3_Frac4	67.979	59.16	1.0007
AASKVKQDMPPPGGYGPIDYKR	Oxidation (M); Acetyl (N-term)	2432.22	Q9ERS2	NADH dehydrogenase [ubiquinone] 1 alpha subcomplex subunit 13	Ndufa13	50.375	47.181	3; 4	4.6926e-11	33200	1527200000	161130_Sadia_CG30_R4_Frac2	53.779	36.185	1.0311
AASLSAQSTPGTAVLR	Unmodified	1528.82	E9PVD3	Protocadherin-16	Dchs1	36.445	32.203	2	0.0044303	18845	431120000	161130_Sadia_CG30_R4_Frac2	101.97	47.908	0.90144
AASPASTVNHLR	Unmodified	1222.64	A0A0R4IZY0; Q8C1A5	Thimet oligopeptidase	Thop1	30.517	29.091	3	0.010449	10778	17236000	161130_Sadia_CG30_R3_Frac1	122.51	93.17	1.2677
AASPHAVDGNTVELKR	Acetyl (N-term)	1705.87	Q9CX86	Heterogeneous nuclear ribonucleoprotein A0	Hnrnpa0	44.833	41.161	3	7.3251e-05	20820	402070000	161130_Sadia_CG30_R3_Frac1	89.506	66.651	1.1094
AASPSKTEIQTIFKR	Acetyl (N-term)	1717.94	Q99K28; Q99K28-2	ADP-ribosylation factor GTPase-activating protein 2	Arfgap2	65.764	63.104	2; 3	1.1184e-74	39602	8968900000	161130_Sadia_CG30_R1_Frac1	165.64	132.44	0.98538
AASSLEQKLSR	Acetyl (N-term)	1230.66	Q8CE90-2; Q8CE90-6; Q8CE90-8; Q8CE90-7; Q8CE90	Dual specificity mitogen-activated protein kinase kinase 7	Map2k7	59.09	56.213	2	2.9665e-36	31034	1975300000	161130_Sadia_CG30_R1_Frac2	169.09	86.634	0.90489
AASSSQVSEMKGVEDSSKTQTEGPR	Oxidation (M); Acetyl (N-term)	2653.21	E9PUL5	Proline-rich transmembrane protein 2	Prrt2	35.823	33.367	3; 4	3.7684e-19	14150	638070000	161130_Sadia_CG30_R3_Frac1	86.946	67.833	0.84746
AASSSQVSEMKGVEDSSKTQTEGPR	Acetyl (N-term)	2637.22	E9PUL5	Proline-rich transmembrane protein 2	Prrt2	49.935	46.898	2; 3; 4	9.1445e-198	29542	15683000000	161130_Sadia_CG30_R3_Frac2	246.73	176.99	0.87019
AASSSSLEKSYELPDGQVITIGNER	Unmodified	2650.31	P60710; P63260; E9Q1F2; E9Q5F4; P68134; A0A0U1RQ96; P63268; P62737	Actin, cytoplasmic 1; Actin, cytoplasmic 1, N-terminally processed; Actin, cytoplasmic 2; Actin, cytoplasmic 2, N-terminally processed; Actin, alpha skeletal muscle; Actin, gamma-enteric smooth muscle; Actin, aortic smooth muscle	Actb; Actg1; Acta1; Actg2; Acta2	86.579	83.451	3	1.3581e-24	53712	614670000	161130_Sadia_CG30_R1_Frac2	142.32	115.9	1.1159
AASTDIAGLEESFR	Acetyl (N-term)	1507.72	Q9CRB6	Tubulin polymerization-promoting protein family member 3	Tppp3	108.33	104.94	2	3.7373e-148	79498	0	161130_Sadia_CG30_R3_Frac1	332.11	237.42	NaN
AATAAEVAASGSGEAR	Acetyl (N-term)	1459.69	Q8BLR9-2; Q8BLR9	Hypoxia-inducible factor 1-alpha inhibitor	Hif1an	65.031	63.254	2	1.7706e-112	39458	0	161130_Sadia_CG30_R1_Frac1	303.71	236.29	NaN
AATAAVPGAAAGR	Acetyl (N-term)	1124.59	Q8CHW4	Translation initiation factor eIF-2B subunit epsilon	Eif2b5	58.383	54.701	1; 2	0.0077785	38479	0	161130_Sadia_CG30_R4_Frac1	148.32	83.069	NaN
AATASPGAGRMDGKPR	Acetyl (N-term)	1583.78	Q9CR62	Mitochondrial 2-oxoglutarate/malate carrier protein	Slc25a11	33.885	27.511	3	0.010144	15053	99455000	161130_Sadia_CG30_R4_Frac2	72.175	56.982	0.92113
AATEAVHHIHLQNFSR	Acetyl (N-term)	1871.94	A0A1B0GS85; A0A1B0GRT4; Q52KG4		Zbtb45	56.825	54.637	4	0.0016684	38397	0	161130_Sadia_CG30_R3_Frac4	128.9	94.594	NaN
AATEPELLEDEDAKR	Acetyl (N-term)	1727.82	F7BTP8; Q9QYI3	DnaJ homolog subfamily C member 7	Dnajc7	73.019	67.636	2	6.7342e-23	45091	286290000	161130_Sadia_CG30_R3_Frac1	183.33	164.09	1.2701
AATFFGEVVKAPCR	Acetyl (N-term)	1593.8	D6RG59; D3Z795; Q9JK23	Proteasome assembly chaperone 1	Psmg1	103.08	101.04	2; 3	1.6138e-42	68263	10058000000	161130_Sadia_CG30_R1_Frac2	188.04	169.3	1.1805
AATIIATSEGSLWGLDR	Unmodified	1759.91	A0A0A6YX73; Q8K1M3; A0A0A6YY28; P12367	cAMP-dependent protein kinase type II-alpha regulatory subunit	Prkar2a	102.22	99.164	3	0.012234	73697	10496000	161130_Sadia_CG30_R3_Frac1	80.609	50.437	NaN
AATITATSPGALWGLDR	Unmodified	1699.89	P31324; H3BK84	cAMP-dependent protein kinase type II-beta regulatory subunit	Prkar2b	97.037	93.984	2	0.0005989	68940	75133000	161130_Sadia_CG30_R3_Frac1	162.22	99.816	0.40172
AATLSFGPER	Acetyl (N-term)	1089.55	Q80TM9-7; Q80TM9-5; Q80TM9-4; Q80TM9-6; Q80TM9-2; Q80TM9	Nischarin	Nisch	90.058	86.502	2	0.0035423	60661	0	161130_Sadia_CG30_R1_Frac1	191.85	86.281	NaN
AATLSVEPAGR	Acetyl (N-term)	1112.58	Q32Q92-2; Q32Q92	Acyl-coenzyme A thioesterase 6	Acot6	70.919	69.192	2	9.3566e-05	46624	0	161130_Sadia_CG30_R3_Frac1	200.54	104.8	NaN
AATNLENQLHSAQKNLLFLQR	Acetyl (N-term)	2450.3	D6RJ58; D3YUR9; Q8VDN4	Coiled-coil domain-containing protein 92	Ccdc92	101.99	101.12	3	1.2851e-59	78153	1266100000	161130_Sadia_CG30_R3_Frac2	179.46	146.15	0.53337
AATQSLSMPASLGR	Unmodified	1388.71	Q8K310; A0A087WSU2; A0A087WQD6; A0A087WNP3; A0A087WPU5; A0A087WPQ5	Matrin-3	Matr3; Gm28285	65.316	61.762	2	4.8722e-14	39572	40469000	161130_Sadia_CG30_R3_Frac1	211.46	138.23	6.3028
AATSEGPLFAASIEKTWGSVVR	Acetyl (N-term)	2318.19	D3Z0B2; D3Z3D0; H3BKM2; Q80YV2-2; Q80YV2	Nuclear-interacting partner of ALK	Zc3hc1	109.29	107.29	2; 3	1.4186e-127	74901	1729400000	161130_Sadia_CG30_R1_Frac2	200	156.62	1.1384
AATTAAVVAEEDTELR	Acetyl (N-term)	1687.83	Q66JX5-2; Q66JX5; P0CAX8	FGFR1 oncogene partner; T-cell activation GTPase-activating protein 1	Fgfr1op; Tagap1	96.836	96.836	2	4.3574e-25	69927	0	161130_Sadia_CG30_R1_Frac1	203.11	146.56	NaN
AATTGSGVKVPR	Acetyl (N-term)	1184.65	Q9CZY3-2; Q9CZY3	Ubiquitin-conjugating enzyme E2 variant 1	Ube2v1	40.587	37.809	2; 3	7.1139e-43	21021	74224000000	161130_Sadia_CG30_R4_Frac1	156.62	114.22	0.90766
AAVDSDVVSLPR	Acetyl (N-term)	1269.66	Q8R3F9-2; Q8R3F9	Speckle targeted PIP5K1A-regulated poly(A) polymerase	Tut1	95.54	92.085	2	0.0016287	67380	0	161130_Sadia_CG30_R3_Frac1	178.95	117.3	NaN
AAVEEGIVLGGGCALLR	Unmodified	1683.9	P63038; P63038-2	60 kDa heat shock protein, mitochondrial	Hspd1	95.049	93.09	2; 3	6.4222e-51	70419	774130000	161130_Sadia_CG30_R3_Frac2	245.58	161.72	0.24719
AAVEGAYENKTIDFDAYSVGR	Unmodified	2275.08	Q6P1J1; Q71H75		Crmp1	77.621	74.595	2; 3	3.5699e-87	51466	1247700000	161130_Sadia_CG30_R3_Frac1	257.83	210.27	1.6596
AAVEKRRPAVAPAANFPDSGR	Acetyl (N-term)	2221.17	Q99MS8	Tubulin polyglutamylase complex subunit 1	Tpgs1	48.844	45.931	3; 4	0.0025851	27752	144560000	161130_Sadia_CG30_R3_Frac2	33.707	24.444	0.93977
AAVGSPGSLESAPR	Acetyl (N-term)	1339.67	A0A1L1SQ28; Q9JMA2	Queuine tRNA-ribosyltransferase	Qtrt1	70.459	66.87	2	1.5011e-14	44482	0	161130_Sadia_CG30_R3_Frac1	215.83	151.72	NaN
AAVKTLNPKAEVAR	Acetyl (N-term)	1508.87	P80317	T-complex protein 1 subunit zeta	Cct6a	46.812	43.716	2; 3	3.6397e-100	20611	127660000000	161130_Sadia_CG30_R1_Frac2	166.6	124.52	1.033
AAVPELLEQQEEDR	Acetyl (N-term)	1667.8	Q9D8U8	Sorting nexin-5	Snx5	107.33	103.94	2	4.6855e-08	77823	0	161130_Sadia_CG30_R1_Frac1	232.88	171.1	NaN
AAVPELLEQQEEDRSKLR	Acetyl (N-term)	2152.11	Q9D8U8	Sorting nexin-5	Snx5	83.029	80.477	3	4.3718e-17	58438	3738100000	161130_Sadia_CG30_R3_Frac2	164.01	129.92	1.0393
AAVPLNNLQEQLQR	Acetyl (N-term)	1634.87	E9PZ97; O88700	Bloom syndrome protein homolog	Blm	104.13	104.13	2	2.2368e-06	76133	0	161130_Sadia_CG30_R1_Frac1	175.93	129.48	NaN
AAVPSAVHLPR	Acetyl (N-term)	1158.65	E9QLB2; Q3UFF7	Lysophospholipase-like protein 1	Lyplal1	70.062	67.51	2	0.011175	40303	0	161130_Sadia_CG30_R1_Frac2	169.12	110.21	NaN
AAVPSGASTGIYEALELR	Unmodified	1803.94	P17182; B0QZL1; B1ARR6; B1ARR7; A0A0N4SUI6; D3YVD3; D3Z2S4; D3Z6E4; A0A0N4SUX5; P17183; Q5SX59; P21550; Q5SX61; Q5SX60	Alpha-enolase; Enolase; Gamma-enolase; Beta-enolase	Eno1; Eno2; Eno3	95.703	95.703	2	0.00046597	68965	0	161130_Sadia_CG30_R1_Frac1	115.8	82.576	NaN
AAVPSGASTGIYEALELRDNDKTR	Unmodified	2533.28	P17182; B0QZL1; B1ARR6; B1ARR7	Alpha-enolase; Enolase	Eno1	71.87	71.585	4	6.9748e-29	47325	6562700000	161130_Sadia_CG30_R1_Frac1	148.52	123.31	2.0686
AAVQVAASLPCGQPR	Acetyl (N-term)	1565.8	Q6P1G0	HEAT repeat-containing protein 6	Heatr6	92.632	89.211	2	1.8676e-26	63065	0	161130_Sadia_CG30_R1_Frac1	228.64	135.54	NaN
AAVSVFQPPVGGFSFDNCRR	Acetyl (N-term)	2252.08	P70195	Proteasome subunit beta type-7	Psmb7	108.25	104.55	2; 3	1.1757e-13	83522	489280000	161130_Sadia_CG30_R3_Frac2	121.27	83.174	0.24636
AAVTMSVSGR	Acetyl (N-term)	1019.51	A0A140LHX1; K3W4R2; Q6URW6-2; Q6URW6; Q6URW6-3	Myosin-14	Myh14	68.417	65.725	1; 2	0.00019482	41763	0	161130_Sadia_CG30_R1_Frac1	197.3	99.698	NaN
AAVTVNSAKR	Acetyl (N-term)	1057.59	B2KF83; L7N466; Q9D110	5-formyltetrahydrofolate cyclo-ligase	Mthfs; Mthfsl	31.328	31.399	2	0.0050027	11294	170880000	161130_Sadia_CG30_R1_Frac1	128.93	88.931	0.92504
AAVVAAAGIAASGPVKELEAER	Unmodified	2079.13	P14873	Microtubule-associated protein 1B; MAP1B heavy chain; MAP1 light chain LC1	Map1b	79.196	77.717	3	4.4216e-45	54291	421740000	161130_Sadia_CG30_R3_Frac1	194.88	130.96	3.9148
AAVVEVEVGGGALAER	Acetyl (N-term)	1567.82	Q8R1Z9	RING finger protein 121	Rnf121	108.03	104.35	2	6.1722e-16	79153	0	161130_Sadia_CG30_R3_Frac1	196.27	121.35	NaN
AAVWQQVLAVDAR	Acetyl (N-term)	1467.78	A2AC24; Q91V09	WD repeat-containing protein 13	Wdr13	111.59	109.14	2	6.5209e-23	82926	0	161130_Sadia_CG30_R1_Frac1	232.41	168.99	NaN
AAWGKVGGHAAEYGAEALER	Unmodified	2042	CON__P01966			54.479	52.266	3; 4	2.0694e-15	33605	1070700000	161130_Sadia_CG30_R1_Frac4	155.87	46.848	0.57554
AAWRPPRVEELLAEAR	Acetyl (N-term)	1905.02	Q9R0N0	Galactokinase	Galk1	98.199	95.78	2; 3	1.0377e-10	74318	34258000	161130_Sadia_CG30_R3_Frac4	176.04	122.06	0.15095
AAYKLVLIR	Acetyl (N-term)	1087.68	Q9DBJ1	Phosphoglycerate mutase 1	Pgam1	89.28	86.499	2	0.00033305	62118	55400000000	161130_Sadia_CG30_R3_Frac1	135.35	34.899	1.0506
ACCLSDEVKESKR	Acetyl (N-term)	1622.74	P21278	Guanine nucleotide-binding protein subunit alpha-11	Gna11	44.911	40.346	3	0.0019982	20031	380700000	161130_Sadia_CG30_R3_Frac1	121.28	93.616	1.7056
ACCLSEEAKEAR	Acetyl (N-term)	1464.63	P21279	Guanine nucleotide-binding protein G(q) subunit alpha	Gnaq	49.501	46.106	2	3.8339e-34	24837	4819600000	161130_Sadia_CG30_R3_Frac1	179.8	123.55	1.9384
ACFEPANQMVKCDPR	Unmodified	1821.8	P05213; P68373; A0A0A0MQA5; P68368; P68369; P05214	Tubulin alpha-1B chain; Tubulin alpha-1C chain; Tubulin alpha-4A chain; Tubulin alpha-1A chain; Tubulin alpha-3 chain	Tuba1b; Tuba1c; Tuba4a; Tuba1a; Tuba3a	50.456	46.986	2; 3	0.0022614	25635	1934500000	161130_Sadia_CG30_R3_Frac1	114.31	86.341	1.4531
ACGLNFADLMGR	Unmodified	1323.61	Q62465	Synaptic vesicle membrane protein VAT-1 homolog	Vat1	101.82	94.685	2	0.00025634	78112	0	161130_Sadia_CG30_R4_Frac2	163.38	119.94	NaN
ACGLVASNLNLKPGECLKVR	Acetyl (N-term)	2240.18	P16045	Galectin-1	Lgals1	85.069	83.254	2; 3; 4	1.1179e-29	60972	16403000000	161130_Sadia_CG30_R3_Frac2	116.84	85.966	1.0094
ACLLETPIR	Acetyl (N-term)	1113.59	G3X920; Q9DBR3-2; Q9DBR3	Armadillo repeat-containing protein 8	Armc8	106.87	103.48	2	0.041164	78301	0	161130_Sadia_CG30_R3_Frac1	166.17	105.38	NaN
ACLLKEYQEVMNSKLALDIEIATYR	Oxidation (M)	2986.51	Q9Z2T6	Keratin, type II cuticular Hb5	Krt85	44.067	44.201	4; 5	0.0051779	25747	7826400000	161130_Sadia_CG30_R1_Frac4	63.184	43.108	2.8969
ACLQSSPPGTSPPMATGR	Unmodified	1813.85	Q3ULB5	Serine/threonine-protein kinase PAK 6	Pak6	54.121	50.366	2	0.0010217	29143	13002000	161130_Sadia_CG30_R3_Frac1	155.02	111.5	NaN
ACSPGSEGSLEGISLGSSEEAELRR	Acetyl (N-term)	2619.21	Q9WV34-2			86.841	86.841	3	0.0093917	61102	0	161130_Sadia_CG30_R1_Frac1	75.112	55.037	NaN
ADAAASPVGKR	Acetyl (N-term)	1083.57	B9EKS2; Q6ZPY7-2; Q6ZPY7	Lysine-specific demethylase 3B	Kdm3b	30.752	30.823	2	4.2279e-06	10873	169300000	161130_Sadia_CG30_R1_Frac1	153.08	112.81	0.84973
ADAASLRAPLCTEQFGSGAPR	Acetyl (N-term)	2216.06	D6RDS0; A0A0R4J0B5; Q91W34-2; Q91W34	RUS1 family protein C16orf58 homolog	BC017158	86.43	84.38	2; 3	5.3413e-73	58868	0	161130_Sadia_CG30_R1_Frac1	302.64	242.15	NaN
ADADKSEAAAGDDGSQQQPAEPR	Unmodified	2313.01	Q8C854-3; Q8C854; A2ATP5; A2ATP6; Q8C854-1; Q8C854-2	Myelin expression factor 2	Myef2	28.464	26.156	3	0.00016708	7276	17860000	161130_Sadia_CG30_R1_Frac1	89.721	86.227	0.96745
ADADKSEAAAGDDGSQQQPAEPR	Acetyl (N-term)	2355.02	Q8C854-3; Q8C854; A2ATP5; A2ATP6; Q8C854-1; Q8C854-2	Myelin expression factor 2	Myef2	38.943	35.857	2; 3	0	14313	41664000000	161130_Sadia_CG30_R1_Frac1	218.21	195.63	1.1229
ADADKSEAAAGDDGSQQQPAEPR	Deamidation (NQ); Acetyl (N-term)	2356.01	Q8C854-3; Q8C854; A2ATP5; A2ATP6; Q8C854-1; Q8C854-2	Myelin expression factor 2	Myef2	43.04	37.669	2; 3	8.0614e-13	17428	273930000	161130_Sadia_CG30_R3_Frac1	118.33	85.131	1.6092
ADADKSEAAAGDDGSQQQPAEPRR	Acetyl (N-term)	2511.12	Q8C854-3; Q8C854; A2ATP5; A2ATP6; Q8C854-1; Q8C854-2	Myelin expression factor 2	Myef2	32.274	29.493	3	1.2434e-55	9430	604410000	161130_Sadia_CG30_R1_Frac1	100.64	78.628	0.93792
ADATLSQITNNIDPVGR	Unmodified	1783.91	H3BKR2; P62874; H3BLF7	Guanine nucleotide-binding protein G(I)/G(S)/G(T) subunit beta-1	Gnb1	89.628	87.257	2; 3	7.6475e-07	61504	235850000	161130_Sadia_CG30_R1_Frac1	136.81	131.03	1.2898
ADAWEEIRR	Acetyl (N-term)	1186.57	Q8CCJ3	E3 UFM1-protein ligase 1	Ufl1	69.657	66.312	2	0.0059467	49755	0	161130_Sadia_CG30_R4_Frac1	204.27	105.81	NaN
ADDAGAAGGPGGPGGPGLGGR	Acetyl (N-term)	1704.78	D3YVC1; D3YWJ3; P25444	40S ribosomal protein S2	Rps2	65.594	62.005	2	5.3836e-21	39830	0	161130_Sadia_CG30_R3_Frac1	222.25	169.98	NaN
ADDKDSLPKLKDLTFLKNQLER	Acetyl (N-term)	2628.41	A0A087WQH8		Slc35a4	87.85	85.744	3; 4; 5	1.8536e-85	65985	2421300000	161130_Sadia_CG30_R1_Frac4	249.59	208.71	0.13709
ADDLDFETGDAGASATFPMQCSALR	Oxidation (M); Acetyl (N-term)	2703.14	A0A0A0MQM0; P63242	Eukaryotic translation initiation factor 5A; Eukaryotic translation initiation factor 5A-1	Eif5a	108.22	105.58	2; 3	0.00093554	85043	0	161130_Sadia_CG30_R4_Frac1	97.291	77.713	NaN
ADDLDFETGDAGASATFPMQCSALR	Acetyl (N-term)	2687.15	A0A0A0MQM0; P63242	Eukaryotic translation initiation factor 5A; Eukaryotic translation initiation factor 5A-1	Eif5a	109.83	106.63	2; 3	2.1223e-100	81238	0	161130_Sadia_CG30_R1_Frac1	322.39	302.55	NaN
ADDLECTPGFQR	Unmodified	1407.61	Q9WTR5	Cadherin-13	Cdh13	56.017	53.388	2	4.2522e-27	31534	4342400000	161130_Sadia_CG30_R3_Frac1	312.24	245.55	0.94365
ADDVDQQQTTNTVEEPLDLIR	Acetyl (N-term)	2441.16	P62311	U6 snRNA-associated Sm-like protein LSm3	Lsm3	108.81	108.81	2	0.0075523	80682	0	161130_Sadia_CG30_R1_Frac1	116.84	96.175	NaN
ADEDGEGIHPSAPHR	Acetyl (N-term)	1628.72	A0A0G2JG07; Q3UHD6-2; Q3UHD6	Sorting nexin-27	Snx27	35.307	32.427	2; 3	3.9869e-68	12175	0	161130_Sadia_CG30_R1_Frac2	337.75	286.95	NaN
ADEEEEAKHVLQKLQGLVDR	Acetyl (N-term)	2348.2	Q99LG4	Tetratricopeptide repeat protein 5	Ttc5	106.57	104.43	3; 4	2.9715e-37	84784	1755900000	161130_Sadia_CG30_R1_Frac4	172.23	134.61	1.118
ADEEKLPPGWEKR	Acetyl (N-term)	1595.79	Q9QUR7	Peptidyl-prolyl cis-trans isomerase NIMA-interacting 1	Pin1	52.616	50.042	2; 3	8.2939e-17	31433	8710100000	161130_Sadia_CG30_R3_Frac2	143.42	117.3	0.90906
ADEELEALR	Acetyl (N-term)	1086.52	P56812	Programmed cell death protein 5	Pdcd5	85.07	83.493	2	0.044647	59615	0	161130_Sadia_CG30_R3_Frac1	176.75	38.868	NaN
ADEELEALRKQR	Acetyl (N-term)	1498.77	P56812	Programmed cell death protein 5	Pdcd5	54.806	53.299	3	0.011562	34222	192940000	161130_Sadia_CG30_R3_Frac2	100.55	62.533	0.54712
ADEGKSYNEHDDRVSFPQR	Acetyl (N-term)	2291.02	V9GX96; V9GXF3; Q99JX7	Nuclear RNA export factor 1	Nxf1	44.42	40.157	4	1.6692e-10	23990	566410000	161130_Sadia_CG30_R4_Frac1	137.14	112.84	1.1642
ADEGKSYNEHDDRVSFPQRR	Acetyl (N-term)	2447.12	V9GX96; V9GXF3; Q99JX7	Nuclear RNA export factor 1	Nxf1	36.509	34.081	4; 5	3.1709e-37	19198	1764400000	161130_Sadia_CG30_R3_Frac4	118.53	88.1	1.182
ADEGPRKGSVSALMGR	Acetyl (N-term)	1671.84	E9PXT5; Q3TCH7	Cullin-4A	Cul4a	49.656	46.154	3	9.0334e-05	28656	101840000	161130_Sadia_CG30_R3_Frac2	100.45	67.259	1.572
ADEIAKAQVAQPGGDTIFGKIIR	Deamidation (NQ); Acetyl (N-term)	2440.3	B0R1E3; P70349	Histidine triad nucleotide-binding protein 1	Hint1	102.2	101.31	3	1.4048e-23	77772	329680000	161130_Sadia_CG30_R3_Frac2	83.251	66.939	0.48933
ADEIAKAQVAQPGGDTIFGKIIR	Acetyl (N-term)	2439.31	B0R1E3; P70349	Histidine triad nucleotide-binding protein 1	Hint1	100.76	98.247	2; 3; 4	6.3852e-96	65960	117800000000	161130_Sadia_CG30_R1_Frac2	194.23	164.54	0.81808
ADEKKFWGKYLYEIAR	Unmodified	2016.05	CON__P02769			71.733	69.745	4	0.00056724	51930	281800000	161130_Sadia_CG30_R3_Frac4	136.01	106.74	0.74855
ADFDTYDDR	Acetyl (N-term)	1158.45	Q9WUK2-2; Q9WUK2	Eukaryotic translation initiation factor 4H	Eif4h	73.953	71.049	1; 2	1.4547e-34	48126	0	161130_Sadia_CG30_R3_Frac1	281.12	196.62	NaN
ADFDTYDDRAYSSFGGGR	Acetyl (N-term)	2040.85	Q9WUK2-2; Q9WUK2	Eukaryotic translation initiation factor 4H	Eif4h	88.442	86.186	2; 3	8.3238e-195	59791	0	161130_Sadia_CG30_R1_Frac1	341.18	301.81	NaN
ADFEDRVSDEEKVR	Acetyl (N-term)	1735.8	Q5RKN9; P47753; A0A0G2JE27	F-actin-capping protein subunit alpha-1	Capza1	57.368	54.206	2; 3	6.2969e-18	37879	4490600000	161130_Sadia_CG30_R4_Frac1	157.52	125.45	0.91804
ADFLKGLPVYNKSNFSR	Acetyl (N-term)	1997.04	D3YXY5; Q9D9Z5	DET1- and DDB1-associated protein 1	Dda1	98.105	97.219	3	3.0946e-06	74429	130250000	161130_Sadia_CG30_R3_Frac2	74.141	64.579	0.57869
ADGEEPMAVDGGCGDTGDWEGR	Acetyl (N-term)	2321.88	Q3TL72		Uba3	88.731	88.731	2	9.8329e-25	62734	0	161130_Sadia_CG30_R1_Frac1	211.13	184.16	NaN
ADGELNVDSLITR	Acetyl (N-term)	1443.72	A0A0J9YUG2; P62141	Serine/threonine-protein phosphatase PP1-beta catalytic subunit	Ppp1cb	108.24	105.7	1; 2	2.5124e-42	85249	0	161130_Sadia_CG30_R4_Frac1	305.92	196.21	NaN
ADGGAASQDESSAAAAAAADSR	Acetyl (N-term)	1990.85	I1E4X2; E9Q6Z8; P25425-12; A0A0R4J1Z4	POU domain protein	Pou2f1	57.32	57.32	2	1.3736e-08	34177	0	161130_Sadia_CG30_R1_Frac1	128.9	113.51	NaN
ADGKAGEEKPEKPQR	Acetyl (N-term)	1680.84	D6RGL8; D6RDQ3; Q3TM89; Q6P8I4	PEST proteolytic signal-containing nuclear protein	Pcnp	22.91	20.484	2; 3; 4	7.3626e-11	4735	1792800000	161130_Sadia_CG30_R1_Frac1	110.84	78.83	0.85059
ADGYVLEGKELEFYLR	Unmodified	1900.96	P62242	40S ribosomal protein S8	Rps8	100.62	94.227	3	0.64146	38257	12878000	161130_Sadia_CG30_R4_Frac3	44.601	32.455	0.54326
ADGYVLEGKELEFYLR	Glu->pyro-Glu	1882.95	P62242	40S ribosomal protein S8	Rps8	107.61	107.09	2	0.0002279	83125	150350000	161130_Sadia_CG30_R3_Frac2	139.48	96.921	1.6611
ADIAASCQELLDAR	Acetyl (N-term)	1573.74	A0A1L1STM6; E9PZ11		Zfp651	104.79	101.74	2	5.076e-17	73919	0	161130_Sadia_CG30_R1_Frac1	199.03	135.21	NaN
ADIDKLNIDSIIQR	Acetyl (N-term)	1654.89	A0A0G2JGC1; P63087; P63087-2	Serine/threonine-protein phosphatase PP1-gamma catalytic subunit	Ppp1cc	107.1	104.47	2; 3	4.6593e-43	83942	20846000000	161130_Sadia_CG30_R4_Frac1	146.17	110.26	1.1344
ADIKTGIFAKNVQKR	Acetyl (N-term)	1729.98	A0A0G2JEG8; Q7TQF7	Amphiphysin	Amph	49.753	46.632	2; 3; 4	3.1315e-43	30649	11872000000	161130_Sadia_CG30_R3_Frac4	250.51	212.91	0.025138
ADISQWAGPLCLQEVDEPPQHALR	Acetyl (N-term)	2771.33	D6RHS6; D3Z1V4; P70296	Phosphatidylethanolamine-binding protein 1; Hippocampal cholinergic neurostimulating peptide	Pebp1	107.94	107.88	2; 3	2.9624e-62	73865	1073600000	161130_Sadia_CG30_R1_Frac2	153.82	123.98	NaN
ADKEAAFDDAVEER	Acetyl (N-term)	1606.71	Q60972	Histone-binding protein RBBP4	Rbbp4	63.56	60.678	2; 3	6.174e-100	39059	52625000000	161130_Sadia_CG30_R3_Frac1	152.64	119.26	1.0075
ADKMDMSLDDIIKLNR	Acetyl (N-term)	1918.95	G3X9I4; Q9JJW6-2; Q9JJW6; O08583	Aly/REF export factor 2; THO complex subunit 4	Alyref2; Alyref	105.5	102.87	2; 3	1.2457e-145	77352	41020000000	161130_Sadia_CG30_R3_Frac1	191.49	174.61	0.77646
ADKMDMSLDDIIKLNR	Oxidation (M); Acetyl (N-term)	1934.94	G3X9I4; Q9JJW6-2; Q9JJW6; O08583	Aly/REF export factor 2; THO complex subunit 4	Alyref2; Alyref	96.5	93.768	2; 3	1.0098e-18	69063	8950500000	161130_Sadia_CG30_R3_Frac2	173.04	140.04	0.88095
ADKMDMSLDDIIKLNR	2 Oxidation (M); Acetyl (N-term)	1950.94	G3X9I4; Q9JJW6-2; Q9JJW6; O08583	Aly/REF export factor 2; THO complex subunit 4	Alyref2; Alyref	80.589	80.589	3	0.038373	55442	0	161130_Sadia_CG30_R1_Frac1	83.54	66.654	NaN
ADKRKLQGEIDR	Acetyl (N-term)	1469.8	A0A0U1RNN8; Q8K0V4	CCR4-NOT transcription complex subunit 3	Cnot3	31.098	29.707	2; 3	0.0047105	12605	428940000	161130_Sadia_CG30_R4_Frac1	75.479	9.2119	1.247
ADLEEQLSDEEKVR	Deamidation (NQ); Acetyl (N-term)	1702.79	A0A0N4SVM0; D6RCW7; P47754	F-actin-capping protein subunit alpha-2	Capza2	88.562	83.429	2	0.00010304	66462	80859000	161130_Sadia_CG30_R4_Frac1	162.36	95.249	0.16645
ADLEEQLSDEEKVR	Acetyl (N-term)	1701.81	A0A0N4SVM0; D6RCW7; P47754	F-actin-capping protein subunit alpha-2	Capza2	80.966	77.538	2; 3	2.6593e-86	60869	51848000000	161130_Sadia_CG30_R4_Frac1	247.08	155.22	0.80567
ADLLGSILSSMEKPPSLGDQESR	Acetyl (N-term)	2471.22	Q5SX56; Q7TNE3	Sperm-associated antigen 7	Spag7	112.85	111.11	2; 3	2.7194e-68	88488	553370000	161130_Sadia_CG30_R3_Frac2	170.91	160.22	0.81626
ADLQVDMSDLSPEEQWR	Oxidation (M); Deamidation (NQ); Acetyl (N-term)	2076.89	Q8R1Z9-3	RING finger protein 121	Rnf121	102.3	97.223	2	0.014515	71977	0	161130_Sadia_CG30_R3_Frac1	99.752	72.324	NaN
ADLSLDELIR	Acetyl (N-term)	1185.62	Q3UDD3; Q8BG81; F6VR84	Polymerase delta-interacting protein 3	Poldip3	110.81	108.65	2	1.1977e-14	82042	0	161130_Sadia_CG30_R3_Frac1	247.07	99.731	NaN
ADLSLVDALTEPPPEIEGEIKR	Acetyl (N-term)	2433.26	P27546-3; P27546-2; P27546; Q78TF3	Microtubule-associated protein 4	Map4	110.18	107.18	2; 3	3.5247e-68	85690	10925000000	161130_Sadia_CG30_R3_Frac2	135.02	122.64	0.80401
ADLTLCAFLTKVLCAHGGR	Acetyl (N-term)	2144.09	Q8BFR1	Zinc finger CCCH-type antiviral protein 1-like	Zc3hav1l	109.95	108.78	3	2.0432e-12	85644	185460000	161130_Sadia_CG30_R3_Frac4	159.19	123.86	0.78242
ADMQNLVER	Oxidation (M); Acetyl (N-term)	1132.52	B1ARS0; P40124	Adenylyl cyclase-associated protein; Adenylyl cyclase-associated protein 1	Cap1	53.205	49.698	2	0.012891	26873	0	161130_Sadia_CG30_R1_Frac1	192.6	97.798	NaN
ADMQNLVER	Acetyl (N-term)	1116.52	B1ARS0; P40124	Adenylyl cyclase-associated protein; Adenylyl cyclase-associated protein 1	Cap1	82.008	78.519	2	3.6736e-07	53314	0	161130_Sadia_CG30_R1_Frac1	237.08	95.563	NaN
ADNPRDAMLKQAPASR	Acetyl (N-term)	1781.88	Q80UG5-3; A2A6U3; Q80UG5-2; Q80UG5; A8Y5D3; A2A6U5	Septin-9	Septin9	46.652	42.369	3	1.381e-38	21556	1117600000	161130_Sadia_CG30_R3_Frac1	140.84	84.956	0.93457
ADNPVLELLLR	Acetyl (N-term)	1293.73	D6RIJ2; E9PWY9; Q8C0C7	Phenylalanine--tRNA ligase alpha subunit	Farsa	114.75	111.8	1; 2	1.0014e-56	86175	0	161130_Sadia_CG30_R1_Frac1	286.54	147.57	NaN
ADNPVLELLLRR	Acetyl (N-term)	1449.83	D6RIJ2; E9PWY9; Q8C0C7	Phenylalanine--tRNA ligase alpha subunit	Farsa	110.47	107.91	2	6.8307e-26	82996	0	161130_Sadia_CG30_R4_Frac4	240.82	159.66	NaN
ADPAAGPPPSEGEESTVR	Acetyl (N-term)	1807.82	P68404; P68404-2	Protein kinase C beta type	Prkcb	59.654	56.872	2	8.4037e-61	34868	0	161130_Sadia_CG30_R3_Frac1	249.75	211.35	NaN
ADPAECNIKVMCR	Acetyl (N-term)	1604.71	Q61768; E9QAK5	Kinesin-1 heavy chain; Kinesin-like protein	Kif5b	62.54	59.145	2	1.0352e-26	37185	10287000000	161130_Sadia_CG30_R3_Frac1	187.22	150.15	1.4183
ADPAECNIKVMCR	Oxidation (M); Acetyl (N-term)	1620.71	Q61768; E9QAK5	Kinesin-1 heavy chain; Kinesin-like protein	Kif5b	50.109	46.519	2	0.022053	25541	693040000	161130_Sadia_CG30_R3_Frac1	61.765	36.91	1.4451
ADPAECSIKVMCR	Oxidation (M); Acetyl (N-term)	1593.69	P28738	Kinesin heavy chain isoform 5C	Kif5c	52.981	49.391	2	0.018628	33143	797740000	161130_Sadia_CG30_R4_Frac1	53.597	38.93	1.3766
ADPAECSIKVMCR	Acetyl (N-term)	1577.7	P28738	Kinesin heavy chain isoform 5C	Kif5c	68.003	64.532	2; 3	1.0352e-26	47942	14991000000	161130_Sadia_CG30_R4_Frac1	182.39	148.5	1.4185
ADPDVLTEVPAALKR	Acetyl (N-term)	1635.88	Q9D0D5	General transcription factor IIE subunit 1	Gtf2e1	101.43	99.284	2; 3	2.5194e-15	71932	4926500000	161130_Sadia_CG30_R1_Frac1	164.43	149.73	0.88021
ADPEGLSSESGR	Acetyl (N-term)	1245.55	A2ARP8; Q9QYR6; Q9QYR6-2	Microtubule-associated protein 1A; MAP1A heavy chain; MAP1 light chain LC2	Map1a	52.68	50.802	2	0.0015704	28096	0	161130_Sadia_CG30_R1_Frac1	183.72	128.19	NaN
ADPEGLSSESGRVER	Acetyl (N-term)	1629.76	A2ARP8; Q9QYR6; Q9QYR6-2	Microtubule-associated protein 1A; MAP1A heavy chain; MAP1 light chain LC2	Map1a	50.415	47.733	2	2.1977e-15	26686	745380000	161130_Sadia_CG30_R3_Frac1	202.12	133.28	0.022459
ADPESNQETVNSSAAR	Acetyl (N-term)	1716.76	A0A087WSG4; A0A087WP92; A0A0B4J1N9; A0A087WNZ7; G5E870	E3 ubiquitin-protein ligase TRIP12	Trip12	44.217	40.694	2	3.182e-26	20297	0	161130_Sadia_CG30_R3_Frac1	221.6	156.94	NaN
ADPESPWSQIGR	Acetyl (N-term)	1383.64	D3YW24; D3YW30; Q80SX0; Q99JV5	StAR-related lipid transfer protein 4	Stard4	95.54	94.013	2	1.5456e-13	69141	0	161130_Sadia_CG30_R3_Frac1	219.97	158.01	NaN
ADPHQFFDDTSSAPSR	Acetyl (N-term)	1818.78	Q9CX30-2; Q9CX30; D3YY42; D3Z5F9; A0A140LHN0	Protein YIF1B	Yif1b	78.9	75.394	2; 3	4.2948e-20	50517	100540000	161130_Sadia_CG30_R1_Frac1	208.08	161.29	0.23036
ADPIKVLMPSLSPTMEQGNIVKWLR	Oxidation (M)	2838.51	A2AWH8; Q8BKZ9	Pyruvate dehydrogenase protein X component, mitochondrial	Pdhx	104.48	103.49	4	0.1058	80520	85390000	161130_Sadia_CG30_R3_Frac4	54.656	42.69	0.47967
ADPIKVLMPSLSPTMEQGNIVKWLR	Unmodified	2822.52	A2AWH8; Q8BKZ9	Pyruvate dehydrogenase protein X component, mitochondrial	Pdhx	107.33	105.17	3; 4	8.7376e-176	85474	3082000000	161130_Sadia_CG30_R1_Frac4	301.48	273.58	0.85052
ADPKYADLPGIAR	Acetyl (N-term)	1427.74	Q99KJ8	Dynactin subunit 2	Dctn2	81.154	76.878	2; 3	0.0016234	60100	46709000000	161130_Sadia_CG30_R4_Frac1	121.5	67.752	0.80285
ADPLPGGQGPVKECEEDQFR	Unmodified	2228.02	B1AXJ6; B1AXJ3; B1AXJ5; B1AXJ4; Q924X6-2; Q924X6	Low-density lipoprotein receptor-related protein 8	Lrp8	58.293	55.402	3	9.055e-19	33619	1555600000	161130_Sadia_CG30_R3_Frac1	175.21	153.22	1.253
ADPNVPNVIVTR	Unmodified	1293.7	Q99PT1	Rho GDP-dissociation inhibitor 1	Arhgdia	67.016	63.394	2	0.0046168	41215	212800000	161130_Sadia_CG30_R3_Frac1	138.25	74.682	0.81489
ADPWQECMDYAVILAR	Acetyl (N-term)	1978.89	D3Z703; A0A0A6YW07; Q80ZJ2; Q924B0; O55023	Inositol monophosphatase 1	Impa1	111.89	109.73	2	8.5541e-09	83304	0	161130_Sadia_CG30_R1_Frac1	163.78	116.49	NaN
ADQGAMAAADIAR	Acetyl (N-term)	1301.6	A2A3W1		Septin6	79.123	75.568	2	1.1719e-61	58967	0	161130_Sadia_CG30_R4_Frac1	280.23	197.77	NaN
ADQGAMAAADIAR	Oxidation (M); Acetyl (N-term)	1317.6	A2A3W1		Septin6	67.271	61.887	2	7.2165e-07	39539	0	161130_Sadia_CG30_R3_Frac1	201.33	159.45	NaN
ADRAALEELVR	Acetyl (N-term)	1283.68	Q61035	Histidine--tRNA ligase, cytoplasmic	Hars	83.383	79.895	2	2.633e-11	54784	0	161130_Sadia_CG30_R1_Frac1	223.14	139.36	NaN
ADRGGPAEAPSPR	Acetyl (N-term)	1321.64	D3YWD3; B1AZA5	Transmembrane protein 245	Tmem245	29.637	29.637	2	2.0389e-41	9986	0	161130_Sadia_CG30_R1_Frac1	252.96	140.85	NaN
ADSAACCDYSLHVDIPR	Unmodified	1948.84	Q3TMU8; O35098; A0A0R4J1N0; O35098-2; D3Z360	Dihydropyrimidinase-related protein 4	Dpysl4	71.244	67.789	3	0.020169	45258	0	161130_Sadia_CG30_R3_Frac1	69.737	49.369	NaN
ADSAELKQMVMSLR	Acetyl (N-term)	1619.8	Q3U556; O88907	E3 SUMO-protein ligase PIAS1	Pias1	105.69	105.61	2	0.0020094	77418	103010000	161130_Sadia_CG30_R1_Frac1	48.568	33.366	0.64099
ADSKAKPAKAANKTPPKSPGDPAR	Acetyl (N-term)	2444.31	Q7TQD2	Tubulin polymerization-promoting protein	Tppp	26.109	21.646	3; 4; 5	6.2287e-23	8840	245540000	161130_Sadia_CG30_R3_Frac2	152.13	96.37	0.09641
ADSVKTFLQDLGR	Acetyl (N-term)	1490.77	V9GXH2; A0A0R4J250; Q61070	Etoposide-induced protein 2.4	Ei24	108.64	105.62	2	1.7316e-102	74017	4486300000	161130_Sadia_CG30_R1_Frac2	317.32	223.72	1.6426
ADTAPQLKR	Acetyl (N-term)	1040.56	D6RFQ0; Q3TBW9; Q9DAR7	m7GpppX diphosphatase	Dcps	35.066	34.075	2	0.0059449	13386	4185300000	161130_Sadia_CG30_R1_Frac1	117.16	52.403	0.99414
ADTFLEHMCR	Acetyl (N-term)	1320.56	P52480; P52480-2; A0A1L1SUV0; A0A1L1SSN6; A0A1L1STV8; A0A1L1SQV8; A0A1L1SU37; A0A1L1ST52; A0A1L1SVH2	Pyruvate kinase PKM	Pkm	87.444	84.278	2	1.2047e-50	54315	0	161130_Sadia_CG30_R1_Frac2	289.57	234.02	NaN
ADTPGEATPPPR	Unmodified	1207.58	F6SWV4; D3YVR4; Q9ERE7	LDLR chaperone MESD	Mesdc2	28.78	28.816	2; 3	0.00075858	9026	278550000	161130_Sadia_CG30_R1_Frac1	173.32	93.418	0.92078
ADTPGEATPPPRKKKDIR	Unmodified	1976.08	F6SWV4; D3YVR4; Q9ERE7	LDLR chaperone MESD	Mesdc2	23.764	23.437	3; 4	0.0018985	6367	153770000	161130_Sadia_CG30_R1_Frac4	119.23	92.759	0.50754
ADTQYILPNDIGVSSLDCR	Acetyl (N-term)	2178.03	Q99KK7	Dipeptidyl peptidase 3	Dpp3	109.74	105.68	2; 3	3.9351e-115	86364	0	161130_Sadia_CG30_R4_Frac1	289.31	207.39	NaN
ADVSVDQSKLPGVKEVCR	Acetyl (N-term)	2028.03	Q810U5-3; Q810U5-2; Q810U5	Coiled-coil domain-containing protein 50	Ccdc50	67.529	64.384	3	8.0713e-12	42047	326140000	161130_Sadia_CG30_R3_Frac1	159.19	124.69	0.92043
ADVYPANDSTASQDVANR	Acetyl (N-term)	1934.86	Q4VA93; P20444	Protein kinase C; Protein kinase C alpha type	Prkca	70.228	66.639	2; 3	9.0081e-115	44097	0	161130_Sadia_CG30_R3_Frac1	340.66	280.32	NaN
ADVYPANDSTASQDVANR	Deamidation (NQ); Acetyl (N-term)	1935.84	Q4VA93; P20444	Protein kinase C; Protein kinase C alpha type	Prkca	72.772	72.772	2	9.8996e-22	48333	0	161130_Sadia_CG30_R1_Frac1	177.1	142.84	NaN
ADVYPANDSTASQDVANRFAR	Acetyl (N-term)	2309.07	Q4VA93; P20444	Protein kinase C; Protein kinase C alpha type	Prkca	80.392	76.125	2; 3	9.5396e-47	52997	0	161130_Sadia_CG30_R3_Frac1	206.98	173.67	NaN
AEAAAAPISPWTMAATIQAMER	Acetyl (N-term)	2328.12	A0A0N4SWG2; Q3U133	Zinc finger protein 746	Znf746	113.13	112.97	3	0.010323	78034	0	161130_Sadia_CG30_R1_Frac2	63.184	39.855	NaN
AEAALEAVR	Acetyl (N-term)	970.508	D6RGQ7; E0CXG8; B7ZCN0; B7ZCM9; P0C872	JmjC domain-containing protein 7	Jmjd7; Gm28042	85.217	81.795	2	0.00055811	56476	0	161130_Sadia_CG30_R1_Frac1	219.7	65.349	NaN
AEAALEAVRR	Acetyl (N-term)	1126.61	D6RGQ7; E0CXG8; B7ZCN0; B7ZCM9; P0C872	JmjC domain-containing protein 7	Jmjd7; Gm28042	67.07	64.543	2	7.168e-10	40851	184240000	161130_Sadia_CG30_R1_Frac1	231.81	122.7	5.2557
AEAALLLPPEAAAER	Acetyl (N-term)	1562.83	E9QL65		Cog3	109.56	106.18	2	1.3956e-05	86354	0	161130_Sadia_CG30_R4_Frac1	153.25	105.99	NaN
AEAALLLPPEAAAERDAR	Acetyl (N-term)	1905	E9QL65		Cog3	101.01	97.454	2	0.0025345	80360	0	161130_Sadia_CG30_R4_Frac1	116.24	65.884	NaN
AEAASGAGDVTLEGER	Acetyl (N-term)	1573.72	A0A1L1SR96; Q6PB70	Anoctamin-8	Ano8	69.927	68.2	2	3.5237e-34	44073	0	161130_Sadia_CG30_R1_Frac1	284.15	221.33	NaN
AEAEEDCHSDADRVGDEGNESPAER	Acetyl (N-term)	2786.1	Q8BK06-3; Q8BK06-2; Q8BK06	F-box only protein 9	Fbxo9	39.961	36.671	3	7.1328e-40	16998	0	161130_Sadia_CG30_R3_Frac1	143.31	127.81	NaN
AEAEGESLESWLNKATNPSNR	Acetyl (N-term)	2344.09	A2A9W5; S4R2D2; A2A9W7; Q8BMI3	ADP-ribosylation factor-binding protein GGA3	Gga3	107.1	106.03	2	9.0587e-10	78807	344260000	161130_Sadia_CG30_R1_Frac1	77.527	50.9	1.0982
AEAEGSSPLLLQPPPPPPR	Acetyl (N-term)	1994.05	D6RIQ5; Q8BVA2	Transmembrane protein 222	Tmem222	106.67	105.65	2; 3	5.7246e-23	78099	0	161130_Sadia_CG30_R1_Frac1	182.08	135.73	NaN
AEAEKAEEELEEDDDDELDETLSER	Unmodified	2908.21	Q9CPQ3	Mitochondrial import receptor subunit TOM22 homolog	Tomm22	76.839	75.161	3	1.9303e-18	50507	84747000	161130_Sadia_CG30_R1_Frac1	127.16	108.76	0.96488
AEAELHKER	Acetyl (N-term)	1123.56	G3X9P1; Q8BR92	Paralemmin-2	Pakap; Palm2	25.79	25.932	2	0.0053564	7935	1032300000	161130_Sadia_CG30_R1_Frac2	128.61	67.809	1.0348
AEAGVTLISPFVGR	Unmodified	1415.78	A0A1B0GR11; Q93092	Transaldolase	Taldo1	96.271	94.744	2	1.5454e-11	63223	54297000	161130_Sadia_CG30_R1_Frac2	159.09	80.937	1.6484
AEAMDLGKDPNGPTHSSTLFVR	Deamidation (NQ); Acetyl (N-term)	2385.13	Q91VL8	Telomeric repeat-binding factor 2-interacting protein 1	Terf2ip	84.864	82.537	3	8.8349e-22	52976	455580000	161130_Sadia_CG30_R1_Frac2	91.64	72.25	0.92029
AEAMDLGKDPNGPTHSSTLFVR	Acetyl (N-term)	2384.14	Q91VL8	Telomeric repeat-binding factor 2-interacting protein 1	Terf2ip	80.767	77.94	2; 3	1.3122e-67	62343	3811900000	161130_Sadia_CG30_R4_Frac2	158.44	135.56	0.94918
AEAPPVSGTFKFNTDAAEFIPQER	Acetyl (N-term)	2663.29	B1AY10-2; B1AY10-3; B1AY10	Transcriptional repressor NF-X1	Nfx1	106.81	106.81	2	0.0019244	78676	33934000	161130_Sadia_CG30_R1_Frac1	96.993	67.304	NaN
AEASAAGADAGSAVAAHR	Acetyl (N-term)	1623.76	A0A0G2JFV4; Q9D0C1	E3 ubiquitin-protein ligase RNF115	Rnf115	48.177	44.683	2; 3	0	22196	545950000	161130_Sadia_CG30_R1_Frac1	404.81	317.9	6.766
AEASPQPGRYFCHCCSVEIVPR	Acetyl (N-term)	2661.19	Q91YL2	E3 ubiquitin-protein ligase RNF126	Rnf126	75.233	72.153	3	3.5424e-18	49305	0	161130_Sadia_CG30_R3_Frac1	157.15	131.15	NaN
AEAVWSTDTGEAVYR	Acetyl (N-term)	1695.77	Q5SW45	Meckel syndrome type 1 protein homolog	Mks1	101.45	98.397	2	4.2619e-11	73018	0	161130_Sadia_CG30_R3_Frac1	144.65	98.675	NaN
AEAYNPDEEEDDAESR	Unmodified	1838.71	P31324	cAMP-dependent protein kinase type II-beta regulatory subunit	Prkar2b	37.403	35.675	2	3.5961e-26	16267	77959000	161130_Sadia_CG30_R3_Frac1	260.22	215.91	1.4281
AECCVPVCPR	Acetyl (N-term)	1288.54	Q60930; D3YUN8; D3YZT5	Voltage-dependent anion-selective channel protein 2	Vdac2	64.707	61.052	2	0.025031	39063	0	161130_Sadia_CG30_R3_Frac1	163.77	109.37	NaN
AECDPPCDPQYGFCEADNVCR	Unmodified	2558.96	G3UX30; Q9DAU5; E9PVN3; G3UWU8; B4YB46; B4YB48; Q925U3; Q09163-6; Q09163-5; Q09163-4; Q09163-3; Q09163-2; Q09163	Protein delta homolog 1; Fetal antigen 1	Dlk1	69.644	68.492	2; 3	7.0206e-15	44413	197260000	161130_Sadia_CG30_R1_Frac1	153.09	139.34	1.0974
AEDADMRNELEEMQR	Oxidation (M); Acetyl (N-term)	1893.78	P60879-2; P60879	Synaptosomal-associated protein 25	Snap25	58.769	56.027	2; 3	8.5235e-08	32382	0	161130_Sadia_CG30_R1_Frac1	162.26	136.92	NaN
AEDADMRNELEEMQR	Acetyl (N-term)	1877.79	P60879-2; P60879	Synaptosomal-associated protein 25	Snap25	78.445	75.894	2; 3	2.5238e-127	47277	0	161130_Sadia_CG30_R1_Frac2	318.47	262.67	NaN
AEDADMRNELEEMQRR	Acetyl (N-term)	2033.89	P60879-2; P60879	Synaptosomal-associated protein 25	Snap25	68.698	65.804	3	3.4945e-14	38733	305150000	161130_Sadia_CG30_R1_Frac2	193.17	161.28	0.33937
AEDIKTKIKNYKTAPFDSR	Acetyl (N-term)	2266.2	P56391	Cytochrome c oxidase subunit 6B1	Cox6b1	56.636	55.788	3; 4	1.0837e-16	39281	370330000	161130_Sadia_CG30_R3_Frac4	162.42	124.05	0.085433
AEDKGACLLPKIETMR	Unmodified	1830.93	CON__P02769			60.952	57.094	3; 4	0.0018443	37291	783800000	161130_Sadia_CG30_R3_Frac2	110.56	85.237	0.75302
AEEAGIGDTPNQEDQAAGHVTQAR	Unmodified	2464.12	P10637-4; P10637-5; P10637-2; P10637-3; B1AQW2; B1AQW4	Microtubule-associated protein tau; Microtubule-associated protein	Mapt	42.02	40.192	3	0.00033231	19950	95620000	161130_Sadia_CG30_R3_Frac1	82.885	67.445	1.7664
AEEEVAKLEKHLMLLR	Acetyl (N-term)	1950.06	Q810B6-2; Q810B6	Rabankyrin-5	Ankfy1	100.05	98.518	3; 4	7.2758e-32	77504	1881600000	161130_Sadia_CG30_R1_Frac4	136.17	106.83	1.2273
AEEQDFAQLCR	Acetyl (N-term)	1407.61	H9KV05; Q99JN2; Q99JN2-2; D3YZH5; D3Z2R6; D3Z7N9	Kelch-like protein 22	Klhl22	84.222	80.8	2	4.1585e-09	57251	0	161130_Sadia_CG30_R3_Frac1	217.36	159.4	NaN
AEERQDALREFVAVTGTEEDR	Acetyl (N-term)	2462.17	Q9CZ44-2; Q9CZ44; Q9CZ44-3; A2AT02	NSFL1 cofactor p47	Nsfl1c	88.503	87.091	3	0.0012855	64641	0	161130_Sadia_CG30_R3_Frac2	122.19	78.398	NaN
AEERQDALREFVAVTGTEEDRAR	Acetyl (N-term)	2689.31	Q9CZ44-2; Q9CZ44; Q9CZ44-3; A2AT02	NSFL1 cofactor p47	Nsfl1c	79.588	77.647	4	7.3924e-143	55847	433590000	161130_Sadia_CG30_R3_Frac2	296.62	239.13	NaN
AEESLETAAEHER	Acetyl (N-term)	1512.67	E0CY34; A6H5Z3-2; A6H5Z3	Exocyst complex component 6B	Exoc6b	57.545	54.763	2	8.3811e-42	31688	0	161130_Sadia_CG30_R1_Frac1	259.08	167.5	NaN
AEEVSSLMKATVLMR	Acetyl (N-term)	1705.87	Q3UFY7-3; Q3UFY7-2; Q3UFY7	7-methylguanosine phosphate-specific 5'-nucleotidase	Nt5c3b	108.9	106.55	2; 3	2.9935e-52	74471	2744400000	161130_Sadia_CG30_R1_Frac2	180.97	140.91	0.88659
AEFPSKVSTR	Acetyl (N-term)	1162.6	Q9DCU2	Plasmolipin	Pllp	50.01	46.421	2	0.0016365	25466	402540000	161130_Sadia_CG30_R3_Frac1	117.89	79.098	1.0956
AEGDTLVSVDYEIFGKVQGVFFR	Acetyl (N-term)	2617.31	Q8BMV3; E9QJT5; P56376	Acylphosphatase; Acylphosphatase-1	Acyp1	112.19	110.6	2; 3	7.4978e-57	87865	2174800000	161130_Sadia_CG30_R3_Frac2	181.14	166.83	0.52568
AEGEDMQTFTSIMDALVR	Acetyl (N-term)	2054.93	E9PUI3; Q7TNM2	Tripartite motif-containing protein 46	Trim46	114.83	112.63	2; 3	4.2306e-22	85615	0	161130_Sadia_CG30_R3_Frac1	220.9	173.34	NaN
AEGEDVGWWR	Acetyl (N-term)	1245.54	Q80Y55	BSD domain-containing protein 1	Bsdc1	101.28	99.75	1; 2	8.5226e-40	74172	0	161130_Sadia_CG30_R3_Frac1	285.63	205.19	NaN
AEGEITTFAALTER	Acetyl (N-term)	1549.76	D3Z192; D3Z6H1; D6RCX9; D3Z6E2; P61148	Fibroblast growth factor; Fibroblast growth factor 1	Fgf1	109.19	107.66	2	0.00037473	80788	0	161130_Sadia_CG30_R1_Frac1	151.98	109.98	NaN
AEGERTECAETPRDEPPADGTLKR	Acetyl (N-term)	2726.26	Q60676; F7BX26	Serine/threonine-protein phosphatase 5; Serine/threonine-protein phosphatase	Ppp5c	43.785	35.751	4	0.030895	23188	54350000	161130_Sadia_CG30_R4_Frac2	20.757	7.0263	1.2528
AEGGAADLDTQR	Acetyl (N-term)	1244.56	A0A1W2P8B7; Q8R5H1-4; Q8R5H1-3; Q8R5H1-5; Q8R5H1; Q8R5H1-2	Ubiquitin carboxyl-terminal hydrolase 15	Usp15	51.719	48.418	2	3.5778e-52	25814	0	161130_Sadia_CG30_R1_Frac1	276.13	149.89	NaN
AEGGAADLDTQRSDIATLLKTSLR	Acetyl (N-term)	2543.32	A0A1W2P8B7; Q8R5H1-4; Q8R5H1-3; Q8R5H1-5; Q8R5H1	Ubiquitin carboxyl-terminal hydrolase 15	Usp15	104.78	103.26	3	4.7346e-66	80133	123800000	161130_Sadia_CG30_R3_Frac2	166.69	144.57	1.5141
AEGGEGFVVKVR	Unmodified	1246.67	Q8C2Q7; O35737	Heterogeneous nuclear ribonucleoprotein H; Heterogeneous nuclear ribonucleoprotein H, N-terminally processed	Hnrnph1	43.81	41.475	3	0.00089814	24736	117060000	161130_Sadia_CG30_R3_Frac2	153.95	115.93	1.8115
AEGGQAQQQPPQLGPGAAAR	Acetyl (N-term)	1972.97	Q8BP71-5; Q8BP71	RNA binding protein fox-1 homolog 2	Rbfox2	64.519	60.896	2; 3	1.5492e-41	38805	0	161130_Sadia_CG30_R3_Frac1	205.02	148.01	NaN
AEGGSGDVDDAGDCSGAR	Acetyl (N-term)	1736.65	Q8BHS6	Armadillo repeat-containing X-linked protein 3	Armcx3	37.95	37.95	2	1.0784e-131	16568	0	161130_Sadia_CG30_R1_Frac1	297.88	264.51	NaN
AEGPAAAAAAAAAAAGVGGER	Unmodified	1708.85	Q9Z1W4	Growth/differentiation factor 11	Gdf11	81.855	78.601	3	6.0311e-05	55260	0	161130_Sadia_CG30_R3_Frac1	95.5	46.973	NaN
AEGQVLVLDGR	Unmodified	1155.62	A0A1B0GSB2; P19253; A0A1B0GSL5; A0A1B0GSC2; A0A1B0GRH1; A0A140T8K2	60S ribosomal protein L13a	Rpl13a	60.521	57.092	2	3.8255e-20	35058	5362500000	161130_Sadia_CG30_R3_Frac1	250.76	152.46	1.0206
AEGQVLVLDGR	Acetyl (N-term)	1197.64	A0A1B0GSB2; P19253; A0A1B0GSL5; A0A1B0GSC2; A0A1B0GRH1; A0A140T8K2	60S ribosomal protein L13a	Rpl13a	93.115	89.891	1; 2	1.5795e-19	63713	0	161130_Sadia_CG30_R1_Frac1	245.5	166.99	NaN
AEGQVLVLDGRGHLLGR	Unmodified	1789	A0A1B0GSB2; P19253; A0A1B0GSL5; A0A1B0GSC2; A0A1B0GRH1	60S ribosomal protein L13a	Rpl13a	63.118	60.274	4	3.7053e-06	43435	389350000	161130_Sadia_CG30_R3_Frac4	149	115	1.8044
AEGQVLVLDGRGHLLGR	Acetyl (N-term)	1831.01	A0A1B0GSB2; P19253; A0A1B0GSL5; A0A1B0GSC2; A0A1B0GRH1	60S ribosomal protein L13a	Rpl13a	84.512	82.301	2; 3	1.1685e-26	52076	0	161130_Sadia_CG30_R1_Frac2	240.42	179.9	NaN
AEGTAVLRR	Acetyl (N-term)	1013.56	E0CX17; G8JL35; E0CXA9; Q6PEB6	MOB-like protein phocein	Mob4	41.353	38.685	2	7.7626e-07	21787	0	161130_Sadia_CG30_R3_Frac2	233.21	98.395	NaN
AEHAQKAGHFDKEIVPVLVSSR	Deamidation (NQ)	2418.27	Q8CAY6; Q80X81; F2Z459; G3XA25	Acetyl-CoA acetyltransferase, cytosolic	Acat2; Acat3	45.119	45.353	2	0.00056904	26907	0	161130_Sadia_CG30_R1_Frac4	86.378	53.644	NaN
AEHEEVAKHAIKLHR	Unmodified	1766.95	Q8BH01-3; Q8BH01-2; Q8BH01	Transmembrane and coiled-coil domain-containing protein 3	Tmco3	25.547	25.2	3; 4	0.0088009	11149	225870000	161130_Sadia_CG30_R3_Frac4	130.2	99.716	1.4294
AEISCALAVSQEADKCPTLEQYAMR	Oxidation (M); Glu->pyro-Glu	2838.3	P80316	T-complex protein 1 subunit epsilon	Cct5	108.51	108.36	3	0.04097	74418	19576000000	161130_Sadia_CG30_R1_Frac2	61.524	29.443	NaN
AEISDLDR	Acetyl (N-term)	959.456	P97470; A0A0U1RQ43	Serine/threonine-protein phosphatase 4 catalytic subunit	Ppp4c	73.616	70.162	2	0.1086	47293	0	161130_Sadia_CG30_R3_Frac1	161.11	39.819	NaN
AEISDLDRQIEQLR	Acetyl (N-term)	1726.88	P97470; A0A0U1RQ43	Serine/threonine-protein phosphatase 4 catalytic subunit	Ppp4c	101.57	101.44	2	3.8921e-05	73920	0	161130_Sadia_CG30_R1_Frac1	196.27	111.39	NaN
AEISDLDRQIEQLRR	Acetyl (N-term)	1882.99	P97470; A0A0U1RQ43	Serine/threonine-protein phosphatase 4 catalytic subunit	Ppp4c	90.887	88.282	3	2.9025e-15	57719	0	161130_Sadia_CG30_R1_Frac2	161.49	90.285	NaN
AEKDSLDPSFTHALR	Acetyl (N-term)	1727.85	Q9R226	KH domain-containing, RNA-binding, signal transduction-associated protein 3	Khdrbs3	67.609	64.275	2; 3	1.0612e-09	43604	1078100000	161130_Sadia_CG30_R3_Frac2	174.47	146.38	0.70937
AEKTQKSVKIAPGAVVCVESEIR	Acetyl (N-term)	2540.36	D3Z6A1; Q9WUB4	Dynactin subunit 6	Dctn6	65.536	63.474	3; 4	2.0384e-26	42841	1614500000	161130_Sadia_CG30_R3_Frac2	171.52	133.55	0.1538
AELATEEFLPVTPILEGFVILR	Unmodified	2456.36	Q8VDM4	26S proteasome non-ATPase regulatory subunit 2	Psmd2	113.37	112.86	3	1.3284e-08	89034	116330000	161130_Sadia_CG30_R3_Frac2	129.2	108.75	0.31817
AELDIGQHCQVQHCR	Acetyl (N-term)	1891.84	V9GXT9; D3Z7G5; Q8BFR6	AN1-type zinc finger protein 1	Zfand1	46.087	43.008	2; 3	5.4518e-54	22079	0	161130_Sadia_CG30_R3_Frac1	258.87	227.04	NaN
AELEEVTLDGKPLQALR	Acetyl (N-term)	1923.03	F6RJ39; Q9JIX8-4; Q9JIX8	Apoptotic chromatin condensation inducer in the nucleus	Acin1	106.75	103.6	2; 3	3.0485e-143	77613	6897400000	161130_Sadia_CG30_R1_Frac1	224.42	167.07	0.95663
AELEHLGGKRAESAR	Acetyl (N-term)	1664.86	A6H644; Q8BG95; Q8BG95-2	Protein phosphatase 1 regulatory subunit; Protein phosphatase 1 regulatory subunit 12B	Ppp1r12b	35.426	35.294	3	0.0023266	19485	119300000	161130_Sadia_CG30_R3_Frac4	92.935	64.129	0.78222
AELFSQGPR	Deamidation (NQ)	1004.49	J3QK17; P17809; P32037; P14142	Solute carrier family 2, facilitated glucose transporter member 1; Solute carrier family 2, facilitated glucose transporter member 3; Solute carrier family 2, facilitated glucose transporter member 4	Slc2a4; Slc2a1; Slc2a3	56.857	49.842	2	1.7481e-10	33612	0	161130_Sadia_CG30_R4_Frac1	219.74	53.687	NaN
AELGEADEAELQR	Acetyl (N-term)	1471.68	P62077	Mitochondrial import inner membrane translocase subunit Tim8 B	Timm8b	79.361	77.192	2	1.2336e-11	53929	34517000	161130_Sadia_CG30_R3_Frac1	200.71	110.05	NaN
AELGKKYCVYCLAEVSPLR	Acetyl (N-term)	2297.15	D3Z4Z0		Tada2b	93.737	92.709	3	1.0427e-10	61535	262400000	161130_Sadia_CG30_R1_Frac2	66.779	38.367	2.2714
AELGLNEHHQNEVINYMR	Acetyl (N-term)	2208.04	E9Q9P1; Q9JHQ5	Leucine zipper transcription factor-like protein 1	Lztfl1	75.095	72.417	2; 3	1.5064e-99	57240	255100000	161130_Sadia_CG30_R4_Frac2	282.62	238.2	0.23677
AELGLNEHHQNEVINYMR	Deamidation (NQ); Acetyl (N-term)	2209.02	E9Q9P1; Q9JHQ5	Leucine zipper transcription factor-like protein 1	Lztfl1	84.634	83.64	3	0.010522	55695	0	161130_Sadia_CG30_R1_Frac2	97.579	72.525	NaN
AELKSKSCSEVR	Unmodified	1392.7	P51655	Glypican-4; Secreted glypican-4	Gpc4	20.952	21.094	2; 3	0.00078158	4937	131710000	161130_Sadia_CG30_R1_Frac2	189.57	149.72	1.465
AELMLLSEIADPTR	Acetyl (N-term)	1599.82	G3UX56; G3UXQ6; A0A0A0MQ69; G3UX19; O35451	Cyclic AMP-dependent transcription factor ATF-6 beta; Processed cyclic AMP-dependent transcription factor ATF-6 beta	Atf6b	114.66	114.5	2	1.7516e-14	78993	0	161130_Sadia_CG30_R1_Frac2	215.5	151.69	NaN
AELNKTSVVDLLYWR	Unmodified	1805.97	Q99P72; Q99P72-3	Reticulon-4	Rtn4	100.17	98.658	3	0.035944	75832	30736000	161130_Sadia_CG30_R3_Frac2	110.38	85.449	4.0139
AELQMLLEEEIPGGR	Acetyl (N-term)	1725.86	A0A087WRS3; A0A087WPP8; Q6AXH6; Q6AXD2; P62484; A0A087WR90	Abl interactor 2	Abi2	112.76	111.52	2	1.9708e-42	88450	0	161130_Sadia_CG30_R3_Frac2	242.82	177.32	NaN
AELQMLLEEEIPGGRR	Acetyl (N-term)	1881.96	A0A087WRS3; A0A087WPP8; Q6AXH6; Q6AXD2; P62484; A0A087WR90	Abl interactor 2	Abi2	109.85	107.2	2; 3	7.5219e-34	80666	0	161130_Sadia_CG30_R3_Frac1	267.15	153.67	NaN
AELQMLLEEEIPGGRR	Oxidation (M); Acetyl (N-term)	1897.96	A0A087WRS3; A0A087WPP8; Q6AXH6; Q6AXD2; P62484; A0A087WR90	Abl interactor 2	Abi2	109.16	105.51	2; 3	2.3294e-06	74577	0	161130_Sadia_CG30_R1_Frac2	150.59	101.11	NaN
AELQMLLEEEIPSGKR	Oxidation (M); Acetyl (N-term)	1899.96	B7ZCU2; B7ZCU5; B7ZCU4; B7ZCU3; B7ZCU0; J3QNK8; Q8CBW3-5; Q8CBW3-2; Q8CBW3-4; Q8CBW3-3; Q8CBW3	Abl interactor 1	Abi1	108.62	107.38	2	4.2791e-07	74228	375690000	161130_Sadia_CG30_R1_Frac2	147.91	70.231	0.55729
AELQMLLEEEIPSGKR	Acetyl (N-term)	1883.97	B7ZCU2; B7ZCU5; B7ZCU4; B7ZCU3; B7ZCU0; J3QNK8; Q8CBW3-5; Q8CBW3-2; Q8CBW3-4; Q8CBW3-3; Q8CBW3	Abl interactor 1	Abi1	109.34	106.48	2; 3	4.1006e-16	84824	7270600000	161130_Sadia_CG30_R3_Frac2	160.78	136.95	0.91806
AELQTDINELTSDLDR	Unmodified	1831.88	P70207	Plexin-A2	Plxna2	102.35	99.299	2	4.5111e-14	73780	20756000	161130_Sadia_CG30_R3_Frac1	192.63	134.79	3.4621
AELSEEALLSVLPTIR	Acetyl (N-term)	1781.98	Q3U4W8; P56399; D3Z4K7	Ubiquitin carboxyl-terminal hydrolase; Ubiquitin carboxyl-terminal hydrolase 5	Usp5	114.29	111.6	2	9.9526e-56	90129	0	161130_Sadia_CG30_R4_Frac2	316.11	263.32	NaN
AELSEEALLSVLPTIRVPKAGDR	Acetyl (N-term)	2505.38	Q3U4W8; P56399; D3Z4K7	Ubiquitin carboxyl-terminal hydrolase; Ubiquitin carboxyl-terminal hydrolase 5	Usp5	109.26	107.19	2; 3	2.1944e-27	74968	10523000000	161130_Sadia_CG30_R1_Frac2	114.02	93.206	1.2641
AELTALESLIEMGFPR	Oxidation (M); Acetyl (N-term)	1833.92	Q922Y1	UBX domain-containing protein 1	Ubxn1	114.9	114.57	2	0.0015227	90506	0	161130_Sadia_CG30_R3_Frac2	129.84	95.952	NaN
AELTALESLIEMGFPR	Acetyl (N-term)	1817.92	Q922Y1	UBX domain-containing protein 1	Ubxn1	115.22	112.67	2; 3	6.4441e-34	90696	0	161130_Sadia_CG30_R3_Frac2	290.07	209.38	NaN
AELTNYKDAASNR	Acetyl (N-term)	1493.71	E9Q9L3; Q8R4U7	Leucine zipper protein 1	Luzp1	54.814	51.468	2	2.0639e-51	29817	768620000	161130_Sadia_CG30_R3_Frac1	164.66	126.36	1.2832
AELTVEVR	Acetyl (N-term)	957.513	A0A0G2JGH0; A0A0G2JEP0; Q61584-2; Q61584-5; Q61584-6; Q61584-4; Q61584-7; Q61584-3; Q61584	Fragile X mental retardation syndrome-related protein 1	Fxr1	78.225	78.225	1	2.6868e-14	53253	0	161130_Sadia_CG30_R1_Frac1	259.66	56.473	NaN
AELVDSVLDVVR	Unmodified	1313.72	Q7TMM9; G3UZR1; Q9CWF2; P68372; P99024; Q9ERD7; Q922F4	Tubulin beta-2A chain; Tubulin beta-2B chain; Tubulin beta-4B chain; Tubulin beta-5 chain; Tubulin beta-3 chain; Tubulin beta-6 chain	Tubb2a; Tubb5; Tubb2b; Tubb4b; Tubb3; Tubb6	103.83	103.7	2	0.00076005	70190	59950000	161130_Sadia_CG30_R1_Frac2	154.84	87.281	1.5567
AELVQGQSAPVGMKAEGFVDALHR	Oxidation (M); Acetyl (N-term)	2567.28	A0A0A6YX76; A2AJ71; A0A0A6YY39; A2AJ72; Q3TIX6		Fubp3	93.18	90.946	3; 4	0.00094957	59980	1260300000	161130_Sadia_CG30_R1_Frac2	54.626	51.528	1.0519
AELVQGQSAPVGMKAEGFVDALHR	Acetyl (N-term)	2551.29	A0A0A6YX76; A2AJ71; A0A0A6YY39; A2AJ72; Q3TIX6		Fubp3	100.11	97.369	2; 3; 4	7.8595e-56	65174	14777000000	161130_Sadia_CG30_R1_Frac2	183.09	158.87	1.0572
AELVQGQSAPVGMKAEGFVDALHR	Deamidation (NQ); Acetyl (N-term)	2552.27	A0A0A6YX76; A2AJ71; A0A0A6YY39; A2AJ72; Q3TIX6		Fubp3	97.057	97.591	2	0.023096	76700	0	161130_Sadia_CG30_R1_Frac4	70.41	42.114	NaN
AELYVKPGNKER	Acetyl (N-term)	1444.77	G3X8R2; Q80VJ2	Steroid receptor RNA activator 1	Sra1	39.219	37.648	2; 3	0.0011872	21336	206710000	161130_Sadia_CG30_R3_Frac2	90.15	69.28	1.24
AEMDLVAELPRPAGAAR	Acetyl (N-term)	1807.93	Q8VDG5	Phosphopantothenate--cysteine ligase	Ppcs	103.38	101.81	2; 3	2.4781e-15	74164	0	161130_Sadia_CG30_R1_Frac1	202.44	144.07	NaN
AEMEKEGRPPENKR	Acetyl (N-term)	1711.83	Q0P5V2	Sine oculis-binding protein homolog	Sobp	26.387	23.936	3; 4	0.0015852	10159	178620000	161130_Sadia_CG30_R3_Frac2	90.731	62.762	1.0101
AEMGSKGVTAGKIASNVQKKLTR	Acetyl (N-term)	2415.33	Q6P1B9; O08539-2; O08539	Myc box-dependent-interacting protein 1	Bin1	50.225	50.659	4; 5	2.2727e-25	32004	194410000	161130_Sadia_CG30_R1_Frac4	164.79	122.88	0.11379
AEMKSPTKAEPATPAEAAQSDR	Acetyl (N-term)	2327.11	Q7TPV4	Myb-binding protein 1A	Mybbp1a	44.031	41.265	2; 3	2.9003e-65	20786	3621600000	161130_Sadia_CG30_R3_Frac1	218.64	169.02	1.1073
AEMKSPTKAEPATPAEAAQSDR	Oxidation (M); Acetyl (N-term)	2343.1	Q7TPV4	Myb-binding protein 1A	Mybbp1a	36.056	33	3	1.2956e-06	12407	474030000	161130_Sadia_CG30_R1_Frac1	53.718	46.442	1.4832
AENGESSGPPRPSR	Deamidation (NQ); Acetyl (N-term)	1482.67	Q9QZM0	Ubiquilin-2	Ubqln2	29.491	28.568	2	1.6658e-11	8999	51583000	161130_Sadia_CG30_R1_Frac1	206.1	151.03	0.95171
AENGESSGPPRPSR	Acetyl (N-term)	1481.69	Q9QZM0	Ubiquilin-2	Ubqln2	26.913	26.984	2	2.4492e-10	7975	0	161130_Sadia_CG30_R1_Frac1	202.3	148.11	NaN
AENHCELLPPAPSGLGAGLGGGLCR	Acetyl (N-term)	2544.22	A0A0R4J000; Q8VC57	BTB/POZ domain-containing protein KCTD5	Kctd5	103.75	101.89	2; 3	6.2722e-24	76230	0	161130_Sadia_CG30_R3_Frac1	228.11	189.75	NaN
AENLKGCSVCCKSSWNQLQDLCR	Acetyl (N-term)	2854.26	O54864-3; O54864	Histone-lysine N-methyltransferase SUV39H1	Suv39h1	75.512	74	3	0.0033903	52621	16135000	161130_Sadia_CG30_R3_Frac2	95.195	68.778	NaN
AENLLDGPPNPKR	Acetyl (N-term)	1461.76	A0A0U1RQB6; F8VPR5; P45481	CREB-binding protein	Crebbp	70.262	66.917	2	5.1722e-21	44443	1368600000	161130_Sadia_CG30_R3_Frac1	193.82	166.71	0.92071
AENNAQNKAKLISETR	Acetyl (N-term)	1827.94	B1AU74; Q9CWP6-4; Q9CWP6-2; Q9CWP6-3; Q9CWP6	Motile sperm domain-containing protein 2	Mospd2	39.294	36.504	2; 3	6.2876e-75	20301	2092100000	161130_Sadia_CG30_R3_Frac2	124.86	78.978	1.0572
AENTDRNQIEKLLNR	Acetyl (N-term)	1854.95	Q9D0F7; Q9JI38	tRNA pseudouridine synthase; tRNA pseudouridine(38/39) synthase	Pus3	69.127	65.782	3	2.7099e-30	45024	358950000	161130_Sadia_CG30_R3_Frac2	157.52	123.83	1.5727
AENVAVPEAAEER	Unmodified	1383.66	Q8JZQ9	Eukaryotic translation initiation factor 3 subunit B	Eif3b	45.546	42.023	2	1.357e-09	20031	380700000	161130_Sadia_CG30_R1_Frac1	199.43	119.53	0.95602
AENVAVPEAAEER	Acetyl (N-term)	1425.67	Q8JZQ9	Eukaryotic translation initiation factor 3 subunit B	Eif3b	69.112	67.385	2	0.048086	43360	0	161130_Sadia_CG30_R1_Frac1	121.02	64.59	NaN
AEPEPQEGASAGAPSPTLELASR	Unmodified	2264.09	A0A0R4J2B2; Q6WVG3	BTB/POZ domain-containing protein KCTD12	Kctd12	72.405	68.951	3	0.013465	46255	31837000	161130_Sadia_CG30_R3_Frac1	60.472	41.537	3.4252
AEPGTGSGDPAFGPGASESGTR	Acetyl (N-term)	2045.89	D6RJ78; D6RHP9; Q80YR5	Scaffold attachment factor B2	Safb2	72.612	68.99	2	2.9211e-05	44757	0	161130_Sadia_CG30_R1_Frac1	156.17	126.93	NaN
AEPGTGSGDPAFGPGASESGTRR	Acetyl (N-term)	2201.99	D6RJ78; D6RHP9; Q80YR5	Scaffold attachment factor B2	Safb2	56.534	52.911	2; 3	1.1831e-52	29893	214640000	161130_Sadia_CG30_R1_Frac1	142.93	123.64	0.1236
AEPLKEEDGEDGSGEPPGR	Acetyl (N-term)	2009.88	Q9WVS8-4; Q9WVS8-5; Q9WVS8	Mitogen-activated protein kinase 7	Mapk7	52.215	48.625	2; 3	9.4294e-10	25740	433620000	161130_Sadia_CG30_R1_Frac1	75.462	44.59	1.1634
AEPSGAETRPQIR	Acetyl (N-term)	1452.73	Q99NB8; A0A0A6YXU5	Ubiquilin-4	Ubqln4	40.921	37.626	2	0.010231	17526	0	161130_Sadia_CG30_R3_Frac1	141.71	82.73	NaN
AEPSPEDPPPTLKPETQPPEKR	Acetyl (N-term)	2481.24	Q8BSN5-2; Q8BSN5	PHD finger protein 23	Phf23	57.311	53.688	3	0.0005927	37187	322030000	161130_Sadia_CG30_R4_Frac1	81.016	76.663	0.8026
AEPWGNELASAAAR	Acetyl (N-term)	1483.71	Q60772	Cyclin-dependent kinase 4 inhibitor C	Cdkn2c	99.398	97.871	2	6.5319e-10	72589	0	161130_Sadia_CG30_R3_Frac1	195.51	144.71	NaN
AEQGTVLIGSER	Unmodified	1258.65	Q7TT37	Elongator complex protein 1	Ikbkap	46.32	42.665	2	0.00030001	22069	0	161130_Sadia_CG30_R3_Frac1	147.72	54.164	NaN
AEQVSQGKSEDQVCTFLFKKPGR	Acetyl (N-term)	2680.33	Q14B01		Rnf113a2	71.711	69.03	3; 4	1.9779e-46	48010	2538300000	161130_Sadia_CG30_R3_Frac2	193.84	151.93	0.92519
AEREVETGPR	Acetyl (N-term)	1184.58	A2A791-2; A2A791	Zinc finger MYM-type protein 4	Zmym4	29.985	29.985	2	2.409e-14	10169	353810000	161130_Sadia_CG30_R1_Frac1	242.12	140.58	NaN
AERGGDGGEGERFNPGELR	Acetyl (N-term)	2043.94	Q8CGF7-3; Q8CGF7-2; Q8CGF7	Transcription elongation regulator 1	Tcerg1	50.112	47.078	3	1.9956e-31	28480	0	161130_Sadia_CG30_R1_Frac4	202.39	149.09	NaN
AERPEDLNLPNAVITR	Acetyl (N-term)	1848.97	D6RDT4; A0A0R4J091; Q9JKP7	DNA polymerase epsilon subunit 3	Pole3	89.402	85.662	2; 3	1.5021e-54	61514	0	161130_Sadia_CG30_R3_Frac1	291.37	203.19	NaN
AESCEALGTVPEHER	Acetyl (N-term)	1725.76	Q3U9D6; Q8R313	Exocyst complex component 6	Exoc6	55.756	52.133	2	4.4106e-95	29092	0	161130_Sadia_CG30_R1_Frac1	288.11	236.83	NaN
AESEAETPGTPGEFESKYFEFHGVR	Acetyl (N-term)	2842.27	P63046-2; P63046	Sulfotransferase 4A1	Sult4a1	90.56	88.736	3; 4	3.2712e-41	66153	2574500000	161130_Sadia_CG30_R3_Frac2	139.95	137.22	1.6698
AESNEEVAVLVQR	Acetyl (N-term)	1484.75	E9QAB6		Ptar1	92.984	87.851	2	5.2635e-16	63357	0	161130_Sadia_CG30_R3_Frac1	225.22	168.82	NaN
AESPAFLSAKDEGSFAYLTIKDR	Acetyl (N-term)	2557.27	D6RG65; A6H630-4; A6H630-2; A6H630	Protein-glutamate O-methyltransferase	Armt1	101.64	99.845	3	1.5258e-81	76935	1070200000	161130_Sadia_CG30_R3_Frac2	184.95	157.05	0.94521
AESPAPGAAAESCGEEQER	Acetyl (N-term)	1986.82	A0A0G2JFT8; Q9D394-4; Q9D394-2	Protein RUFY3	Rufy3	50.984	47.912	2; 3	6.8718e-195	25294	0	161130_Sadia_CG30_R1_Frac1	336.68	289.12	NaN
AESPAPGAAAESCGEEQERGGER	Acetyl (N-term)	2386.01	A0A0G2JFT8; Q9D394-4; Q9D394-2	Protein RUFY3	Rufy3	42.718	39.295	2; 3	1.9737e-126	19066	0	161130_Sadia_CG30_R3_Frac1	232.54	177.88	NaN
AESSESLSASSPAR	Acetyl (N-term)	1419.65	P97310	DNA replication licensing factor MCM2	Mcm2	53.384	47.999	2	3.2973e-62	25338	0	161130_Sadia_CG30_R1_Frac1	265.23	182.22	NaN
AESWQDCPALGPGWKR	Acetyl (N-term)	1898.87	A0A0R4J159; Q9Z2E2-5; Q9Z2E2-3; Q9Z2E2-4; Q9Z2E2-2; Q9Z2E2	Methyl-CpG-binding domain protein 1	Mbd1	87.381	84.775	2	3.9727e-16	54790	117390000	161130_Sadia_CG30_R1_Frac2	130.94	98.417	0.98087
AETAAESGGGGDSGVGACER	Acetyl (N-term)	1878.77	A0A0R4IZY9; Q91XI1-2; Q91XI1	tRNA-dihydrouridine(47) synthase [NAD(P)(+)]-like	Dus3l	47.697	44.641	2; 3	1.1774e-283	22321	0	161130_Sadia_CG30_R1_Frac1	372.73	326	NaN
AETELFAEAEEMR	Unmodified	1524.68	Q5SV64; Q3UH59; Q61879	Myosin-10	Myh10	81.161	79.534	2	0.0027875	55967	64668000	161130_Sadia_CG30_R3_Frac1	127.87	92.423	1.2287
AETLEFNDIFQEVKGSMNDGR	Acetyl (N-term)	2441.12	A2AW05; Q08943; Q08943-2	FACT complex subunit SSRP1	Ssrp1	109.9	106.91	2; 3	9.138e-49	86678	9536400000	161130_Sadia_CG30_R4_Frac1	201.72	196.01	0.9934
AETLEFNDIFQEVKGSMNDGRLR	Acetyl (N-term)	2710.3	A2AW05; Q08943; Q08943-2	FACT complex subunit SSRP1	Ssrp1	108.42	105.85	3	2.2138e-14	86648	1591900000	161130_Sadia_CG30_R1_Frac4	90.22	62.145	1.0549
AETNNECSIKVLCR	Acetyl (N-term)	1734.8	P33175	Kinesin heavy chain isoform 5A	Kif5a	60.419	57.418	2; 3	1.0239e-62	35514	2202200000	161130_Sadia_CG30_R3_Frac1	188.91	147.63	1.5466
AETNNECSIKVLCR	Deamidation (NQ); Acetyl (N-term)	1735.79	P33175	Kinesin heavy chain isoform 5A	Kif5a	67.597	64.042	2	0.016143	41765	0	161130_Sadia_CG30_R3_Frac1	107.4	81.357	NaN
AETVADTRR	Acetyl (N-term)	1059.53	D3Z789; D3Z6Z0; Q78ZM0; O70492	Sorting nexin-3	Snx3	28.791	28.933	2	0.00041167	9991	0	161130_Sadia_CG30_R1_Frac2	222.19	107.91	NaN
AEVDLESDQIR	Acetyl (N-term)	1315.63	A0A1D5RLN1; A0A1D5RM75; Q3UMM4	Cyclin-dependent kinase 10	Cdk10	84.627	81.205	2	0.0018634	64536	113960000	161130_Sadia_CG30_R4_Frac1	144.09	72.588	0.58305
AEVGEIIEGCR	Acetyl (N-term)	1273.6	Q8CHK4-2; Q8CHK4	Histone acetyltransferase KAT5	Kat5	99.124	95.736	2	0.0001697	78753	0	161130_Sadia_CG30_R4_Frac1	195.79	48.382	NaN
AEVGEIIEGCRLPVLRR	Acetyl (N-term)	2008.09	Q8CHK4-2; Q8CHK4	Histone acetyltransferase KAT5	Kat5	95.308	95.049	3	0.03337	63369	0	161130_Sadia_CG30_R1_Frac2	70.281	18.585	NaN
AEVGSKSVLFVCLGNICR	Acetyl (N-term)	2050.03	A0A1W2P7X3; Q561M1; Q9D358-2; Q9D358	Low molecular weight phosphotyrosine protein phosphatase	Acp1	107.03	104.99	2; 3	5.3521e-114	78381	5527400000	161130_Sadia_CG30_R3_Frac1	199.82	132.8	1.1711
AEVGVPAEFGIWTR	Unmodified	1530.78	B7FAU9; Q8BTM8; B7FAV1; J3JS91	Filamin-A	Flna	103.77	100.72	2	3.731e-08	75034	0	161130_Sadia_CG30_R3_Frac1	143.97	79.677	NaN
AEVHVQQANQQLSR	Unmodified	1606.82	Q8BH40; O70439	Syntaxin-7	Stx7	32.31	29.457	3	0.066283	11191	40246000	161130_Sadia_CG30_R3_Frac1	107.11	83.967	9.3789
AEVKVKVQPPDADPVEIENR	Acetyl (N-term)	2274.19	Q9CZ23; Q921X6	DNA-directed RNA polymerase III subunit RPC6	Polr3f	74.238	71.73	3	4.1123e-12	55249	413950000	161130_Sadia_CG30_R4_Frac1	56.347	47.746	0.97906
AEVLSAGPESVAGCR	Acetyl (N-term)	1543.73	Q7TQK4	Exosome complex component RRP40	Exosc3	93.173	89.718	2	2.2303e-19	72779	0	161130_Sadia_CG30_R4_Frac1	261.35	197.93	NaN
AEVPPGPSSLLPPPAPAAPAAAELR	Acetyl (N-term)	2417.3	E9QMB7; Q8CES0	N-alpha-acetyltransferase 30	Naa30	109.77	105.45	2; 3	0.00018306	86323	0	161130_Sadia_CG30_R4_Frac1	81.477	67.87	NaN
AFASEDNVYHSSNAVYR	Acetyl (N-term)	1970.88	D6RI95; D3YWS9; Q99P65	Equilibrative nucleoside transporter 3	Slc29a3	72.132	68.539	2	3.3627e-89	45883	0	161130_Sadia_CG30_R3_Frac1	275.35	227.35	NaN
AFCAPPAYLTHQQKVLR	Acetyl (N-term)	2041.06	Q9CQJ8	NADH dehydrogenase [ubiquinone] 1 beta subcomplex subunit 9	Ndufb9	76.473	73.541	2; 3	4.6039e-06	54097	1933200000	161130_Sadia_CG30_R1_Frac4	134.9	119.94	1.072
AFKDTGKTPVEPEVAIHR	Unmodified	1994.06	P60867	40S ribosomal protein S20	Rps20	40.87	40.372	5	0.0033813	24315	46471000	161130_Sadia_CG30_R3_Frac4	88.319	65.311	0.45326
AFKDTGKTPVEPEVAIHR	Acetyl (N-term)	2036.07	P60867	40S ribosomal protein S20	Rps20	56.963	54.222	2; 3; 4	1.404e-127	34763	184850000000	161130_Sadia_CG30_R3_Frac2	182.25	150.41	0.87764
AFLDNPTIILAHIR	Acetyl (N-term)	1634.91	A0A0A6YVX6; A0A0A6YW60; Q8BKH7-2; Q8BKH7	Target of rapamycin complex 2 subunit MAPKAP1	Mapkap1	110.2	106.54	2	2.0909e-14	75569	0	161130_Sadia_CG30_R1_Frac2	215.06	167.86	NaN
AFLGSFLYEYSR	Unmodified	1451.71	CON__P02769			105.79	104.28	2	0.024283	81075	41359000	161130_Sadia_CG30_R3_Frac2	108.47	70.113	1.0958
AFMVDNEAIYDICR	Oxidation (M)	1731.76	P05213; P68373; A0A0A0MQA5; P68368; P68369; P05214; Q9JJZ2	Tubulin alpha-1B chain; Tubulin alpha-1C chain; Tubulin alpha-4A chain; Tubulin alpha-1A chain; Tubulin alpha-3 chain; Tubulin alpha-8 chain	Tuba1b; Tuba1c; Tuba4a; Tuba1a; Tuba3a; Tuba8	89.157	86.551	2	1.5942e-28	60832	471770000	161130_Sadia_CG30_R1_Frac1	232.14	194.95	1.2237
AFMVDNEAIYDICR	Unmodified	1715.76	P05213; P68373; A0A0A0MQA5; P68368; P68369; P05214; Q9JJZ2	Tubulin alpha-1B chain; Tubulin alpha-1C chain; Tubulin alpha-4A chain; Tubulin alpha-1A chain; Tubulin alpha-3 chain; Tubulin alpha-8 chain	Tuba1b; Tuba1c; Tuba4a; Tuba1a; Tuba3a; Tuba8	94.345	94.215	2	4.2475e-10	62752	70157000	161130_Sadia_CG30_R1_Frac2	190.15	136.47	1.3922
AFMVDNEAIYDICRR	Unmodified	1871.87	P05213; P68373; A0A0A0MQA5; P68368; P68369; P05214; Q9JJZ2	Tubulin alpha-1B chain; Tubulin alpha-1C chain; Tubulin alpha-4A chain; Tubulin alpha-1A chain; Tubulin alpha-3 chain; Tubulin alpha-8 chain	Tuba1b; Tuba1c; Tuba4a; Tuba1a; Tuba3a; Tuba8	80.537	80.479	3	0.0068764	51257	135120000	161130_Sadia_CG30_R1_Frac2	117.7	85.877	1.1532
AFMVDNEAIYDICRR	Oxidation (M)	1887.86	P05213; P68373; A0A0A0MQA5; P68368; P68369; P05214; Q9JJZ2	Tubulin alpha-1B chain; Tubulin alpha-1C chain; Tubulin alpha-4A chain; Tubulin alpha-1A chain; Tubulin alpha-3 chain; Tubulin alpha-8 chain	Tuba1b; Tuba1c; Tuba4a; Tuba1a; Tuba3a; Tuba8	76.149	73.587	3	8.5198e-10	45434	3106900000	161130_Sadia_CG30_R1_Frac2	181.26	151.13	1.1882
AFMVDNEAIYDICRR	Oxidation (M); Acetyl (N-term)	1929.87	P05213; P68373; A0A0A0MQA5; P68368; P68369; P05214; Q9JJZ2	Tubulin alpha-1B chain; Tubulin alpha-1C chain; Tubulin alpha-4A chain; Tubulin alpha-1A chain; Tubulin alpha-3 chain; Tubulin alpha-8 chain	Tuba1b; Tuba1c; Tuba4a; Tuba1a; Tuba3a; Tuba8	104.04	103.79	2; 3	0.017939	70223	0	161130_Sadia_CG30_R1_Frac2	121.08	83.359	NaN
AFPHRLDAPELPDFSMLKR	Acetyl (N-term)	2281.17	S4R227; S4R1H4; P59016	Vacuolar protein sorting-associated protein 33B	Vps33b	98.853	97.02	4	3.2116e-05	76240	492780000	161130_Sadia_CG30_R1_Frac4	82.586	73.171	1.1569
AFSQSHVMASR	Acetyl (N-term)	1261.59	F2Z3Z7; E9Q2Q2; E9PZI5; Q91ZG2	Metallophosphoesterase domain-containing protein 1	Mpped1	48.75	45.853	2	3.011e-11	28404	0	161130_Sadia_CG30_R3_Frac2	222.28	165.73	NaN
AFTNYSSLNR	Acetyl (N-term)	1213.57	Q5QNQ8; Q69ZX6	MORC family CW-type zinc finger protein 2A	Morc2a	85.337	80.204	2	0.00018772	56537	0	161130_Sadia_CG30_R3_Frac1	197.66	148.86	NaN
AFVKSGWLLR	Acetyl (N-term)	1217.69	D3Z3L2; Q9QZC7-2; Q9QZC7-3; Q9QZC7	Pleckstrin homology domain-containing family B member 2	Plekhb2	102.14	99.167	2	0.00052557	76235	347150000	161130_Sadia_CG30_R3_Frac2	102.51	46.838	0.98958
AGAAFDPVSFAR	Unmodified	1207.6	Q8R191	Synaptogyrin-3	Syngr3	77.107	77.107	2	0.0011598	52323	0	161130_Sadia_CG30_R1_Frac1	161.63	92.9	NaN
AGAAGPFLPGSAFWSR	Acetyl (N-term)	1632.8	E0CYF6; E9QPX6; E9QAK8; Q6NZK5-2; Q6NZK5	Uncharacterized protein KIAA1328	AW554918; Kiaa1328	111	110.84	2	1.0785e-10	76557	0	161130_Sadia_CG30_R1_Frac2	175.74	115.22	NaN
AGACGKPHMSPASLPGKR	Acetyl (N-term)	1862.92	P97452	Ribosome biogenesis protein BOP1	Bop1	38.176	33.097	3; 4	0.00018514	20156	191090000	161130_Sadia_CG30_R4_Frac2	70.96	54.533	1.621
AGAEDAPGRQPELDEDETAEGR	Acetyl (N-term)	2354.03	E9PY39; Q99LQ7	Transmembrane protein 189	Gm20431; Tmem189	57.661	53.906	2; 3	1.1666e-05	32331	0	161130_Sadia_CG30_R3_Frac1	98.543	77.729	NaN
AGAEDAPGRQPELDEDETAEGRR	Acetyl (N-term)	2510.13	E9PY39; Q99LQ7	Transmembrane protein 189	Gm20431; Tmem189	46.118	44.783	3	0.00062611	27212	0	161130_Sadia_CG30_R3_Frac2	109.22	89.634	NaN
AGAEGLMAEVSWKLLER	Acetyl (N-term)	1900.97	E0CX43		Phkb	110.2	109.69	2	4.6495e-12	85940	43935000	161130_Sadia_CG30_R3_Frac2	162.97	114.23	4.1077
AGAGMITQHSSTASPVNR	Unmodified	1783.86	Q8CH25-2; Q8CH25	SAFB-like transcription modulator	Sltm	36.018	32.954	3	0.0018059	17020	0	161130_Sadia_CG30_R3_Frac2	85.988	63.133	NaN
AGAGPTMLLR	Acetyl (N-term)	1027.55	Q9D2U5	N-alpha-acetyltransferase 38, NatC auxiliary subunit	Naa38	93.917	91.261	2	0.015752	66539	0	161130_Sadia_CG30_R3_Frac1	180.93	123.11	NaN
AGAGSATLSMAYAGAR	Unmodified	1453.7	P08249	Malate dehydrogenase, mitochondrial	Mdh2	57.446	56.142	2	3.4667e-24	31111	106600000	161130_Sadia_CG30_R1_Frac2	212.09	167.01	0.70088
AGARPGVHALQLEPPTVVETLR	Acetyl (N-term)	2352.29	P51432	1-phosphatidylinositol 4,5-bisphosphate phosphodiesterase beta-3	Plcb3	89.616	87.022	3	1.3953e-05	70819	0	161130_Sadia_CG30_R4_Frac2	122.64	90.692	NaN
AGASATFPMQCSALR	Unmodified	1566.73	A0A0A0MQM0; P63242	Eukaryotic translation initiation factor 5A; Eukaryotic translation initiation factor 5A-1	Eif5a	68.078	64.913	2	2.3042e-62	48299	337730000	161130_Sadia_CG30_R4_Frac1	265.12	195.84	1.1685
AGASVKVAVR	Acetyl (N-term)	998.587	G3UW47; P33173	Kinesin-like protein; Kinesin-like protein KIF1A	Kif1a	43.053	39.557	2	2.3388e-39	17920	6054200000	161130_Sadia_CG30_R1_Frac1	173.68	85.646	1.0062
AGAVAADSPGFVEDR	Unmodified	1460.69	Q8BUY5	Complex I assembly factor TIMMDC1, mitochondrial	Timmdc1	54.684	52.036	2	3.7741e-62	35616	1417600000	161130_Sadia_CG30_R4_Frac1	261.75	213.47	1.1114
AGCEKSLHTLFGDELCKVASLR	Unmodified	2490.24	CON__P02769			81.182	79.344	4	0.00022356	60377	344060000	161130_Sadia_CG30_R3_Frac4	93.729	57.483	0.82742
AGCIPEEKTYR	Acetyl (N-term)	1364.64	Q80TL0	Protein phosphatase 1E	Ppm1e	49.266	45.846	2	4.0917e-06	23148	3850300000	161130_Sadia_CG30_R1_Frac1	143.04	129.32	1.2169
AGCIPEEKTYRR	Acetyl (N-term)	1520.74	Q80TL0	Protein phosphatase 1E	Ppm1e	38.687	34.93	2; 3	0.0090008	21976	3943400000	161130_Sadia_CG30_R4_Frac2	70.399	39.828	1.278
AGEEAADSPELPR	Unmodified	1340.62	Q9CPW2	Adrenodoxin-like protein, mitochondrial	Fdx1l	41.613	41.613	2	0.0033407	19834	17067000	161130_Sadia_CG30_R1_Frac1	123.79	69.185	0.45858
AGFAGDDAPR	Unmodified	975.441	P60710; P63260; E9Q1F2; E9Q5F4; P68134; G3UZ07; B1ATY1; E9Q606; G3UYG0; A0A1D5RM20; E9Q2D1; F6WX90; P63268; P62737; D3YZY0; D3Z2K3	Actin, cytoplasmic 1; Actin, cytoplasmic 1, N-terminally processed; Actin, cytoplasmic 2; Actin, cytoplasmic 2, N-terminally processed; Actin, alpha skeletal muscle; Actin, gamma-enteric smooth muscle; Actin, aortic smooth muscle	Actb; Actg1; Acta1; Actc1; Actg2; Acta2	30.819	30.96	2	0.0011855	11445	148210000	161130_Sadia_CG30_R1_Frac2	204.27	129.84	0.79335
AGGEAGVTLGQPHLSR	Unmodified	1548.8	Q9Z0N2	Eukaryotic translation initiation factor 2 subunit 3, Y-linked	Eif2s3y	45.518	42.867	2; 3	1.6132e-06	25915	457840000	161130_Sadia_CG30_R3_Frac2	127.18	95.536	1.5655
AGGEAGVTLGQPHLSR	Acetyl (N-term)	1590.81	Q9Z0N2	Eukaryotic translation initiation factor 2 subunit 3, Y-linked	Eif2s3y	64.527	61.844	2; 3	5.9525e-184	39659	0	161130_Sadia_CG30_R3_Frac1	351.63	267.68	NaN
AGGEGGVTLGQPHLSR	Unmodified	1534.79	A2AAW9; Q9Z0N1	Eukaryotic translation initiation factor 2 subunit 3, X-linked	Eif2s3x	43.226	41.238	2; 3	4.3982e-185	24074	8163100000	161130_Sadia_CG30_R3_Frac2	353.96	307.06	0.97407
AGGEGGVTLGQPHLSR	Acetyl (N-term)	1576.8	A2AAW9; Q9Z0N1	Eukaryotic translation initiation factor 2 subunit 3, X-linked	Eif2s3x	61.959	59.254	2; 3	1.3887e-229	37284	504220000	161130_Sadia_CG30_R3_Frac1	366.4	288.25	NaN
AGGGSPPATSCPAACSCSNQASR	Unmodified	2249.92	D3YZP3; D3Z2D1; P0C192	Leucine-rich repeat-containing protein 4B	Lrrc4b	31.391	29.028	2; 3	1.9086e-46	10914	2745100000	161130_Sadia_CG30_R3_Frac1	266.2	260.71	1.1076
AGGIETIANEFSDR	Unmodified	1478.7	E9Q0U7; Q61699-2; Q61699; D3Z027	Heat shock protein 105 kDa	Hsph1	82.138	80.826	2	1.9545e-05	58761	0	161130_Sadia_CG30_R3_Frac2	136.02	93.687	NaN
AGGIETIANEYSDR	Unmodified	1494.7	Q3U2G2; Q61316	Heat shock 70 kDa protein 4	Hspa4	64.612	62.9	2	9.5366e-05	42447	118740000	161130_Sadia_CG30_R3_Frac2	163.12	117.14	0.33207
AGGKAGKDSGKAKAKAVSR	Acetyl (N-term)	1828.03	Q3THW5; Q8R029	Histone H2A.V; Histone H2A	H2afv	21.318	20.072	2; 3; 4	2.6648e-08	6613	133950000	161130_Sadia_CG30_R3_Frac2	148.2	122.88	0.016891
AGGKAGKDSGKAKTKAVSR	Acetyl (N-term)	1858.04	G3UWL7; Q3UA95; P0C0S6; G3UX40	Histone H2A; Histone H2A.Z	H2afz	21.45	18.399	2; 3; 4; 5	1.0224e-20	5597	710980000	161130_Sadia_CG30_R4_Frac4	155.49	121.86	0.017051
AGGPPKALPSTGPQSLR	Acetyl (N-term)	1674.91	Q8CE50	Sorting nexin-30	Snx30	63.186	59.721	2; 3	2.1109e-46	37737	3312300000	161130_Sadia_CG30_R3_Frac1	165.58	130.04	0.90914
AGHEAEDVLDILR	Acetyl (N-term)	1478.74	E9PYP3; E0CXJ5; E9Q945; E0CZ26		Kctd18	104.78	103.67	2	2.1798e-07	70149	0	161130_Sadia_CG30_R1_Frac2	244.16	173.91	NaN
AGHVQETSEPSLQALESR	Deamidation (NQ); Acetyl (N-term)	1980.94	Q8R010	Aminoacyl tRNA synthase complex-interacting multifunctional protein 2	Aimp2	77.113	75.602	2	0.010542	54105	0	161130_Sadia_CG30_R3_Frac2	97.551	40.059	NaN
AGIAIKLAKDR	Acetyl (N-term)	1196.72	O08529	Calpain-2 catalytic subunit	Capn2	63.684	61.427	2; 3	5.8012e-06	42330	5077000000	161130_Sadia_CG30_R1_Frac4	128.6	72.055	0.96379
AGIEGPLLASEVER	Unmodified	1439.76	H9KV01; H9KV15; H9KV00; Q9QX47-2; Q9QX47-4; Q9QX47-3; Q9QX47	Protein SON	Son	78.158	76.531	2	0.0022367	53479	123120000	161130_Sadia_CG30_R3_Frac1	123.8	64.001	0.80459
AGIKTHVEKEDGEAR	Unmodified	1638.83	A0A0B4J1E2; Q9CSN1	SNW domain-containing protein 1	Snw1	23.593	23.293	3	8.6796e-18	9686	0	161130_Sadia_CG30_R3_Frac4	172.82	121.61	NaN
AGILFEDIFDVKDIDPEGKKFDR	Acetyl (N-term)	2708.37	Q923G2	DNA-directed RNA polymerases I, II, and III subunit RPABC3	Polr2h	109.25	107.53	3; 4	1.6566e-46	84874	6237000000	161130_Sadia_CG30_R3_Frac4	177.08	150.87	1.0731
AGKQPPPLMKKHSQTDLVSR	Acetyl (N-term)	2259.22	A2AGS6; Q4QQM4	Tumor protein p53-inducible protein 11	Trp53i11	37.471	36.726	3; 4	2.6466e-61	18302	608790000	161130_Sadia_CG30_R1_Frac4	230.06	190.2	0.17094
AGKSSLFKIILLGDGGVGKSSLMNR	Acetyl (N-term)	2589.43	A2AFP4; A2AFP5; Q9R0M6	Ras-related protein Rab-9A	Rab9; Rab9a	98.842	99.276	4	0.012611	78315	84707000	161130_Sadia_CG30_R1_Frac4	70.091	54.195	NaN
AGLDLNSSDNQSGGSTASKGR	Unmodified	2020.94	Q62167	ATP-dependent RNA helicase DDX3X	Ddx3x	34.041	30.988	3	1.0702e-21	12387	48210000	161130_Sadia_CG30_R3_Frac1	170.91	137.92	9.0663
AGLELLSDQGYR	Acetyl (N-term)	1362.68	Q921I9	Exosome complex component RRP41	Exosc4	108.27	106.47	1; 2	1.6054e-33	79602	0	161130_Sadia_CG30_R1_Frac1	260.06	163.35	NaN
AGLGHPSAFGR	Acetyl (N-term)	1110.56	Q9CWS0	N(G),N(G)-dimethylarginine dimethylaminohydrolase 1	Ddah1	53.621	50.365	1; 2	1.9842e-136	28840	784720000	161130_Sadia_CG30_R3_Frac1	351.97	272.26	0.057549
AGLGPGGGDSEGGPRPLFCR	Acetyl (N-term)	1997.94	Q2NKI4; P63318	Protein kinase C; Protein kinase C gamma type	Prkcg	80.831	78.421	2; 3	1.3179e-46	61618	0	161130_Sadia_CG30_R4_Frac1	215.53	156.85	NaN
AGLGPTFPLHR	Acetyl (N-term)	1206.65	E9Q821; E9Q6X4; Q6PD24	Ankyrin repeat domain-containing protein 13D	Ankrd13d	85.244	82.116	2	0.0048718	58155	0	161130_Sadia_CG30_R3_Frac1	187	133.83	NaN
AGLLKKTTGLVGLAVCDTPHER	Acetyl (N-term)	2377.28	Q9CPP6	NADH dehydrogenase [ubiquinone] 1 alpha subcomplex subunit 5	Ndufa5	90.748	89.205	3; 4	8.1599e-26	69021	8459800000	161130_Sadia_CG30_R3_Frac4	78.975	63.001	0.68886
AGLNSLEAVKR	Acetyl (N-term)	1198.67	Q6IRU2	Tropomyosin alpha-4 chain	Tpm4	65.32	62.514	2	4.1501e-20	42181	5132900000	161130_Sadia_CG30_R3_Frac2	193.41	96.463	0.72117
AGLPVRDPAVDR	Acetyl (N-term)	1306.7	A2AEK1; Q8BIQ5; Q8BIQ5-2	Cleavage stimulation factor subunit 2	Cstf2	64.993	61.336	2	0.00064422	37785	0	161130_Sadia_CG30_R1_Frac1	190.57	106.57	NaN
AGLQELRFPEEKPLLR	Acetyl (N-term)	1937.07	E9Q168; E0CZ50; Q8BTG7-3		Ndrg4	92.804	90.511	2; 3	7.2773e-87	59564	4636200000	161130_Sadia_CG30_R1_Frac2	169.04	147.68	1.0082
AGLQFPVGR	Unmodified	943.524	A0A0N4SV66; C0HKE9; C0HKE8; C0HKE7; C0HKE6; C0HKE5; C0HKE4; C0HKE3; C0HKE2; C0HKE1; Q8CGP6; Q8R1M2; Q8CGP7; Q8CGP5; Q8BFU2; F8WIX8; Q8CGP4; Q64523; Q6GSS7; Q64522; P27661; G3UWL7; Q3UA95; P0C0S6; Q3THW5	Histone H2A type 1-H; Histone H2A.J; Histone H2A type 1-K; Histone H2A type 1-F; Histone H2A type 3; Histone H2A; Histone H2A type 2-C; Histone H2A type 2-A; Histone H2A type 2-B; Histone H2AX; Histone H2A.Z; Histone H2A.V	Hist1h2ah; H2afj; Hist1h2ak; Hist1h2af; Hist3h2a; Hist1h2al; Hist1h2aa; Hist2h2ac; Hist2h2aa1; Hist2h2ab; H2afx; H2afz; H2afv	66.699	63.32	2	0.0063055	37027	7245600000	161130_Sadia_CG30_R1_Frac2	199.65	138.86	0.097779
AGLSDLELR	Acetyl (N-term)	1014.53	Q6DVA0	LEM domain-containing protein 2	Lemd2	100.41	97.022	2	0.0063659	69840	0	161130_Sadia_CG30_R1_Frac1	198.87	36.356	NaN
AGLSDLELRR	Acetyl (N-term)	1170.64	Q6DVA0	LEM domain-containing protein 2	Lemd2	74.18	71.448	2	4.9975e-07	48668	0	161130_Sadia_CG30_R3_Frac1	223.19	97.607	NaN
AGNFDSEER	Acetyl (N-term)	1065.44	Q8JZR2; Q5ND50; Q64010-2; Q64010; Q3TQV3	Adapter molecule crk	Crk	44.581	44.581	2	0.039803	22412	0	161130_Sadia_CG30_R1_Frac1	161.02	93.851	NaN
AGNKVPPALASHQPDR	Acetyl (N-term)	1698.88	D3YWU8; D3Z092; H7BX59; Q9WU56-4; Q9WU56-2; Q9WU56-3; Q9WU56	tRNA pseudouridine synthase; tRNA pseudouridine synthase A, mitochondrial	Pus1	43.411	39.188	3	0.00063374	22661	100630000	161130_Sadia_CG30_R3_Frac2	61.641	31.952	1.1222
AGNSLAASTAEETAGSAQSR	Unmodified	1877.87	Q61292	Laminin subunit beta-2	Lamb2	39.867	39.867	2	2.4581e-08	18210	0	161130_Sadia_CG30_R1_Frac1	124.45	86.479	NaN
AGNSLVLPIVLWGR	Acetyl (N-term)	1535.88	Q920I9-2; Q920I9	WD repeat-containing protein 7	Wdr7	114.31	110.83	2	0.0041709	78511	0	161130_Sadia_CG30_R1_Frac2	171.85	132.55	NaN
AGPGPGAALESPR	Acetyl (N-term)	1220.61	Q3U487	E3 ubiquitin-protein ligase HECTD3	Hectd3	67.175	63.552	2	1.0813e-10	41300	0	161130_Sadia_CG30_R3_Frac1	214.71	143.33	NaN
AGQDSGNLKTVR	Acetyl (N-term)	1286.66	Q3V1N1	Malignant fibrous histiocytoma-amplified sequence 1 homolog	Mfhas1	31.416	31.416	2	1.8045e-11	11246	57898000	161130_Sadia_CG30_R1_Frac1	142.83	121.96	0.90637
AGQGDCCVKVAVR	Acetyl (N-term)	1460.69	F8VQE2; E9Q0A4; Q9QXL1	Kinesin-like protein; Kinesin-like protein KIF21B	Kif21b	46.032	42.494	2; 3	1.2856e-62	26305	7675400000	161130_Sadia_CG30_R4_Frac1	189.38	159.71	1.3824
AGSDPVVIVSAAR	Unmodified	1240.68	Q8CAY6	Acetyl-CoA acetyltransferase, cytosolic	Acat2	59.914	58.087	2	3.4229e-09	34847	164620000	161130_Sadia_CG30_R1_Frac1	195.51	132.09	1.1193
AGSEEQWPR	Acetyl (N-term)	1100.49	G3X8X1; Q8VE09	Tetratricopeptide repeat protein 39C	Ttc39c	61.225	57.569	2	3.0818e-07	35774	0	161130_Sadia_CG30_R3_Frac1	237.64	155.34	NaN
AGSGGPIGSGALTGGVR	Acetyl (N-term)	1454.75	E9PUQ1; Q9CQ33; Q9CQ33-2	Leucine-zipper-like transcriptional regulator 1	Lztr1	82.601	79.113	2	5.5804e-19	55660	0	161130_Sadia_CG30_R3_Frac1	250.26	183.96	NaN
AGSSAEQAADYR	Acetyl (N-term)	1266.55	Q9ER72	Cysteine--tRNA ligase, cytoplasmic	Cars	46.654	43.131	2	1.8855e-145	22429	0	161130_Sadia_CG30_R3_Frac1	348.06	263.32	NaN
AGSSGPGASSGPGGDHSELIVR	Gln->pyro-Glu	1976.92	D3YUQ9; E9QN08; Q80T06; A0A0R4J1E2; P57776; P57776-3	Elongation factor 1-delta	Eef1d	54.212	54.212	2	2.21e-86	31182	8750200	161130_Sadia_CG30_R1_Frac1	251.68	11.479	NaN
AGSSGPGASSGPGGDHSELIVR	Unmodified	1993.95	D3YUQ9; E9QN08; Q80T06; A0A0R4J1E2; P57776; P57776-3	Elongation factor 1-delta	Eef1d	42.401	38.846	3	0.077982	18793	0	161130_Sadia_CG30_R3_Frac1	61.181	5.9744	NaN
AGSSGSEHGGSGCGGSDLPLR	Acetyl (N-term)	1985.85	Q3UYC0-2; Q3UYC0	Protein phosphatase 1H	Ppm1h	48.128	44.538	2	0.0061518	22309	0	161130_Sadia_CG30_R1_Frac1	115.91	94.871	NaN
AGSSSLEAVR	Acetyl (N-term)	1017.51	G5E8R0; E9Q453; G5E8R2; G5E8R1; E9Q456; E9Q455; S4R261		Tpm1	56.249	52.626	1; 2	1.049e-64	29653	0	161130_Sadia_CG30_R1_Frac1	306.99	151.99	NaN
AGSSSLEAVRR	Acetyl (N-term)	1173.61	G5E8R0; E9Q453; G5E8R2; G5E8R1; E9Q456; E9Q455; S4R261		Tpm1	38.832	37.875	2	8.662e-57	16393	0	161130_Sadia_CG30_R1_Frac1	288.03	165.85	NaN
AGTLYTYPENWR	Acetyl (N-term)	1511.7	Q9D8N0	Elongation factor 1-gamma	Eef1g	103.44	103.44	2	0.034915	75603	0	161130_Sadia_CG30_R1_Frac1	154.56	105.76	NaN
AGTQETGASASKAYTPR	Acetyl (N-term)	1736.83	E9Q1C3; E9Q8P1; E9Q106; E9Q5S6; E9PVQ3		Spats2l	39.271	36.445	2; 3	1.7896e-99	20305	1989100000	161130_Sadia_CG30_R4_Frac1	176.05	96.903	1.2722
AGTSSEAEAEALAAAR	Acetyl (N-term)	1545.73	Q5U452; Q99PW4	TP53-regulating kinase	Tp53rk	83.94	80.518	2	8.5053e-164	63690	0	161130_Sadia_CG30_R4_Frac1	340.92	249.26	NaN
AGTTTIEAVKR	Acetyl (N-term)	1187.65	D3Z2H9; P21107-2; D3Z6I8; E9Q7Q3	Tropomyosin alpha-3 chain	Tpm3-rs7; Tpm3	47.102	43.985	2	1.1008e-35	21385	58571000000	161130_Sadia_CG30_R1_Frac1	169.12	119.7	0.81603
AGTVVLDDVELR	Acetyl (N-term)	1327.7	P25206	DNA replication licensing factor MCM3	Mcm3	108.31	105.73	2	1.617e-33	85348	0	161130_Sadia_CG30_R4_Frac1	260.04	125.99	NaN
AGTVVLDDVELREAQR	Acetyl (N-term)	1811.94	P25206	DNA replication licensing factor MCM3	Mcm3	93.26	89.575	2	0.0022489	58871	22287000	161130_Sadia_CG30_R1_Frac2	63.408	57.685	2.0885
AGVAAWLPFAR	Acetyl (N-term)	1199.65	Q9Z0V1-3; Q9Z0V2; Q9Z0V1-2; Q9Z0V1	Potassium voltage-gated channel subfamily D member 3; Potassium voltage-gated channel subfamily D member 2	Kcnd3; Kcnd2	112.34	112.18	2	0.03699	77493	0	161130_Sadia_CG30_R1_Frac2	137.18	95.75	NaN
AGVCDAAAPGEGGGGGADGPER	Unmodified	1926.81	A0A0G2JGM7; Q4VBD2	Transmembrane anterior posterior transformation protein 1	Tapt1	38.706	36.403	2; 3	4.6533e-10	16819	51466000	161130_Sadia_CG30_R3_Frac1	137.68	100.83	1.4695
AGVCDAAAPGEGGGGGADGPER	Acetyl (N-term)	1968.82	A0A0G2JGM7; Q4VBD2	Transmembrane anterior posterior transformation protein 1	Tapt1	59.955	56.298	2	4.187e-87	34463	0	161130_Sadia_CG30_R3_Frac1	251.91	228.68	NaN
AGVGAAFRR	Acetyl (N-term)	945.514	Q5F285	Transmembrane protein 256	Tmem256	47.682	44.006	2	1.5389e-06	27009	1066000000	161130_Sadia_CG30_R3_Frac2	208.74	111.14	0.006924
AGVRPDNVAEVVAGAR	Acetyl (N-term)	1621.85	Q8BNW9	Kelch repeat and BTB domain-containing protein 11	Kbtbd11	81.984	78.455	2; 3	7.4172e-34	55103	0	161130_Sadia_CG30_R3_Frac1	231.32	170.11	NaN
AGVSFSGHR	Acetyl (N-term)	958.462	A0A0R4J1E3; Q9QXS6-2; Q9QXS6-3; Q9QXS6	Drebrin	Dbn1	40.096	37.896	2	5.9099e-17	23873	0	161130_Sadia_CG30_R4_Frac2	255.79	152.51	NaN
AGVSFSGHRLELLAAYEEVIR	Acetyl (N-term)	2358.23	A0A0R4J1E3; Q9QXS6-2; Q9QXS6-3; Q9QXS6	Drebrin	Dbn1	107.11	106.8	2; 3	3.9354e-47	82914	399490000	161130_Sadia_CG30_R3_Frac4	189.48	149.29	0.41673
AGVSSEAEAEALAAAR	Acetyl (N-term)	1543.75	A2A5R0; Q543M9		Trp53rk	95.038	91.583	2	7.3459e-82	65312	0	161130_Sadia_CG30_R1_Frac1	284.47	225.12	NaN
AGYLTEPVNR	Unmodified	1118.57	A2AQR0; Q64521	Glycerol-3-phosphate dehydrogenase; Glycerol-3-phosphate dehydrogenase, mitochondrial	Gpd2	45.07	42.402	2	3.9326e-07	21605	443760000	161130_Sadia_CG30_R3_Frac1	226.68	155.33	1.5218
AGYLTEPVNREPPSR	Unmodified	1684.85	A2AQR0; Q64521	Glycerol-3-phosphate dehydrogenase; Glycerol-3-phosphate dehydrogenase, mitochondrial	Gpd2	42.773	39.736	2; 3	3.5281e-10	26385	3605300000	161130_Sadia_CG30_R4_Frac2	148.72	126.25	1.1223
AGYVPGQQPANR	Acetyl (N-term)	1298.64	F6XCT0		Macf1	57.299	55.421	2	0.01138	33655	0	161130_Sadia_CG30_R3_Frac1	155.75	84.374	NaN
AHATPPSALEQGGPIR	Acetyl (N-term)	1642.84	Q9DBW3	Protein NATD1	Natd1	61.968	58.313	2	0.0072772	36432	59074000	161130_Sadia_CG30_R3_Frac1	56.225	36.982	1.0024
AHATPPSALEQGGPIRVEHDR	Acetyl (N-term)	2279.14	Q9DBW3	Protein NATD1	Natd1	50.301	48.813	3; 4	1.6537e-36	30903	0	161130_Sadia_CG30_R3_Frac2	150.98	103.78	NaN
AHDQPLLVVQEALR	Acetyl (N-term)	1629.88	Q499E6-3; Q499E6-2; Q499E6	Uncharacterized protein C1orf109 homolog		104.56	101.58	2; 3	0.0017891	79033	100960000	161130_Sadia_CG30_R3_Frac2	145.81	109.37	2.7318
AHGSVVKSEDYAFPTYADR	Unmodified	2111.99	P19783	Cytochrome c oxidase subunit 4 isoform 1, mitochondrial	Cox4i1	51.085	48.181	2; 3; 4	3.566e-52	30647	15060000000	161130_Sadia_CG30_R3_Frac2	227.46	187.8	1.0524
AHGSVVKSEDYAFPTYADRR	Unmodified	2268.09	P19783	Cytochrome c oxidase subunit 4 isoform 1, mitochondrial	Cox4i1	43.62	40.874	2; 3; 4; 5	4.7009e-47	25280	74370000000	161130_Sadia_CG30_R3_Frac4	277.31	259.24	1.0619
AHIFVYGTLKR	Acetyl (N-term)	1345.75	E0CZ04; E0CX39; Q923B0-2; Q923B0	Gamma-glutamylaminecyclotransferase	Ggact	64.303	63.925	3	0.010107	44848	149320000	161130_Sadia_CG30_R1_Frac4	119.34	88.511	0.7313
AHITINQYLQQVYEAIDTR	Acetyl (N-term)	2317.17	E9Q5V9; E9Q1H5; Q8BFV2	PCI domain-containing protein 2	Pcid2	109.85	109.46	2; 3	5.0552e-73	85706	0	161130_Sadia_CG30_R3_Frac2	214.5	158.95	NaN
AHQTGIHATEELKEFFAKAR	Acetyl (N-term)	2325.19	A0A1L1SU53; Q9Z0P5; A0A087WRG4	Twinfilin-2	Twf2	73.161	72.042	3; 4; 5	8.9762e-72	53806	4771300000	161130_Sadia_CG30_R3_Frac4	175.39	144.96	1.1438
AHSASAAAAASSNSAQSGR	Acetyl (N-term)	1742.79	E9Q6R4		Arid1b	26.205	26.205	2; 3	6.6842e-27	7516	0	161130_Sadia_CG30_R1_Frac1	239.19	191.63	NaN
AIEKLAVEALSSLDGDLSGR	Unmodified	2043.08	Q04447	Creatine kinase B-type	Ckb	107.58	103.71	2; 3	0.0083272	84358	352310000	161130_Sadia_CG30_R4_Frac2	93.243	59.358	0.4483
AIIMFDVTSR	Unmodified	1151.6	P62827; Q14AA6; Q61820	GTP-binding nuclear protein Ran; GTP-binding nuclear protein Ran, testis-specific isoform	Rasl2-9	88.919	87.507	2	0.0037628	65144	34181000	161130_Sadia_CG30_R3_Frac2	178.94	103.75	1.0122
AILVDLEPGTMDSVR	Unmodified	1614.83	Q7TMM9; Q9CWF2; P99024; Q9ERD7; A0A1D5RM76	Tubulin beta-2A chain; Tubulin beta-2B chain; Tubulin beta-5 chain; Tubulin beta-3 chain	Tubb2a; Tubb2b; Tubb5; Tubb3	98.06	96.226	2; 3	1.9544e-46	73911	1129700000	161130_Sadia_CG30_R3_Frac4	234.61	158.14	0.087387
AILVDLEPGTMDSVR	Oxidation (M)	1630.82	Q7TMM9; Q9CWF2; P99024; Q9ERD7; A0A1D5RM76	Tubulin beta-2A chain; Tubulin beta-2B chain; Tubulin beta-5 chain; Tubulin beta-3 chain	Tubb2a; Tubb2b; Tubb5; Tubb3	86.758	83.604	2	1.8844e-05	59556	2846500000	161130_Sadia_CG30_R3_Frac1	150.59	99.526	0.29388
AIPEGTNGVEER	Unmodified	1270.62	Q62188; Q3TT92; E9PWE8; D3YUS0	Dihydropyrimidinase-related protein 3	Dpysl3	37.67	35.943	2	0.0038748	16425	191400000	161130_Sadia_CG30_R3_Frac1	166.34	92.211	1.0758
AIPSSQEPVNPSSEASPTR	Unmodified	1952.94	Q8BTI8-3; Q8BTI8; Q8BTI8-2	Serine/arginine repetitive matrix protein 2	Srrm2	52.034	48.278	2	0.046878	27211	34910000	161130_Sadia_CG30_R3_Frac1	107.65	56.554	1.4619
AISEAAAQYNPEPPPPR	Unmodified	1806.89	A0A0R4IZW8; O88456	Calpain small subunit 1	Capns1	58.021	54.266	2; 3	3.3311e-12	32668	61726000	161130_Sadia_CG30_R3_Frac1	165.58	126.44	3.1582
AISQHQFYLDR	Acetyl (N-term)	1418.69	H3BIZ7; H3BK97; H3BL79; Q3TB04; Q6ZQ04; Q920B0-2; Q8BIE6; Q920B0; Q8BIE6-2	FERM domain-containing protein 4B; FERM domain-containing protein 4A	Frmd4a; Frmd4b	72.356	69.222	2	1.3354e-19	41839	0	161130_Sadia_CG30_R1_Frac2	246.5	175	NaN
AITGASLADIMAKR	Unmodified	1416.78	Q8BP67	60S ribosomal protein L24	Rpl24	74.165	72.665	3	8.9156e-06	51478	593410000	161130_Sadia_CG30_R3_Frac2	172.57	134.58	0.73291
AIVFIKEPSSQDALQGR	Unmodified	1857.99	Q8BKG3	Inactive tyrosine-protein kinase 7	Ptk7	69.689	66.708	3	8.4695e-13	45880	2400000000	161130_Sadia_CG30_R3_Frac2	183.23	129.85	1.2187
AIVFIKEPSSQDALQGRR	Unmodified	2014.1	Q8BKG3	Inactive tyrosine-protein kinase 7	Ptk7	56.788	54.95	3; 4	6.4511e-31	38519	2126200000	161130_Sadia_CG30_R3_Frac4	208.51	159.99	1.0769
AIYFKEQFLDGDAWTNR	Unmodified	2073	P14211	Calreticulin	Calr	93.792	90.646	3	5.1718e-06	68002	490260000	161130_Sadia_CG30_R3_Frac2	141.85	121.29	0.61784
AKAGSAGGPSPGGGAPWHLR	Acetyl (N-term)	1871.94	Q3UHE1-2; Q3UHE1	Membrane-associated phosphatidylinositol transfer protein 3	Pitpnm3	52.434	51.148	3	5.524e-13	32427	124370000	161130_Sadia_CG30_R3_Frac2	51.798	20.378	0.70905
AKALTTQLTDAELAQGR	Glu->pyro-Glu; 2 Deamidation (NQ)	1769.92	Q99KE1	NAD-dependent malic enzyme, mitochondrial	Me2	79.462	79.462	2	0.010333	73677	55957000	161130_Sadia_CG30_R1_Frac1	107.09	20.978	NaN
AKATTIKEALSR	Acetyl (N-term)	1329.76	D6RHN1; D3YYU7; Q05A62	Dynein light chain 1, axonemal	Dnal1	45.578	42.954	2; 3	5.1339e-34	27318	2622500000	161130_Sadia_CG30_R3_Frac4	121.36	35.225	0.85905
AKCFEKNEAIQAAHDSVAQEGQCR	Unmodified	2746.26	Q9R0P9	Ubiquitin carboxyl-terminal hydrolase isozyme L1	Uchl1	40.189	38.391	5	0.027854	21427	207210000	161130_Sadia_CG30_R4_Frac4	57.293	48.421	0.87088
AKCLLTSSLSVR	Acetyl (N-term)	1375.75	E0CXS3; Q9D9V3-2; Q9D9V3	Ethylmalonyl-CoA decarboxylase	Echdc1	83.452	78.219	2	0.00015295	54877	108890000	161130_Sadia_CG30_R3_Frac1	72.243	7.9787	1.8477
AKDKDISWFSPNGEKLSPNQQR	Unmodified	2544.27	A0A0A6YY47; E9QB01; A0A0A6YY91; P13595-2; P13595; E9Q589; P13595-3; A0A0A6YWU2; P13595-4	Neural cell adhesion molecule 1	Ncam1	51.655	49.714	3; 4; 5	1.4581e-45	33893	3036900000	161130_Sadia_CG30_R3_Frac4	204.65	178.76	0.69734
AKDLDELLDEVETKFCR	Acetyl (N-term)	2122.03	B1AV75; Q3UJP5	Protein C8orf37 homolog	2610301B20Rik	109.57	107.47	3	2.4844e-179	75084	1184500000	161130_Sadia_CG30_R1_Frac2	134.25	82.078	0.90098
AKDVKFGADAR	Unmodified	1176.63	P63038; D3Z7J9; D3Z2F2	60 kDa heat shock protein, mitochondrial	Hspd1	26.13	23.684	2; 3	0.0033774	6704	14208000000	161130_Sadia_CG30_R1_Frac2	196.88	112.31	0.82715
AKFMTPVIQDNPSGWGPCAVPEQFR	Acetyl (N-term)	2873.36	O70194	Eukaryotic translation initiation factor 3 subunit D	Eif3d	107.99	105.66	2; 3	1.5534e-26	73377	8807900000	161130_Sadia_CG30_R1_Frac2	49.266	27.697	1.0204
AKFMTPVIQDNPSGWGPCAVPEQFR	Oxidation (M); Acetyl (N-term)	2889.36	O70194	Eukaryotic translation initiation factor 3 subunit D	Eif3d	106.54	104.94	2; 3	3.469e-05	72145	562370000	161130_Sadia_CG30_R1_Frac2	87.388	64.25	2.5554
AKGDPKKPKGKMSAYAFFVQTCR	Unmodified	2614.35	A2AP78; O54879	High mobility group protein B3	Hmgb3	41.305	39.408	4; 5	0.0044002	22415	186720000	161130_Sadia_CG30_R4_Frac4	82.477	69.022	0.51782
AKGHYTEGAELVDSVLDVVR	Unmodified	2157.11	Q7TMM9; G3UZR1; Q9CWF2; P68372; P99024; Q9ERD7; Q922F4	Tubulin beta-2A chain; Tubulin beta-2B chain; Tubulin beta-4B chain; Tubulin beta-5 chain; Tubulin beta-3 chain; Tubulin beta-6 chain	Tubb2a; Tubb5; Tubb2b; Tubb4b; Tubb3; Tubb6	88.758	89.493	3; 4	0.0015003	69645	177660000	161130_Sadia_CG30_R1_Frac4	108.17	73.45	2.1653
AKHHPDLIFCR	Acetyl (N-term)	1434.72	P83870	PHD finger-like domain-containing protein 5A	Phf5a	41.586	38.751	2; 3	1.0322e-05	21556	1117600000	161130_Sadia_CG30_R1_Frac4	140.35	89.008	1.0363
AKIAKTHEDIEAQIR	Acetyl (N-term)	1763.95	G5E866; Q99NB9; A0A087WNS2	Splicing factor 3B subunit 1	Sf3b1	44.095	40.998	2; 3; 4	5.1653e-99	23971	17964000000	161130_Sadia_CG30_R3_Frac2	154.15	70.651	1.1075
AKIAQGAMYR	Acetyl (N-term)	1149.6	F8WIT2; P14824	Annexin; Annexin A6	Anxa6	50.473	47.632	2	2.1488e-51	24932	17102000000	161130_Sadia_CG30_R1_Frac1	154.01	67.927	0.98243
AKIAQGAMYR	Oxidation (M); Acetyl (N-term)	1165.59	F8WIT2; P14824	Annexin; Annexin A6	Anxa6	38.855	36.423	2	0.028956	15407	1382600000	161130_Sadia_CG30_R1_Frac1	52.716	9.4697	1.5922
AKLLSCVLGPR	Acetyl (N-term)	1254.71	G3UX11; Q9Z1Q2	Abhydrolase domain-containing protein 16A	Abhd16a	99.933	97.286	2	1.6765e-20	65058	1014100000	161130_Sadia_CG30_R1_Frac2	144.12	91.336	1.2196
AKLTLLPGHAHSSVLSER	Acetyl (N-term)	1957.07	B1AVZ0	Uracil phosphoribosyltransferase homolog	Uprt	57.986	56.496	4	0.00012885	40023	45720000	161130_Sadia_CG30_R3_Frac4	62.765	52.569	1.928
AKNGSEADIDESLYSR	Acetyl (N-term)	1795.82	Q02053	Ubiquitin-like modifier-activating enzyme 1	Uba1	60.635	58.067	2; 3	0	38165	24881000000	161130_Sadia_CG30_R3_Frac2	439.61	355.75	1.1243
AKNGSEADIDESLYSR	Deamidation (NQ); Acetyl (N-term)	1796.81	Q02053	Ubiquitin-like modifier-activating enzyme 1	Uba1	66.662	63.688	2; 3	0	38465	29461000000	161130_Sadia_CG30_R1_Frac1	216.03	180.35	1.2065
AKPLTDSER	Acetyl (N-term)	1057.54	Q8CI94	Glycogen phosphorylase, brain form	Pygb	29.497	29.803	2	0.0074918	10638	421570000	161130_Sadia_CG30_R1_Frac2	85.161	37.245	0.91044
AKSSLGQDSDSTAAVAVLKR	Acetyl (N-term)	2045.08	Q8VDV8	MIT domain-containing protein 1	Mitd1	61.089	58.918	3	5.6394e-72	37147	713300000	161130_Sadia_CG30_R3_Frac1	72.21	37.255	1.0709
AKTEEMVQTEEMETPR	Acetyl (N-term)	1949.87	F6TCF9; A0A1L1SRT0; Q60739-2; Q60739	BAG family molecular chaperone regulator 1	Bag1	65.073	61.444	2; 3	3.5542e-100	37859	3965000000	161130_Sadia_CG30_R1_Frac1	178.71	113.21	0.87933
AKTEEMVQTEEMETPR	Oxidation (M); Acetyl (N-term)	1965.87	F6TCF9; A0A1L1SRT0; Q60739-2; Q60739	BAG family molecular chaperone regulator 1	Bag1	52.493	50.883	2; 3	0.00038932	27819	523670000	161130_Sadia_CG30_R3_Frac1	66.059	46.669	0.93049
AKVAKDLNPGVQKMSLGQQQSAR	Acetyl (N-term)	2495.33	Q8VEE1	LIM and cysteine-rich domains protein 1	Lmcd1	56.151	52.019	3; 4	4.8629e-66	32965	283770000	161130_Sadia_CG30_R3_Frac2	217.93	187.72	NaN
AKVEQVLSLEPQHELKFR	Acetyl (N-term)	2192.2	Q8BH80; Q9QY76	Vesicle-associated membrane protein-associated protein B	Vapb	82.667	80.422	2; 3; 4	5.326e-114	64669	33751000000	161130_Sadia_CG30_R4_Frac2	157.07	131.46	1.0126
AKVLTPELYAELR	Acetyl (N-term)	1543.86	Q04447	Creatine kinase B-type	Ckb	100.06	97.08	2	0.0093812	74248	76814000	161130_Sadia_CG30_R3_Frac2	51.927	14.815	1.1554
AKYGDLEARPDDGQNEFSDIIKSR	Acetyl (N-term)	2765.33	A0A1W2P8G5; E9Q6R7		Utrn	78.666	76.511	3; 4	2.3121e-91	54861	928700000	161130_Sadia_CG30_R3_Frac2	88.836	74.288	1.1479
AKYLAQIIVMGVQVVGR	Acetyl (N-term)	1886.08	D6RI93; Q9CQV1	Mitochondrial import inner membrane translocase subunit TIM16	Pam16	112.96	112.46	2; 3	5.3686e-26	88665	219780000	161130_Sadia_CG30_R3_Frac2	74.853	46.273	0.51501
ALAAAGYDVEKNNSR	Unmodified	1577.78	P15864; P43277; I7HFT9; Q07133; P43274	Histone H1.2; Histone H1.3; Histone H1t; Histone H1.4	Hist1h1c; Hist1h1d; Hist1h1t; Hist1h1e	38.214	35.101	3	0.0048024	18804	0	161130_Sadia_CG30_R3_Frac2	113.4	31.327	NaN
ALAAGGYDVEKNNSR	Unmodified	1563.76	P43276	Histone H1.5	Hist1h1b	35.898	32.744	3	3.7857e-06	13740	15527000	161130_Sadia_CG30_R3_Frac1	169.04	107.61	0.22928
ALADAAAGSPR	Acetyl (N-term)	1040.53	A0A0R4J0M1; Q8VCN9	Tubulin-specific chaperone C	Tbcc	59.614	57.787	2	0.05098	34535	0	161130_Sadia_CG30_R1_Frac1	132.39	68.718	NaN
ALAEIAKAELDDTPMR	Unmodified	1742.89	Q8VIJ6	Splicing factor, proline- and glutamine-rich	Sfpq	82.489	75.056	3	0.021129	59795	975040000	161130_Sadia_CG30_R4_Frac2	83.54	53.851	1.2773
ALAEIAKAELDDTPMRGR	Unmodified	1956.01	Q8VIJ6	Splicing factor, proline- and glutamine-rich	Sfpq	64.327	64.862	4	0.092319	45697	489090000	161130_Sadia_CG30_R1_Frac4	77.221	51.663	3.7742
ALAMQSSEFQFAQR	Acetyl (N-term)	1654.78	D6RDD0; Q91YK2	Ribosomal RNA processing protein 1 homolog B	Rrp1b	107.94	104.88	2	0.00020145	79091	0	161130_Sadia_CG30_R3_Frac1	157.95	115.94	NaN
ALAPSTMKIKIIAPPER	Unmodified	1835.07	P60710; P63260; E9Q1F2; P68134; B1ATY1; P63268; P62737	Actin, cytoplasmic 1; Actin, cytoplasmic 1, N-terminally processed; Actin, cytoplasmic 2; Actin, cytoplasmic 2, N-terminally processed; Actin, alpha skeletal muscle; Actin, gamma-enteric smooth muscle; Actin, aortic smooth muscle	Actb; Actg1; Acta1; Actg2; Acta2	64.975	62.288	4	0.01908	43862	52336000	161130_Sadia_CG30_R4_Frac4	94.01	57.989	0.60856
ALASSGSGAGLLR	Acetyl (N-term)	1200.65	Q3SXD3	HD domain-containing protein 2	Hddc2	86.899	84.333	1; 2	3.1683e-10	58702	0	161130_Sadia_CG30_R1_Frac1	269.14	194.76	NaN
ALAVNFKTYVDQACR	Acetyl (N-term)	1796.89	Q3UNA4; Q3UNA4-2	NTF2-related export protein 2	Nxt2	103.65	100.6	2	0.0016315	74916	47239000	161130_Sadia_CG30_R3_Frac1	140.14	97.806	NaN
ALDAAIEYKNEAITCRQRVLR	Unmodified	2489.32	E9QMU1; J3QNW9; B7ZNG0-2; B7ZNG0	Kinesin-like protein; Kinesin-like protein KIF7	Kif7	42.184	40.936	4	0.10366	24698	671380000	161130_Sadia_CG30_R3_Frac4	54.288	11.08	1.1498
ALDGPEQMELEEGKAGSGLR	Acetyl (N-term)	2128.01	Q8K1K2; P62196	26S protease regulatory subunit 8	Psmc5	85.231	82.468	2; 3	4.4868e-47	66771	22103000000	161130_Sadia_CG30_R4_Frac2	248.64	189.97	1
ALDGPEQMELEEGKAGSGLR	Oxidation (M); Acetyl (N-term)	2144.01	Q8K1K2; P62196	26S protease regulatory subunit 8	Psmc5	75.613	72.518	2; 3	1.0729e-14	49493	1394100000	161130_Sadia_CG30_R3_Frac1	130.56	104.08	1.1004
ALDGPEQMELEEGKAGSGLR	Deamidation (NQ); Acetyl (N-term)	2128.99	Q8K1K2; P62196	26S protease regulatory subunit 8	Psmc5	81.858	82.693	2	0.0066233	63098	0	161130_Sadia_CG30_R1_Frac4	85.42	49.775	NaN
ALEAELAALR	Unmodified	1055.6	P46660	Alpha-internexin	Ina	75.954	74.442	2	0.040887	51426	82090000	161130_Sadia_CG30_R3_Frac1	141.48	38.761	NaN
ALEEAMEQKAELER	Unmodified	1645.8	Q8VDD5	Myosin-9	Myh9	49.132	49.173	3	0.0068547	25424	159240000	161130_Sadia_CG30_R1_Frac2	107.46	73.282	0.94873
ALEEMVQR	Acetyl (N-term)	1016.5	E9PXE1; E9PXE2		Mcf2l	87.566	84.412	2	0.10865	60388	0	161130_Sadia_CG30_R3_Frac1	158.12	58.197	NaN
ALEKLDGTEVNGR	Deamidation (NQ)	1401.71	Q542V3; Q8VE97	Serine/arginine-rich splicing factor 4	Srsf4	42.439	38.884	3	0.12839	18822	0	161130_Sadia_CG30_R3_Frac1	88.552	32.193	NaN
ALEPEEGNPQTEAQENGPER	Unmodified	2193.98	Q8BGC0	HIV Tat-specific factor 1 homolog	Htatsf1	47.012	43.357	3	3.5081e-06	22628	64100000	161130_Sadia_CG30_R3_Frac1	94.281	69.687	0.33975
ALETVPKDLR	Acetyl (N-term)	1182.66	G3UVU8; D6RHM5; Q9Z199; P63271	Transcription elongation factor SPT4-B; Transcription elongation factor SPT4-A	Supt4a; Supt4h1b; Supt4h1a	70.397	67.302	2	2.1448e-05	44815	4623400000	161130_Sadia_CG30_R3_Frac1	131.22	84.229	0.73358
ALGLPSKKASSR	Acetyl (N-term)	1255.72	O08576-2; O08576-3; O08576-4; O08576	RUN domain-containing protein 3A	Rundc3a	37.98	33.901	2; 3	0.00073327	17726	1067300000	161130_Sadia_CG30_R4_Frac1	102.52	44.564	1.1894
ALGSEGEAAATEVDLER	Unmodified	1716.82	O54988-2; O54988	STE20-like serine/threonine-protein kinase	Slk	63.74	63.74	2	3.7968e-07	40024	0	161130_Sadia_CG30_R1_Frac1	135.58	86.233	NaN
ALHNPQYIFGDFSPDEFNQFFVTPR	Acetyl (N-term)	3027.42	P52479; P52479-2	Ubiquitin carboxyl-terminal hydrolase 10	Usp10	111.47	109.41	3	3.9744e-31	76649	0	161130_Sadia_CG30_R1_Frac2	162.81	146.71	NaN
ALIESYQNLTR	Unmodified	1306.69	B7ZCU2; B7ZCU5; B7ZCU4; B7ZCU3; B7ZCU0; J3QNK8; Q8CBW3-5; Q8CBW3-2; Q8CBW3-4; Q8CBW3-3; Q8CBW3	Abl interactor 1	Abi1	68.228	64.673	2	0.15848	42375	0	161130_Sadia_CG30_R3_Frac1	98.048	24.117	NaN
ALKAWSVAR	Unmodified	1000.58	CON__P02769			40.959	39.203	2	0.00072929	23680	32070000000	161130_Sadia_CG30_R4_Frac4	223.88	149.44	0.76939
ALKDQNLEINNPR	Deamidation (NQ)	1524.79	Q8BGR1		Pdzph1	65.327	62.323	2	0.003331	45652	671880000	161130_Sadia_CG30_R4_Frac1	123.86	97.925	0.85092
ALKMVKGSIDR	Acetyl (N-term)	1258.71	O54774	AP-3 complex subunit delta-1	Ap3d1	54.558	51.67	2; 3	5.2564e-06	33109	5486700000	161130_Sadia_CG30_R3_Frac2	92.445	46.765	2.1132
ALKQISSNR	Acetyl (N-term)	1057.59	H3BJC6; H3BJP2; H3BK43; H3BLJ9; H3BJL6; H3BKH6; Q9R0P3	S-formylglutathione hydrolase	Esd	40.128	37.58	2	2.6979e-11	20648	33012000000	161130_Sadia_CG30_R3_Frac2	134.81	42.34	1.1704
ALKQISSNR	Deamidation (NQ); Acetyl (N-term)	1058.57	H3BJC6; H3BJP2; H3BK43; H3BLJ9; H3BJL6; H3BKH6; Q9R0P3	S-formylglutathione hydrolase	Esd	42.872	41.044	2	0.04782	19002	83862000	161130_Sadia_CG30_R1_Frac1	62.546	22.278	1.847
ALLAEHLLKPLPADR	Acetyl (N-term)	1697.98	D3Z1H8; D3Z1H9; Q9JL62	Glycolipid transfer protein	Gltp	100.94	99.063	3	0.0012532	76815	707090000	161130_Sadia_CG30_R3_Frac4	102.26	67.575	0.8723
ALLAPLASHEAGEAEPGSQER	Unmodified	2132.05	D3Z5Y7; D3YXZ3; Q91YS4; O88448	Kinesin light chain 2	Klc2	56.061	56.495	3	8.7578e-06	37897	103790000	161130_Sadia_CG30_R1_Frac4	98.443	73.649	1.4525
ALLCLDGVFLSSAENDFVHR	Acetyl (N-term)	2304.12	E9PUE1; Q8BSI6	R3H and coiled-coil domain-containing protein 1	R3hcc1	112.41	110.55	2; 3	6.3016e-20	88963	0	161130_Sadia_CG30_R4_Frac2	201.95	161.38	NaN
ALLEQNLHTLDSLR	Unmodified	1621.88	Q04690-2; Q04690; Q5SYH9	Neurofibromin	Nf1	71.71	70.596	2	0.066122	51403	1806300000	161130_Sadia_CG30_R1_Frac4	107.15	45.374	0.057196
ALLLLFPLTAQHENFR	Unmodified	1882.05	Q9R0P9	Ubiquitin carboxyl-terminal hydrolase isozyme L1	Uchl1	107.1	106.72	3	1.8656e-07	85538	834390000	161130_Sadia_CG30_R1_Frac4	175.15	127.01	0.8703
ALNVAPVRDTKWLTLEVCR	Acetyl (N-term)	2282.22	Q8C181-3; Q8C181-2; Q8C181; Q8C181-4	Muscleblind-like protein 2	Mbnl2	103.43	102.23	3	0.0018506	79330	725410000	161130_Sadia_CG30_R3_Frac2	109.71	86.144	1.2728
ALQALHSSGVGLR	Acetyl (N-term)	1349.74	D6RGT1; G3UWL8; G5E881; Q3TUH1-2; Q3TUH1	Phosphatidate cytidylyltransferase, mitochondrial	Tamm41	78.898	76.208	2	7.0209e-21	53066	613330000	161130_Sadia_CG30_R3_Frac1	161.63	88.991	1.0427
ALQALHSSGVGLRR	Acetyl (N-term)	1505.84	D6RGT1; G3UWL8; G5E881; Q3TUH1-2; Q3TUH1	Phosphatidate cytidylyltransferase, mitochondrial	Tamm41	62.581	58.401	3	0.0048349	44054	0	161130_Sadia_CG30_R4_Frac2	137.84	97.918	NaN
ALQASALNAWR	Unmodified	1199.64	P05063	Fructose-bisphosphate aldolase C	Aldoc	68.29	67.291	2	0.0040683	46541	0	161130_Sadia_CG30_R3_Frac2	228.4	105.88	NaN
ALQSGQCAGAALDVFTEEPPRDR	Unmodified	2487.18	Q61753	D-3-phosphoglycerate dehydrogenase	Phgdh	79.06	75.706	3	2.8821e-09	52741	84384000	161130_Sadia_CG30_R3_Frac1	128.32	73.517	0.42673
ALSGVFVWDEER	Unmodified	1406.68	Q8BXP7; F7BBA2; Q8R1R3	StAR-related lipid transfer protein 7, mitochondrial	Stard7	94.621	92.229	2	0.00085276	61081	400840000	161130_Sadia_CG30_R1_Frac2	154.24	87.62	1.0407
ALSHSVKER	Acetyl (N-term)	1067.57	A8Y5G9; Q8QZX5	U7 snRNA-associated Sm-like protein LSm10	Lsm10	25.084	25.226	2	0.0059608	7500	32454000	161130_Sadia_CG30_R1_Frac2	114.28	57	0.99536
ALSKSMHAR	Acetyl (N-term)	1041.54	Q5SW13; F8WHZ7; Q5SW15; Q9CQG2-2; Q9CQG2	Methyltransferase-like protein; Methyltransferase-like protein 16	Mettl16	27.187	27.258	2	0.0057088	8759	80061000	161130_Sadia_CG30_R1_Frac2	98.523	21.465	1.056
ALSRPEELEAEAVFR	Unmodified	1715.88	P97427; Q6P1J1	Dihydropyrimidinase-related protein 1	Crmp1	73.035	70.309	2; 3	1.2588e-25	49156	576960000	161130_Sadia_CG30_R3_Frac2	191.89	153.71	0.13341
ALSTGEKGFGYKGSSFHR	Unmodified	1927.95	P17742; F8VPN3; A0A1L1SST0	Peptidyl-prolyl cis-trans isomerase A; Peptidyl-prolyl cis-trans isomerase A, N-terminally processed; Peptidyl-prolyl cis-trans isomerase	Ppia; Gm5160	37.142	35.812	3; 5	4.6067e-05	20905	127290000	161130_Sadia_CG30_R3_Frac4	117.67	52.574	0.57223
ALSVETESHIYR	Unmodified	1403.7	A0A0A6YY22; Q9WUE3	Cytochrome b561 domain-containing protein 2	Cyb561d2	44.708	43.322	3	0.0010662	25947	165910000	161130_Sadia_CG30_R3_Frac2	152.85	84.339	1.3157
ALSVETESHIYR	Acetyl (N-term)	1445.72	A0A0A6YY22; Q9WUE3	Cytochrome b561 domain-containing protein 2	Cyb561d2	70.527	67.072	2	0.01222	44612	0	161130_Sadia_CG30_R3_Frac1	180.8	106.81	NaN
ALTSFLPAPTQLSQDQLEAEER	Acetyl (N-term)	2485.23	A0A0B4J1E2; Q9CSN1	SNW domain-containing protein 1	Snw1	111.95	108.61	2; 3	8.521e-111	82875	0	161130_Sadia_CG30_R3_Frac1	206.7	165.61	NaN
ALTVDVAGPAPWGFR	Acetyl (N-term)	1597.83	E9Q996; Q8R1G6	PDZ and LIM domain protein 2	Pdlim2	111.45	109.84	2	0.00098434	82708	0	161130_Sadia_CG30_R3_Frac1	172.69	96.229	NaN
ALVASQYGWSGNMER	Unmodified	1667.77	P08113; F7C312	Endoplasmin	Hsp90b1	70.47	70.441	2	0.037178	46336	85880000	161130_Sadia_CG30_R1_Frac1	82.171	48.21	1.0119
ALVCDNGSGLCKAGFAGDDAPR	Unmodified	2250.02	P63268; P62737; D3YZY0; D3Z2K3	Actin, gamma-enteric smooth muscle; Actin, aortic smooth muscle	Actg2; Acta2	107.94	104.38	2	1.2446e-13	79254	165730000	161130_Sadia_CG30_R1_Frac1	124.62	93.891	0.91425
ALVRDPEPAAGSSR	Acetyl (N-term)	1466.75	A0A0N4SW73; Q8R361	Rab11 family-interacting protein 5	Rab11fip5	51.464	47.874	2; 3	1.952e-47	31463	0	161130_Sadia_CG30_R4_Frac1	258.65	189.05	NaN
ALYHHHFITR	Acetyl (N-term)	1335.68	A0A1L1STE4; Q9Z1X4-2; Q9Z1X4-3	Interleukin enhancer-binding factor 3	Ilf3	38.85	38.129	2; 3	0.009618	22166	371670000	161130_Sadia_CG30_R3_Frac4	116.73	83.889	0.038262
AMAEGERTECAETPR	Acetyl (N-term)	1748.75	Q60676	Serine/threonine-protein phosphatase 5	Ppp5c	42.265	38.809	2; 3	3.0523e-19	18650	0	161130_Sadia_CG30_R3_Frac1	209.64	147.34	NaN
AMAWKSGGASHSELIHNLR	Unmodified	2064.03	F6TXE3; F7D432; E9PWE0; E0CYV0	Protein-L-isoaspartate O-methyltransferase	Pcmt1	43.17	42.099	3; 4	1.5187e-23	25832	424670000	161130_Sadia_CG30_R3_Frac4	194.51	158.75	1.3628
AMDECADEGGRPQR	Unmodified	1590.65	F8VQJ3; P02468	Laminin subunit gamma-1	Lamc1	23.206	23.348	3	8.3895e-05	6235	84094000	161130_Sadia_CG30_R1_Frac2	162.32	133.34	1.2423
AMDWLGSIVSINCGDSLGVYQGR	Acetyl (N-term)	2539.18	D6RCX6; D3YYS4; Q8K2D3	Enhancer of mRNA-decapping protein 3	Edc3	114.65	114.14	3	3.4457e-06	90170	0	161130_Sadia_CG30_R3_Frac2	123.19	104.42	NaN
AMEKTELIQKAKLAEQAER	Acetyl (N-term)	2228.18	F6YY69; F6VW30		Ywhaq	42.749	42.251	3	0.051876	26006	56824000	161130_Sadia_CG30_R3_Frac4	80.638	61.603	0.27528
AMGIMNSFVNDIFER	Unmodified	1742.81	Q9D2U9; Q8CGP2; Q8CGP0; Q6ZWY9; Q64525; Q64478; Q64475; P10854; P10853; Q8CBB6; Q8CGP1; Q64524; Q8CGP2-2	Histone H2B type 3-A; Histone H2B type 1-P; Histone H2B type 3-B; Histone H2B type 1-C/E/G; Histone H2B type 2-B; Histone H2B type 1-H; Histone H2B type 1-B; Histone H2B type 1-M; Histone H2B type 1-F/J/L; Histone H2B; Histone H2B type 1-K; Histone H2B type 2-E	Hist3h2ba; Hist1h2bp; Hist3h2bb; Hist1h2bc; Hist2h2bb; Hist1h2bh; Hist1h2bb; Hist1h2bm; Hist1h2bf; Hist1h2br; Hist1h2bk; Hist2h2be	109.08	108.57	2	0.0032746	84692	92146000	161130_Sadia_CG30_R3_Frac2	135.6	99.655	0.2552
AMGSGGAGSEQEDTVLFR	Oxidation (M); Acetyl (N-term)	1868.82	Q5PXT4; D6RI18; P97801	Survival motor neuron protein	Smn1	85.098	83.521	2	1.6049e-50	59733	0	161130_Sadia_CG30_R3_Frac1	236.61	171.11	NaN
AMGSGGAGSEQEDTVLFRR	Acetyl (N-term)	2008.93	Q5PXT4; D6RI18; P97801	Survival motor neuron protein	Smn1	75.603	73.948	2; 3	2.4969e-27	49364	0	161130_Sadia_CG30_R1_Frac1	193.62	156.29	NaN
AMHNKTAPPQIPDTR	Oxidation (M); Acetyl (N-term)	1733.85	V9GX42; Q2VPQ9; Q2VPQ9-2	Chromatin modification-related protein MEAF6	Meaf6	37.561	34.206	3	0.018101	14923	46079000	161130_Sadia_CG30_R3_Frac1	53.168	34.804	0.37734
AMHNKTAPPQIPDTR	Acetyl (N-term)	1717.86	V9GX42; Q2VPQ9; Q2VPQ9-2	Chromatin modification-related protein MEAF6	Meaf6	42.662	40.225	2; 3	0.00060643	19957	337660000	161130_Sadia_CG30_R3_Frac1	63.212	34.58	0.50648
AMHNKTAPPQIPDTRR	Acetyl (N-term)	1873.96	V9GX42; Q2VPQ9; Q2VPQ9-2	Chromatin modification-related protein MEAF6	Meaf6	37.76	33.245	3; 4	8.7677e-05	17636	653880000	161130_Sadia_CG30_R3_Frac2	63.212	33.079	0.59797
AMLTTFNEVDMSNIQEMR	Unmodified	2128.96	Q9D2G2	Dihydrolipoyllysine-residue succinyltransferase component of 2-oxoglutarate dehydrogenase complex, mitochondrial	Dlst	103.87	100.82	3	0.037437	75146	20046000	161130_Sadia_CG30_R3_Frac1	69.935	50.545	0.82529
AMNKSFMESGGTVLSTNWSDVGKR	Unmodified	2601.23	Q9CX34	Suppressor of G2 allele of SKP1 homolog	Sugt1	75.788	74.399	4	1.4145e-06	56147	50194000	161130_Sadia_CG30_R3_Frac4	122.47	101.08	0.42338
AMNYSAKDEVDGGPAGPPGGAAKTR	Oxidation (M); Acetyl (N-term)	2474.15	D3YVV1; Q8VEK0	Cell cycle control protein 50A	Tmem30a	46.099	43.065	3	1.7797e-12	22345	965970000	161130_Sadia_CG30_R3_Frac1	62.1	54.262	1.0219
AMNYSAKDEVDGGPAGPPGGAAKTR	Acetyl (N-term)	2458.15	D3YVV1; Q8VEK0	Cell cycle control protein 50A	Tmem30a	53.582	50.939	2; 3; 4	3.0572e-80	29541	8518700000	161130_Sadia_CG30_R3_Frac1	220.89	169.68	1.11
AMNYSAKDEVDGGPAGPPGGAAKTR	Deamidation (NQ); Acetyl (N-term)	2459.14	D3YVV1; Q8VEK0	Cell cycle control protein 50A	Tmem30a	58.292	51.178	2	4.5352e-09	34935	0	161130_Sadia_CG30_R4_Frac1	101.08	50.931	NaN
AMQKIFAR	Acetyl (N-term)	1005.54	Q5SX59; P21550; Q5SX61; Q5SX60	Enolase; Beta-enolase	Eno3	68.911	65.015	2	0.015515	38467	54277000	161130_Sadia_CG30_R1_Frac2	114.54	40.101	0.94167
AMSGLIADAKTLIDKAR	Unmodified	1772.98	Q9Z2U1	Proteasome subunit alpha type-5	Psma5	88.511	89.246	4	0.00029321	69460	72869000	161130_Sadia_CG30_R1_Frac4	133.71	97.076	NaN
AMSQAQDYECR	Acetyl (N-term)	1399.55	H3BJU8; H3BLS4; H3BKC8; H3BJM3; H7BX46; G3X932		Arhgap39	58.417	54.761	2	1.9923e-26	32979	0	161130_Sadia_CG30_R3_Frac1	259.82	203.81	NaN
AMTAGATTTFPMSNHTR	Acetyl (N-term)	1835.83	A0A0N4SVR1; Q7TSE6; Q7TSE6-2	Serine/threonine-protein kinase 38-like	Stk38l	72.273	69.783	2	5.6542e-33	42317	0	161130_Sadia_CG30_R1_Frac2	267.93	218.43	NaN
AMTGSTPCSSMSNHTKER	Oxidation (M); Acetyl (N-term)	2038.85	Q91VJ4	Serine/threonine-protein kinase 38	Stk38	29.952	26.267	3	1.0881e-12	9069	44436000	161130_Sadia_CG30_R3_Frac1	150.28	124.96	1.37
AMTGSTPCSSMSNHTKER	Acetyl (N-term)	2022.86	Q91VJ4	Serine/threonine-protein kinase 38	Stk38	35.849	31.786	2; 3	4.4906e-31	12899	672050000	161130_Sadia_CG30_R3_Frac1	204.13	182.29	1.4831
AMTKDNNLLGKFELTGIPPAPR	Unmodified	2382.27	P63017; Q504P4	Heat shock cognate 71 kDa protein	Hspa8	86.395	85.719	4	0.0070854	66104	244180000	161130_Sadia_CG30_R1_Frac4	72.145	46.14	0.71856
AMVSEFLKQAR	Acetyl (N-term)	1320.69	P10107	Annexin A1	Anxa1	99.809	99.219	2	2.1737e-05	66820	114880000	161130_Sadia_CG30_R1_Frac2	131.06	86.667	1.0376
ANALASATCER	Acetyl (N-term)	1204.55	A0A0R4J005; E9QP62; Q9D7B2; Q99JW4	LIM and senescent cell antigen-like-containing domain protein 1	Lims1	63.174	61.346	2	0.0030981	39350	0	161130_Sadia_CG30_R3_Frac1	190.02	98.11	NaN
ANFPNNIQIGGLFPNQQSQEHAAFR	Unmodified	2797.37	Q7TNB5; P23818	Glutamate receptor 1	Gria1	94.104	93.845	3	1.5626e-31	62352	86486000	161130_Sadia_CG30_R1_Frac2	122.3	102.43	1.6241
ANGMELDGRR	Glu->pyro-Glu; Deamidation (NQ)	1100.5	A0A0N4SVC2; E9QP00; Q6PFR5; F8WJG3; P62996	Transformer-2 protein homolog alpha; Transformer-2 protein homolog beta	Tra2a; Tra2b	35.635	35.635	2	0.04181	14669	0	161130_Sadia_CG30_R1_Frac1	148.14	94.176	NaN
ANKENELACAGHLPENLR	Acetyl (N-term)	2077	Q9CWJ3	KATNB1-like protein 1	Katnbl1	63.227	59.552	3	7.2732e-05	43245	166740000	161130_Sadia_CG30_R4_Frac1	48.314	31.915	1.1458
ANKGPSYGMSR	Deamidation (NQ); Acetyl (N-term)	1209.54	A0A1L1STN8; P37804	Transgelin	Tagln	35.652	35.652	2	0.029426	14715	100850000	161130_Sadia_CG30_R1_Frac1	79.986	38.556	0.72583
ANKGPSYGMSR	Acetyl (N-term)	1208.56	A0A1L1STN8; P37804	Transgelin	Tagln	33.903	31.202	2	4.4388e-58	11293	15244000000	161130_Sadia_CG30_R1_Frac1	112.11	87.213	0.84489
ANLEKAQSELSGAADEAAR	Unmodified	1929.94	Q9D3D9	ATP synthase subunit delta, mitochondrial	Atp5d	55.031	50.118	2; 3	9.028e-21	31619	1362700000	161130_Sadia_CG30_R3_Frac2	156.5	115.92	0.66242
ANLGSEAEREPLLGPGSPGSR	Acetyl (N-term)	2135.06	A0A0N4SWC1; A0A0N4SVE9; Q8BH31	Major facilitator superfamily domain-containing protein 8	Mfsd8	82.389	77.156	2	7.469e-15	60477	0	161130_Sadia_CG30_R4_Frac1	186.42	152.42	NaN
ANLPCAGAAALPTDSER	Unmodified	1712.82	Q8BGE6	Cysteine protease ATG4B	Atg4b	77.452	72.018	2	0.014531	49213	147910000	161130_Sadia_CG30_R3_Frac1	99.732	62.132	0.16472
ANPAAGTVILLENLR	Unmodified	1550.88	P09411; S4R2M7	Phosphoglycerate kinase 1; Phosphoglycerate kinase	Pgk1	103.38	102.28	2; 3	2.3914e-22	79144	333690000	161130_Sadia_CG30_R3_Frac2	162.88	135.87	1.2588
ANPDPNCCLGVFGLSLYTTER	Unmodified	2383.09	F8WJG3; P62996	Transformer-2 protein homolog beta	Tra2b	107.46	107.3	2	0.0018808	73352	0	161130_Sadia_CG30_R1_Frac2	103.4	72.965	NaN
ANPKEKTPVCLVNELAR	Acetyl (N-term)	1980.05	D3Z461; D3Z6D2; Q8CJ67-5; Q8CJ67	Double-stranded RNA-binding protein Staufen homolog 2	Stau2	71.258	69.591	2; 3	3.5534e-35	48518	1166900000	161130_Sadia_CG30_R3_Frac2	96.666	65.72	1.2279
ANPVAGIAGSAAKSVRPFR	Acetyl (N-term)	1910.05	Z4YN41; Q9D2H3; Q8JZP9-2; Q8JZP9	GAS2-like protein 1	Gas2l1	80.135	79.4	3	6.3239e-07	57433	130130000	161130_Sadia_CG30_R3_Frac2	85.636	68.567	1.3325
ANRGPSYGLSR	Acetyl (N-term)	1218.61	A0A0A6YXG6; Q9WVA4; Q9R1Q8	Transgelin-2; Transgelin-3	Tagln2; Tagln3	38.675	36.147	2	3.6531e-11	16421	0	161130_Sadia_CG30_R3_Frac1	250.16	173.68	NaN
ANRGPSYGLSR	Deamidation (NQ); Acetyl (N-term)	1219.59	A0A0A6YXG6; Q9WVA4; Q9R1Q8	Transgelin-2; Transgelin-3	Tagln2; Tagln3	45.288	41.831	2	0.011154	19943	0	161130_Sadia_CG30_R1_Frac1	169.21	107.51	NaN
ANSANTNTVPKLYR	Acetyl (N-term)	1589.82	Q99PM3	Transcription initiation factor IIA subunit 1; Transcription initiation factor IIA alpha chain; Transcription initiation factor IIA beta chain	Gtf2a1	55.935	53.471	2; 3	1.0239e-62	31791	2509600000	161130_Sadia_CG30_R3_Frac1	170.99	142.6	0.66092
ANSANTNTVPKLYR	Deamidation (NQ); Acetyl (N-term)	1590.8	Q99PM3	Transcription initiation factor IIA subunit 1; Transcription initiation factor IIA alpha chain; Transcription initiation factor IIA beta chain	Gtf2a1	62.353	58.698	2	0.026161	36762	33040000	161130_Sadia_CG30_R3_Frac1	120.96	84.626	NaN
ANSERTFIAIKPDGVQR	Acetyl (N-term)	1943.02	E9PZF0; Q5NC80; P15532; Q5NC79	Nucleoside diphosphate kinase; Nucleoside diphosphate kinase A	Gm20390; Nme1	62.769	61.057	3	0.0028845	40764	69892000	161130_Sadia_CG30_R3_Frac2	42.818	7.0612	0.62583
ANSPDAAFSSPALLR	Acetyl (N-term)	1557.78	Q7TSH2; E0CY30; E0CXM1; E0CZ55	Phosphorylase b kinase regulatory subunit beta	Phkb	103.65	102.12	2	4.2556e-10	74348	0	161130_Sadia_CG30_R1_Frac1	179.94	133.94	NaN
ANSSIEFHPKPQQQR	Acetyl (N-term)	1807.9	Q8C048; A2ALL9; Q0VF55	Calcium-transporting ATPase	Atp2b3	39.795	36.561	3	0.041793	16591	59611000	161130_Sadia_CG30_R3_Frac1	67.275	56.936	1.1612
ANSSSGNPLVYLDVGADGQPLGR	Unmodified	2286.12	Q99KR7	Peptidyl-prolyl cis-trans isomerase F, mitochondrial	Ppif	103.7	102.17	2; 3	1.8704e-31	76374	339640000	161130_Sadia_CG30_R3_Frac1	234.21	212.91	0.78476
ANSSSQHMVCGSVTFR	Acetyl (N-term)	1808.79	D6RFC9; D3YUF8; Q8K0D9; P16374	Zinc finger protein 60	Zfp60	56.043	56.043	2	1.5306e-06	32976	0	161130_Sadia_CG30_R1_Frac1	154.1	103.09	NaN
ANTVLSGGTTMYPGIADR	Unmodified	1822.89	P60710; P63260; E9Q1F2; B1ATY1; F8WGM8	Actin, cytoplasmic 1; Actin, cytoplasmic 1, N-terminally processed; Actin, cytoplasmic 2; Actin, cytoplasmic 2, N-terminally processed	Actb; Actg1	77.387	75.695	2; 3	5.4161e-06	47377	247700000	161130_Sadia_CG30_R1_Frac2	126.63	112.38	0.93316
ANVSKKVSWSGR	Acetyl (N-term)	1359.73	O70496	H(+)/Cl(-) exchange transporter 7	Clcn7	38.812	35.635	2; 3	2.2553e-10	19665	683080000	161130_Sadia_CG30_R3_Frac2	127.76	72.303	0.91395
APAGILNGKLVSAQIR	Unmodified	1606.95	Q922D8	C-1-tetrahydrofolate synthase, cytoplasmic; Methylenetetrahydrofolate dehydrogenase; Methenyltetrahydrofolate cyclohydrolase; Formyltetrahydrofolate synthetase; C-1-tetrahydrofolate synthase, cytoplasmic, N-terminally processed	Mthfd1	66.749	64.105	2; 3	1.1965e-06	46859	4379600000	161130_Sadia_CG30_R3_Frac4	155.57	111.13	1.0788
APAGILNGKLVSAQIR	Deamidation (NQ)	1607.94	Q922D8	C-1-tetrahydrofolate synthase, cytoplasmic; Methylenetetrahydrofolate dehydrogenase; Methenyltetrahydrofolate cyclohydrolase; Formyltetrahydrofolate synthetase; C-1-tetrahydrofolate synthase, cytoplasmic, N-terminally processed	Mthfd1	72.099	70.048	2; 3	3.203e-05	48771	2398400000	161130_Sadia_CG30_R3_Frac2	158.31	150.38	1.2091
APAGILNGKLVSAQIRDR	Deamidation (NQ)	1879.06	Q922D8	C-1-tetrahydrofolate synthase, cytoplasmic; Methylenetetrahydrofolate dehydrogenase; Methenyltetrahydrofolate cyclohydrolase; Formyltetrahydrofolate synthetase; C-1-tetrahydrofolate synthase, cytoplasmic, N-terminally processed	Mthfd1	59.977	60.412	4	0.0013674	41764	193820000	161130_Sadia_CG30_R1_Frac4	95.347	73.507	0.68718
APAPTVNTHFGKLR	Unmodified	1507.83	A2AGI0; A2AGI2; Q8BYM5	Neuroligin-3	Nlgn3	39.59	37.666	2; 3	0.001195	20011	614410000	161130_Sadia_CG30_R1_Frac4	135.55	95.84	1.1423
APDPVPTPGPASAQLR	Unmodified	1572.83	Q920L1	Fatty acid desaturase 1	Fads1	63.232	60.294	2; 3	1.2619e-23	43866	3595900000	161130_Sadia_CG30_R4_Frac1	208.63	133.71	1.0023
APDQDEIDCLPGLAKQPSFR	Unmodified	2256.08	A2A5J9; A2A5J8; G3X8T3; P16675	Carboxypeptidase; Lysosomal protective protein; Lysosomal protective protein 32 kDa chain; Lysosomal protective protein 20 kDa chain	Ctsa	84.389	81.258	2; 3	7.6224e-23	64203	6058100000	161130_Sadia_CG30_R4_Frac1	179.84	179.84	1.2888
APENSGISTLER	Unmodified	1272.63	E9Q805; F8VPU2	FERM, RhoGEF and pleckstrin domain-containing protein 1	Farp1	44.435	39.301	2	0.081421	19108	186500000	161130_Sadia_CG30_R3_Frac1	87.568	37.441	2.3724
APGPRGHQGLPGPPGAPGLIGPEGR	Deamidation (NQ)	2342.22	E0CYH5; E9Q7P1		Col22a1	113.01	112.5	2	0.0072156	88693	492560000	161130_Sadia_CG30_R3_Frac2	78.505	9.0548	0.081728
APKGGSKQQSEEDLLLQDFSR	Unmodified	2332.17	Q9DCF9-2; Q9DCF9	Translocon-associated protein subunit gamma	Ssr3	62.928	60.685	2; 3; 4	9.3453e-20	35138	7991600000	161130_Sadia_CG30_R1_Frac2	176.46	158.31	1.1092
APKLSDSVEELR	Unmodified	1342.71	Q9CYG7-2	Mitochondrial import receptor subunit TOM34	Tomm34	46.94	45.052	2; 3	0.0063321	21597	348120000	161130_Sadia_CG30_R1_Frac2	133.32	72.832	0.2881
APKQDPKPKFQEGER	Unmodified	1753.91	A0A087WQ34; A0A087WQB0; P60762-2; P60762	Mortality factor 4-like protein 1	Morf4l1	24.365	22.365	3; 4	0.00096242	10284	393300000	161130_Sadia_CG30_R3_Frac4	130.06	106.7	0.4202
APKVSDSVEQLR	Unmodified	1327.71	Q9CYG7	Mitochondrial import receptor subunit TOM34	Tomm34	36.336	35.627	2; 3	0.0051528	14348	345010000	161130_Sadia_CG30_R1_Frac2	136.7	117.57	0.40013
APKVTSELLR	Unmodified	1112.66	S4R228; S4R1I3; Q3UE92; Q6P1B1	Xaa-Pro aminopeptidase 1	Xpnpep1	40.556	38.053	2	0.0079233	17356	2934700000	161130_Sadia_CG30_R3_Frac1	170.5	85.585	1.0452
APLDLDKYVEIAR	Unmodified	1501.81	A0A0N4SVE2; A0A0N4SVL9; Q9CQR6	Serine/threonine-protein phosphatase 6 catalytic subunit; Serine/threonine-protein phosphatase 6 catalytic subunit, N-terminally processed	Ppp6c	87.267	84.877	2; 3	3.5907e-17	54852	15314000000	161130_Sadia_CG30_R1_Frac2	222.18	195.39	1.1004
APLDTINVHLR	Unmodified	1247.7	P70699	Lysosomal alpha-glucosidase	Gaa	60.374	58.561	3	0.0068848	38585	37999000	161130_Sadia_CG30_R3_Frac2	148.56	103.4	0.32914
APLTPQLLLQR	Unmodified	1248.76	H9KV12; Q8BUI3	Leucine-rich repeat and WD repeat-containing protein 1	Lrwd1; LRWD1	88.353	84.821	2	0.0058905	54898	574190000	161130_Sadia_CG30_R1_Frac2	150.36	107.49	0.99808
APNVLASEPEIPKGIR	Unmodified	1689.94	Q9WTP6-2; Q9WTP6	Adenylate kinase 2, mitochondrial; Adenylate kinase 2, mitochondrial, N-terminally processed	Ak2	69.009	66.136	2; 3; 4	8.8886e-45	49515	13224000000	161130_Sadia_CG30_R4_Frac1	238.07	192.28	0.94935
APNVSVSVSTSHTTISGGGSR	Unmodified	1999.99	CON__P04264			45.898	42.243	3	0.011179	21650	51333000	161130_Sadia_CG30_R3_Frac1	88.755	63.436	2.0501
APPLLSLPLCILPPGSGSPR	Unmodified	2041.14	A2AJ30; Q8K0Y7	Protein PAXX	BC029214; Paxx	109.47	109.31	3	0.0048789	75365	48029000	161130_Sadia_CG30_R1_Frac2	80.316	71.22	1.2666
APPPWPIPQDSSGPELGSR	Unmodified	1986.98	Q91X51	Golgi reassembly-stacking protein 1	Gorasp1	90.551	88.974	3	0.0048091	62952	35147000	161130_Sadia_CG30_R1_Frac1	76.526	50.38	4.1114
APPSGPPISGFSVGTTYDITR	Unmodified	2119.06	Q3UPH1	Protein PRRC1	Prrc1	97.766	94.713	3	0.010856	69695	14679000	161130_Sadia_CG30_R3_Frac1	89.011	77.243	NaN
APSPLYSVEFSEEPFGVIVR	Unmodified	2222.13	P70699; A2AFL3	Lysosomal alpha-glucosidase	Gaa	108.71	108.2	2	0.032096	84271	73052000	161130_Sadia_CG30_R3_Frac2	104.17	63.59	NaN
APSPLYSVEFSEEPFGVIVRR	Unmodified	2378.23	P70699; A2AFL3	Lysosomal alpha-glucosidase	Gaa	106.18	104.77	3	0.0061813	81496	207180000	161130_Sadia_CG30_R3_Frac2	93.684	70.511	1.9089
APSQLALFSVSDKTGLVEFAR	Unmodified	2235.19	Q9CWJ9	Bifunctional purine biosynthesis protein PURH; Phosphoribosylaminoimidazolecarboxamide formyltransferase; IMP cyclohydrolase	Atic	104.26	102.04	2; 3; 4	4.0678e-31	79533	24518000000	161130_Sadia_CG30_R3_Frac2	201.27	181.72	1.2066
APSRNGMILKPHFHKDWQQR	Deamidation (NQ)	2446.24	A0A140T8K8; P47963	60S ribosomal protein L13	Rpl13	38.533	37.812	3; 4; 5	0.00042953	19559	1334000000	161130_Sadia_CG30_R1_Frac4	93.684	64.048	0.57534
APSTPLLTVR	Unmodified	1053.62	D6RFN2; D6RGA6; Q8BJW6	Eukaryotic translation initiation factor 2A; Eukaryotic translation initiation factor 2A, N-terminally processed	Eif2a	61.395	57.983	2	0.0015792	34664	3895200000	161130_Sadia_CG30_R1_Frac1	194.84	179.46	0.95729
APVDNRDHNEEMVTR	Unmodified	1781.81	P16014	Secretogranin-1; CCB peptide; PE-11	Chgb	25.631	24.654	3; 4	8.7867e-10	10149	117530000	161130_Sadia_CG30_R3_Frac2	180.97	150.53	0.46893
APVEHVVADAGAFLR	Unmodified	1550.82	F6YBB8; E9PW56; Q8BW10	RNA-binding protein NOB1	Nob1	74.738	72.137	3	2.0739e-15	52912	1220300000	161130_Sadia_CG30_R1_Frac4	147.7	140.81	0.99661
APVLHFYVRPSGHEGAASGR	Unmodified	2107.07	Q5SUR0	Phosphoribosylformylglycinamidine synthase	Pfas	39.968	39.215	3; 4; 5	3.8994e-15	23143	2227300000	161130_Sadia_CG30_R3_Frac4	154.26	129.86	1.29
AQAEGAYHRPLATSR	Acetyl (N-term)	1668.83	D3Z6D3; E9Q496; Q9CQ56	Vesicle transport protein USE1	Use1	34.219	32.21	2; 3	1.5638e-12	12177	661630000	161130_Sadia_CG30_R1_Frac2	160.48	80.847	1.0338
AQAKISAKAHEGR	Acetyl (N-term)	1407.76	A0A087WNX9; Q91YN9	BAG family molecular chaperone regulator 2	Bag2	25.37	23.502	2; 3	1.0837e-20	11046	1367000000	161130_Sadia_CG30_R3_Frac4	123.79	63.885	0.87338
AQALLVPPGPESFR	Acetyl (N-term)	1522.81	A2ASI5	Sodium channel protein	Scn3a	109.68	106.29	2	7.9778e-05	81004	0	161130_Sadia_CG30_R1_Frac1	164.65	100.61	NaN
AQALSEEEFQR	Acetyl (N-term)	1348.63	A2AEW6; A2AEW5; A2AEW9; A2AEW8; Q8VD04	GRIP1-associated protein 1	Gripap1	83.005	77.772	2	2.4965e-14	54330	0	161130_Sadia_CG30_R3_Frac1	269.39	219.27	NaN
AQAPAKCPSYPGSGDGEMGKLR	Acetyl (N-term)	2318.08	J3QMC6; Q8K0C9	GDP-mannose 4,6 dehydratase	Gmds	54.311	51.377	3	7.2253e-26	32338	3220000000	161130_Sadia_CG30_R3_Frac2	103.95	77.138	1.1357
AQDGVELEKSVR	Acetyl (N-term)	1371.7	Q8CAK3-2; Q8CAK3	UPF0515 protein C19orf66 homolog		54.881	52.125	2	1.2097e-34	30541	1139600000	161130_Sadia_CG30_R3_Frac1	173.37	112.46	0.88033
AQDQGEKENPMR	Deamidation (NQ); Acetyl (N-term)	1444.63	E9PYL9; Q9CXW4	60S ribosomal protein L11	Gm10036; Rpl11	31.794	31.794	2	0.00011791	11511	41022000	161130_Sadia_CG30_R1_Frac1	123.88	97.945	0.80564
AQDQGEKENPMR	Oxidation (M); Acetyl (N-term)	1459.64	E9PYL9; Q9CXW4	60S ribosomal protein L11	Gm10036; Rpl11	23.449	23.449	2	0.09051	5667	40389000	161130_Sadia_CG30_R1_Frac1	25.621	7.7572	0.84868
AQDQGEKENPMR	Acetyl (N-term)	1443.64	E9PYL9; Q9CXW4	60S ribosomal protein L11	Gm10036; Rpl11	31.115	29.627	1; 2; 3	3.4765e-34	10352	18147000000	161130_Sadia_CG30_R1_Frac2	149.27	110.25	0.94896
AQDQGEKENPMRELR	Oxidation (M); Acetyl (N-term)	1857.86	E9PYL9; Q9CXW4	60S ribosomal protein L11	Gm10036; Rpl11	31.345	28.624	3	0.002109	10554	824150000	161130_Sadia_CG30_R3_Frac1	65.219	52.687	0.81152
AQDQGEKENPMRELR	Acetyl (N-term)	1841.87	E9PYL9; Q9CXW4	60S ribosomal protein L11	Gm10036; Rpl11	44.541	41.67	2; 3	5.746e-31	18993	5543200000	161130_Sadia_CG30_R1_Frac2	161.63	123.6	0.99232
AQDWAGFSEEELRR	Acetyl (N-term)	1734.8	A0A087WQS3; Q8BRM2	RAB6-interacting golgin	Gorab	88.828	88.043	2	9.9942e-05	57588	0	161130_Sadia_CG30_R1_Frac2	175.74	129.74	NaN
AQETNHSQAPMLCSTGCGFYGNPR	Acetyl (N-term)	2724.15	A0A140LHV2; A0A140LJF3; A0A140LI56; A0A140LIM2; Q9DCH6	AN1-type zinc finger protein 6	Zfand6	72.89	71.739	2; 3	1.4523e-40	47345	0	161130_Sadia_CG30_R1_Frac1	183.09	162.44	NaN
AQETNHSQAPMLCSTGCGFYGNPR	Oxidation (M); Acetyl (N-term)	2740.14	A0A140LHV2; A0A140LJF3; A0A140LI56; A0A140LIM2; Q9DCH6	AN1-type zinc finger protein 6	Zfand6	64.743	64.743	3	0.0094479	40962	0	161130_Sadia_CG30_R1_Frac1	75.112	62.055	NaN
AQETNQTPGPMLCSTGCGFYGNPR	Acetyl (N-term)	2684.14	D3YYE8; D6RFT9; O88878	AN1-type zinc finger protein 5	Zfand5	96.922	93.534	2; 3	4.7643e-89	68614	1037200000	161130_Sadia_CG30_R3_Frac1	171.42	171.42	NaN
AQEVSEYLSQNPR	Acetyl (N-term)	1561.74	A0A1I7Q4A1; Q8BI72	CDKN2A-interacting protein	Cdkn2aip	97.556	94.001	2; 3	1.0749e-50	67348	0	161130_Sadia_CG30_R1_Frac1	268.73	212.17	NaN
AQFEGIVTDLIKR	Unmodified	1488.83	P38647	Stress-70 protein, mitochondrial	Hspa9	87.408	87.249	3	0.085523	56940	0	161130_Sadia_CG30_R1_Frac2	99.669	65.984	NaN
AQFPTPFGGSLDVWAITVEER	Acetyl (N-term)	2361.16	Q6NZJ5; E9Q3I8; E9Q3I9; E9Q3I4; E9Q3I5; E9Q0N0; Q9Z0R4-2; Q9Z0R4; D3Z6P4	Intersectin-1	Itsn1	114.32	113.81	3	0.00047541	89882	0	161130_Sadia_CG30_R3_Frac2	87.326	70.574	NaN
AQGLIEVER	Acetyl (N-term)	1055.56	Q8JZL3	Thiamine-triphosphatase	Thtpa	87.345	82.212	2	3.8199e-10	65292	0	161130_Sadia_CG30_R4_Frac1	218.06	81.943	NaN
AQGNNYGQTSNGVADESPNMLVYR	Acetyl (N-term)	2626.17	Q80XD3; A0A0A6YW36; O54829	Regulator of G-protein signaling 7	Rgs7	94.56	91.856	2; 3	3.9004e-228	75010	0	161130_Sadia_CG30_R4_Frac1	318.95	282.5	NaN
AQGNNYGQTSNGVADESPNMLVYR	Deamidation (NQ); Acetyl (N-term)	2627.16	Q80XD3; A0A0A6YW36; O54829	Regulator of G-protein signaling 7	Rgs7	100.16	96.906	2; 3	3.9017e-113	72150	0	161130_Sadia_CG30_R3_Frac1	261.27	232.98	NaN
AQGSHQIDFQVLHDLR	Acetyl (N-term)	1904.95	D3Z216; Q99K90	TGF-beta-activated kinase 1 and MAP3K7-binding protein 2	Tab2	82.703	80.3	3	1.424e-09	58267	0	161130_Sadia_CG30_R3_Frac2	170.91	132.88	NaN
AQIQSLIHNLEAQVADIRSALQR	4 Deamidation (NQ)	2577.34	CON__A2VCT4; Q6IFX4	Keratin, type I cytoskeletal 39	Krt39	48.157	45.666	3	0.067268	28629	84786000	161130_Sadia_CG30_R4_Frac4	53.201	31.19	1.0187
AQIQSLIHNLEAQVADIRSALQR	3 Deamidation (NQ)	2576.36	CON__A2VCT4; Q6IFX4	Keratin, type I cytoskeletal 39	Krt39	47.242	42.656	2; 3; 4	0.0029812	24801	973460000	161130_Sadia_CG30_R3_Frac2	96.79	38.213	1.1138
AQISNNSEFKQCSSSHPEPIR	Acetyl (N-term)	2457.13	A0A0U1RNH9; F8VPL2; Q61194-2; Q61194	Phosphatidylinositol 4-phosphate 3-kinase C2 domain-containing subunit alpha	Pik3c2a	50.529	48.082	3	2.3528e-13	24171	255530000	161130_Sadia_CG30_R1_Frac2	122.57	100.77	1.4378
AQLAAAAEIDEEPVSKAKQSR	Unmodified	2211.15	Q60817; P70670	Nascent polypeptide-associated complex subunit alpha; Nascent polypeptide-associated complex subunit alpha, muscle-specific form	Naca	46.599	44.443	4	2.0783e-19	27115	269880000	161130_Sadia_CG30_R3_Frac2	173.09	144.62	3.2469
AQLADSFHLQQFFR	Unmodified	1706.85	A3KGU5; E9Q447; P16546-2; A3KGU7; A3KGU9; P16546	Spectrin alpha chain, non-erythrocytic 1	Sptan1	95.773	94.361	3	8.112e-08	71577	40053000	161130_Sadia_CG30_R3_Frac2	193.15	153.4	0.33619
AQLGEQTLPGPETTVQIR	Acetyl (N-term)	1979.03	Q8BN59	La-related protein 6	Larp6	103.41	101.88	2; 3	1.78e-30	74141	0	161130_Sadia_CG30_R1_Frac1	243.88	200.25	NaN
AQNLKDLAGR	Acetyl (N-term)	1126.61	O35129	Prohibitin-2	Phb2	58.983	55.521	2	1.0643e-21	32378	9326600000	161130_Sadia_CG30_R1_Frac1	118.32	70.409	1.0261
AQNLKDLAGRLPAGPR	Acetyl (N-term)	1717.96	O35129	Prohibitin-2	Phb2	78.781	75.962	2; 3	2.4648e-87	60352	29937000000	161130_Sadia_CG30_R4_Frac2	160.27	90.822	1.003
AQNLKDLAGRLPAGPR	Deamidation (NQ); Acetyl (N-term)	1718.94	O35129	Prohibitin-2	Phb2	83.94	80.654	3	6.4621e-06	59355	97017000	161130_Sadia_CG30_R3_Frac2	149.22	117.39	1.9095
AQNSPQLDIQVLHDLR	Acetyl (N-term)	1887.98	F6XIV6; F7AT87; Q571K4	TGF-beta-activated kinase 1 and MAP3K7-binding protein 3	Tab3	101.31	100.46	2; 3	8.7469e-10	77490	0	161130_Sadia_CG30_R3_Frac2	208.95	173.29	NaN
AQPGKILKEQKYDR	Acetyl (N-term)	1714.94	E0CZE0; Q8VBW6	NEDD8-activating enzyme E1 regulatory subunit	Nae1	37.995	35.494	2; 3; 4	5.721e-52	18896	8727500000	161130_Sadia_CG30_R3_Frac2	146.71	116.32	1.0428
AQPGPAPQPDVSLQQR	Acetyl (N-term)	1729.87	O35551-4; O35551-3; O35551-5; O35551; O35551-6; Q3U983	Rab GTPase-binding effector protein 1	Rabep1	74.663	71.041	2; 3	3.4839e-34	48162	0	161130_Sadia_CG30_R3_Frac1	236.22	198.88	NaN
AQPKNLEGYVGFANLPNQVYR	Acetyl (N-term)	2419.23	E9Q1G8; O55131	Septin-7	Septin7	104.91	102.52	2; 3	4.1156e-144	77115	4960900000	161130_Sadia_CG30_R3_Frac1	163.51	132.29	1.2176
AQPSVSLGAPYR	Unmodified	1244.65	E9QL13; Q8C2Q3-2; Q8C2Q3	RNA-binding protein 14	Rbm14	57.583	53.828	2	0.0030731	32135	0	161130_Sadia_CG30_R3_Frac1	132.01	28.464	NaN
AQQAKERSQVRR	2 Deamidation (NQ)	1457.77	Q6NZP1	DNA annealing helicase and endonuclease ZRANB3; DNA annealing helicase ZRANB3; Endonuclease ZRANB3	Zranb3	72.048	64.736	2	0.02347	48202	82446000	161130_Sadia_CG30_R4_Frac1	108.98	17.341	0.9073
AQRPQDQGEKENPMR	Acetyl (N-term)	1824.85	A2BH06		Rpl11	29.099	27.232	2; 3	7.7559e-10	11534	102600000	161130_Sadia_CG30_R4_Frac1	85.457	42.669	0.99966
AQSVLVPPGPDSFR	Acetyl (N-term)	1510.78	F7AMU5; B1AWN6; A0A0J9YTW6	Sodium channel protein	Scn2a1	106.75	105.23	2	0.003931	77830	0	161130_Sadia_CG30_R1_Frac1	166.14	130.63	NaN
AQTELLIHVVNRDTNRILDVDR	Deamidation (NQ)	2590.38	E9Q7M6; K4DI74; F8WIF5; Q99PF4-2; Q99PF4	Cadherin-23	Cdh23	43.461	42.863	2; 3	1.064e-10	26630	1217100000	161130_Sadia_CG30_R3_Frac4	117.92	61.793	0.96331
AQTSLLQGKQFYCR	Acetyl (N-term)	1740.86	D3Z643		Ankrd50	77.477	75.03	2	4.9953e-24	46693	1000000000	161130_Sadia_CG30_R1_Frac2	135.55	100.83	1.4778
AQVDEVVDIMR	Unmodified	1273.63	B0QZN5; P63044	Vesicle-associated membrane protein 2	Vamp2	81.684	78.195	2	0.0006258	54861	928700000	161130_Sadia_CG30_R3_Frac1	185.08	145.01	1.321
AQVPGEVDNMEGPAVSNNNNPSAR	Acetyl (N-term)	2508.13	D3YWH8; Q91ZE6; E9PX29		Sptbn4	80.56	80.56	3	0.0030301	55398	0	161130_Sadia_CG30_R1_Frac1	59.005	52.236	NaN
AQVSINSDYSEWASSTDAGER	Acetyl (N-term)	2314	A0A1D5RLX9; Q8BWH0	Putative sodium-coupled neutral amino acid transporter 7	Slc38a7	102.47	100.94	2; 3	6.0621e-209	75382	0	161130_Sadia_CG30_R3_Frac1	335.07	298.65	NaN
AQVVLQAANER	Unmodified	1197.65	Q61553; A0A0G2JDU7	Fascin	Fscn1	41.469	38.293	2	6.7303e-25	17980	516590000	161130_Sadia_CG30_R3_Frac1	235.66	46.525	1.0892
AQVVMSALPAEDEESSESR	Oxidation (M); Acetyl (N-term)	2091.93	G3UY14; G3UWP6; G3UYD7; G3UZU4; G3UWV2; G3UYD0; Q3UHU8; Q9ESZ8-5; Q9ESZ8-4; Q9ESZ8-3; Q9ESZ8-6; Q9ESZ8-2; Q9ESZ8	General transcription factor II-I	Gtf2i	92.509	89.088	2; 3	1.3718e-42	64374	0	161130_Sadia_CG30_R3_Frac1	222.74	191.87	NaN
AQVVMSALPAEDEESSESR	Acetyl (N-term)	2075.93	G3UY14; G3UWP6; G3UYD7; G3UZU4; G3UWV2; G3UYD0; Q3UHU8; Q9ESZ8-5; Q9ESZ8-4; Q9ESZ8-3; Q9ESZ8-6; Q9ESZ8-2; Q9ESZ8	General transcription factor II-I	Gtf2i	107.69	105.15	2; 3	1.5813e-151	84889	0	161130_Sadia_CG30_R4_Frac1	314.29	272.26	NaN
AQWNQLQQLDTR	Acetyl (N-term)	1541.76	B7ZC18; P42227-2; P42227-3; P42227	Signal transducer and activator of transcription; Signal transducer and activator of transcription 3	Stat3	98.02	96.493	2	0.00027834	79573	0	161130_Sadia_CG30_R4_Frac1	148.9	103.53	NaN
AQYKGAASEAGR	Acetyl (N-term)	1249.61	Q9WV03	Protein FAM50A	Fam50a	30.368	29.444	2	2.4996e-43	14231	1833500000	161130_Sadia_CG30_R3_Frac2	128.86	73.488	0.92566
ARAPELGHGVEGGNVAKPDPEVTER	Unmodified	2584.3	CON__Q3SZV7			40.21	40.245	3	0.0060691	21776	25521000	161130_Sadia_CG30_R1_Frac4	80.293	64.278	0.27678
AREATQAVLDKPETLSSDASTR	Unmodified	2345.18	P50544	Very long-chain specific acyl-CoA dehydrogenase, mitochondrial	Acadvl	44.454	41.926	2; 3; 4	1.6009e-235	23785	5346300000	161130_Sadia_CG30_R1_Frac4	283.19	264.16	1.1167
AREPGTSAALNAR	Acetyl (N-term)	1354.7	Q5SZT6		Zkscan4	40.155	35.27	2	3.6476e-10	15799	0	161130_Sadia_CG30_R3_Frac1	207.44	127.96	NaN
ARFEELNADLFR	Unmodified	1479.75	P63017; Q504P4; P17156	Heat shock cognate 71 kDa protein; Heat shock-related 70 kDa protein 2	Hspa8; Hspa2	101.7	101.44	2	0.01866	68547	35577000	161130_Sadia_CG30_R1_Frac2	167.18	97.367	NaN
ARFGEAVVVGRPGSGDGDSDQSR	Unmodified	2318.1	A0A087WS83; Q61290	Voltage-dependent R-type calcium channel subunit alpha-1E	Cacna1e	40.624	40.126	3	0.0014763	24089	33515000	161130_Sadia_CG30_R3_Frac4	102.66	63.743	3.1583
ARGLPSTACLAR	Unmodified	1271.68	E9PZW6; E9Q4Z9; E9Q6V0; Q91WD3; Q8BLQ7	Cationic amino acid transporter 4	Slc7a4	38.987	35.532	3	0.00039676	16011	0	161130_Sadia_CG30_R3_Frac1	119.39	77.05	NaN
ARIAQIGTIVLIR	Deamidation (NQ)	1423.89	E9Q554	Olfactory receptor	Olfr568	66.103	65.675	3	0.0047205	48236	192420000	161130_Sadia_CG30_R3_Frac4	119.76	49.785	0.60463
ARPDAEKKEMKTITGKTFSSR	Unmodified	2380.25	Q9CVB6; D3YXG6	Actin-related protein 2/3 complex subunit 2	Arpc2	30.886	30.921	3	0.020489	12607	18525000	161130_Sadia_CG30_R1_Frac4	81.356	54.762	NaN
ARPEPNPVIEGDLKPAKHGTR	Unmodified	2281.23	Q9DCJ5	NADH dehydrogenase [ubiquinone] 1 alpha subcomplex subunit 8	Ndufa8	33.143	32.843	4	0.0060715	17303	47422000	161130_Sadia_CG30_R3_Frac4	75.646	61.392	0.1873
ARPGNIALVTAR	Acetyl (N-term)	1279.74	H3BJB7; H3BLI5; Q8R0K4	Coiled-coil domain-containing protein 137	Ccdc137	60.612	59.341	2	0.0023474	36044	0	161130_Sadia_CG30_R1_Frac1	170.89	94.667	NaN
ARPIQVKPADSESR	Acetyl (N-term)	1594.84	D3Z580; D3Z4T1; D3Z4K9; D3Z4C5; D3Z588		Celf5	35.529	32.057	2; 3	2.656e-100	13333	3486400000	161130_Sadia_CG30_R3_Frac1	119.34	82.271	0.90832
ARPPASLGSQAPDRDRGEANVVTR	Acetyl (N-term)	2561.31	Q8BN57	Protein C3orf33 homolog		47.95	42.596	4	3.6763e-07	25556	0	161130_Sadia_CG30_R3_Frac2	115.55	77.586	NaN
ARPSSNMADFR	Acetyl (N-term)	1292.59	Q8K2C6	NAD-dependent protein deacylase sirtuin-5, mitochondrial	Sirt5	47.886	45.229	2	0.004374	24361	0	161130_Sadia_CG30_R3_Frac1	187.85	86.126	NaN
ASAEEERPTTAAGTNLHR	Unmodified	1909.92	F8WHY9; Q8BKV1	Glypican-2; Secreted glypican-2	Gpc2	28.899	26.62	2; 3; 4	4.2317e-31	8954	230210000000	161130_Sadia_CG30_R3_Frac1	210.2	181.9	0.91579
ASAELQGKYQKLAQEYSKLR	Acetyl (N-term)	2352.24	Q3TDD9	Protein phosphatase 1 regulatory subunit 21	Ppp1r21	77.386	74.875	3; 4	4.5259e-86	55263	5190300000	161130_Sadia_CG30_R1_Frac4	160.76	120.27	1.0998
ASAGGGGSESAAPEADRPQPR	Acetyl (N-term)	2008.92	A2AN37; P52623	Uridine-cytidine kinase; Uridine-cytidine kinase 1	Uck1	36.188	33.082	2; 3	7.4596e-36	14049	0	161130_Sadia_CG30_R3_Frac1	188.1	111.4	NaN
ASALEQFVNSVR	Acetyl (N-term)	1361.69	D3Z036; O88543	COP9 signalosome complex subunit 3	Cops3	111.36	108.38	2	1.0364e-42	86911	0	161130_Sadia_CG30_R3_Frac2	273.77	155.59	NaN
ASAPATPLSPTR	Unmodified	1167.62	P14733	Lamin-B1	Lmnb1	43.537	40.264	2	1.9197e-13	19506	0	161130_Sadia_CG30_R3_Frac1	218.6	135.93	NaN
ASAQTTSHELTIPNDLIGCIIGR	Unmodified	2466.25	Q61990-2; Q61990-3; Q61990	Poly(rC)-binding protein 2	Pcbp2	105.94	104.43	3	4.2587e-12	81227	144760000	161130_Sadia_CG30_R3_Frac2	121.47	108.8	2.8061
ASASASGSGPASELGVPGQVDFYAR	Unmodified	2380.13	Q8BFP9	[Pyruvate dehydrogenase (acetyl-transferring)] kinase isozyme 1, mitochondrial	Pdk1	92.013	88.591	2; 3	2.0551e-197	64080	1054400000	161130_Sadia_CG30_R3_Frac1	393.05	360.98	1.1239
ASASGSGPASELGVPGQVDFYAR	Unmodified	2222.06	Q8BFP9	[Pyruvate dehydrogenase (acetyl-transferring)] kinase isozyme 1, mitochondrial	Pdk1	88.622	88.622	2	0.074376	62701	12269000	161130_Sadia_CG30_R1_Frac1	82.102	55.132	0.685
ASASSTNLKDVLSNLIPKEQAR	Deamidation (NQ)	2342.24	Q9CZU6	Citrate synthase, mitochondrial	Cs	105.17	98.032	4	1.3093e-08	81376	38525000	161130_Sadia_CG30_R4_Frac2	129.32	106.68	1.0266
ASASSTNLKDVLSNLIPKEQAR	Unmodified	2341.26	Q9CZU6	Citrate synthase, mitochondrial	Cs	89.424	87.091	2; 3; 4	0	65656	108790000000	161130_Sadia_CG30_R4_Frac4	368.31	266.93	1.1299
ASASYHISNLLEKMTSSDKDFR	Acetyl (N-term)	2541.22	Q6ZQ38	Cullin-associated NEDD8-dissociated protein 1	Cand1	94.66	91.999	2; 3; 4	2.5296e-125	69452	20086000000	161130_Sadia_CG30_R3_Frac2	280.5	225.97	1.0395
ASASYHISNLLEKMTSSDKDFR	Oxidation (M); Acetyl (N-term)	2557.21	Q6ZQ38	Cullin-associated NEDD8-dissociated protein 1	Cand1	70.617	69.666	4	0.00013496	51652	1460500000	161130_Sadia_CG30_R3_Frac4	51.645	29.424	1.5139
ASAVLSSVLTTASR	Acetyl (N-term)	1403.76	Q9JMB0	G kinase-anchoring protein 1	Gkap1	110.78	107.78	2	1.3116e-98	75998	0	161130_Sadia_CG30_R1_Frac2	300.35	233.65	NaN
ASAVSPANLPAVLLQPR	Acetyl (N-term)	1744.98	B1AUX2; Q61191	Host cell factor 1; HCF N-terminal chain 1; HCF N-terminal chain 2; HCF N-terminal chain 3; HCF N-terminal chain 4; HCF N-terminal chain 5; HCF N-terminal chain 6; HCF C-terminal chain 1; HCF C-terminal chain 2; HCF C-terminal chain 3; HCF C-terminal chain 4; HCF C-terminal chain 5; HCF C-terminal chain 6	Hcfc1	110.84	108.49	2; 3	4.5535e-41	82235	0	161130_Sadia_CG30_R1_Frac1	232.14	200.13	NaN
ASCASIDIEDATQHLR	Acetyl (N-term)	1827.84	D6RE33; A0A0R4J1Q0; G5E896; Q3UJB9-2; Q3UJB9	Enhancer of mRNA-decapping protein 4	Edc4	89.746	86.571	2; 3	1.6058e-127	69626	0	161130_Sadia_CG30_R4_Frac1	310.27	283.59	NaN
ASCDEIKEHPR	Acetyl (N-term)	1382.62	A0A0R4J233; A0A1W2P6J7; Q8C650-2; Q8C650	Septin-10	Septin10	27.624	26.767	2; 3	0.0055707	7928	265720000	161130_Sadia_CG30_R1_Frac1	99.653	51.83	1.2623
ASDCEPALNQAESR	Acetyl (N-term)	1588.68	Q9Z0E0-2; Q9Z0E0	Neurochondrin	Ncdn	57.969	54.313	2	9.7683e-18	31174	1218200000	161130_Sadia_CG30_R1_Frac1	183.33	167.08	0.011586
ASDCEPALNQAESRNPTLER	Acetyl (N-term)	2299.05	Q9Z0E0-2; Q9Z0E0	Neurochondrin	Ncdn	63.72	60.097	2; 3	1.6501e-35	38011	0	161130_Sadia_CG30_R3_Frac1	192.69	167.8	NaN
ASDSGGPGVLSASER	Acetyl (N-term)	1430.66	Q91YE3	Egl nine homolog 1	Egln1	62.739	60.911	2	2.6606e-145	37432	0	161130_Sadia_CG30_R1_Frac1	331.57	203.3	NaN
ASDSGGPGVLSASERDR	Acetyl (N-term)	1701.79	Q91YE3	Egl nine homolog 1	Egln1	51.012	47.422	2	1.9719e-76	31234	602670000	161130_Sadia_CG30_R4_Frac1	273.75	200.25	NaN
ASDTPGFYMDKLNKYR	Acetyl (N-term)	1946.92	Q03963	Interferon-induced, double-stranded RNA-activated protein kinase	Eif2ak2	77.501	75.867	3	1.8656e-07	47412	716310000	161130_Sadia_CG30_R1_Frac2	146.96	135.68	1.0661
ASEAGGIGGGGGGGKIR	Acetyl (N-term)	1441.73	E9Q3G8		Nup153	40.112	37.033	2; 3	2.0284e-140	15568	3438200000	161130_Sadia_CG30_R1_Frac1	315.67	231.46	1.3563
ASEEAAVTMINYYTPVTPHLR	Acetyl (N-term)	2404.17	G8JL74; G3UXA6; G3UZ01; Q8BHD7-2; Q8BHD7	Polypyrimidine tract-binding protein 3	Ptbp3	107.5	107.34	2	0.0065696	73476	0	161130_Sadia_CG30_R1_Frac2	92.468	52.355	NaN
ASEGASIPSPVVR	Acetyl (N-term)	1310.68	D3YY12; D3YTN5; D3YY69; D3YZJ0; Q3UHH4; E9QKC6; Q9ESN6	Tripartite motif-containing protein 2	Trim2	82.499	77.266	2	6.1908e-32	53961	0	161130_Sadia_CG30_R3_Frac1	245.5	172.24	NaN
ASELQRPDSMPCHNR	Acetyl (N-term)	1838.82	B1AVZ0	Uracil phosphoribosyltransferase homolog	Uprt	43.579	39.172	2; 3	1.3375e-12	22671	0	161130_Sadia_CG30_R4_Frac1	186.68	147.17	NaN
ASEMEPEVQAIDR	Acetyl (N-term)	1515.69	Q6WKZ8-2; Q6WKZ8	E3 ubiquitin-protein ligase UBR2	Ubr2	86.427	84.85	2	1.8526e-05	59183	395850000	161130_Sadia_CG30_R1_Frac1	121.9	105.32	32.612
ASESETLNPSAR	Acetyl (N-term)	1302.61	A2A8L9; Q8BW72-2; Q8BW72	Lysine-specific demethylase 4A	Kdm4a	53.519	49.929	2	3.9612e-26	27157	0	161130_Sadia_CG30_R1_Frac1	245.5	136.06	NaN
ASESGKLWGGR	Acetyl (N-term)	1188.59	E0CY49; Q91YI0	Argininosuccinate lyase	Asl	53.45	49.718	2	2.5386e-85	28384	2513200000	161130_Sadia_CG30_R3_Frac1	174.16	127.73	0.93797
ASESSPLLAYR	Acetyl (N-term)	1234.62	D3Z362; Q99MR3	Solute carrier family 12 member 9	Slc12a9	89.344	85.789	2	0.0032829	68984	0	161130_Sadia_CG30_R4_Frac1	189.7	135.73	NaN
ASETSGHQGYQGFR	Acetyl (N-term)	1565.69	Q9EPQ8-2; Q9EPQ8	Transcription factor 20	Tcf20	44.155	37.54	2	1.5673e-38	17708	0	161130_Sadia_CG30_R3_Frac1	237.51	179.98	NaN
ASFTVKAYLLGKEEATR	Acetyl (N-term)	1925.03	D3YZJ1; Q64337-2; Q64337	Sequestosome-1	Sqstm1	85.769	84.224	2; 3	2.0224e-75	64363	4397200000	161130_Sadia_CG30_R1_Frac4	133.86	98.204	1.1227
ASFVTEVLAHSGSLEKEDLGTR	Acetyl (N-term)	2387.2	O54692	Centromere/kinetochore protein zw10 homolog	Zw10	108.02	105.41	3	5.8667e-31	83403	1971100000	161130_Sadia_CG30_R3_Frac2	145.75	117.85	0.98051
ASGADSKGDDLSTAILKQKNRPNR	Acetyl (N-term)	2583.34	Q01853	Transitional endoplasmic reticulum ATPase	Vcp	45.734	42.911	2; 3; 4; 5	1.5962e-215	29022	99210000000	161130_Sadia_CG30_R4_Frac2	151.58	118.56	1.0977
ASGADSKGDDLSTAILKQKNRPNR	Deamidation (NQ); Acetyl (N-term)	2584.32	Q01853	Transitional endoplasmic reticulum ATPase	Vcp	50.301	47.488	4	2.1936e-07	28756	61107000	161130_Sadia_CG30_R3_Frac2	79.783	66.595	1.3078
ASGCKIGPSILNSDLANLGAECLR	Acetyl (N-term)	2557.26	M0QWJ2; A0A087WQM3; M0QWQ0; B2KGF0; Q8VEE0	Ribulose-phosphate 3-epimerase	Rpe	107.35	105.89	2; 3	1.5532e-105	78695	2033100000	161130_Sadia_CG30_R3_Frac1	136.81	78.494	0.97842
ASGGGVPTDEEQATGLER	Unmodified	1772.82	A0A0A6YVR0; Q9D881; P19536	Cytochrome c oxidase subunit 5B, mitochondrial	Cox5b	49.981	46.391	2; 3	1.4984e-51	25435	1377000000	161130_Sadia_CG30_R3_Frac1	269.7	224.45	0.69924
ASGGSGGVSVPALWSEVNR	Acetyl (N-term)	1870.92	E9Q740; F8VQC1	Signal recognition particle subunit SRP72	Srp72	108.93	105.38	2	7.0381e-61	85697	0	161130_Sadia_CG30_R4_Frac1	244.58	244.58	NaN
ASGLQPCVIVIR	Unmodified	1311.73	F6VRB4; E9Q5M4		Zfr2	72.608	69.246	2	0.0011552	48221	1023600000	161130_Sadia_CG30_R3_Frac2	152.28	37.382	1.5531
ASGPGGLHADLLR	Unmodified	1262.67	Q8BWF0	Succinate-semialdehyde dehydrogenase, mitochondrial	Aldh5a1	50.876	47.823	2; 3	1.3679e-16	31741	6626400000	161130_Sadia_CG30_R3_Frac4	214.82	159.45	1.0696
ASGPGGLHADLLRGDSFVGGR	Unmodified	2038.03	Q8BWF0	Succinate-semialdehyde dehydrogenase, mitochondrial	Aldh5a1	67.096	64.512	2; 3; 4	3.106e-48	45516	7504900000	161130_Sadia_CG30_R1_Frac4	219.91	179.11	1.0831
ASGPPVSELITKAVAASKER	Unmodified	2010.11	P15864; P43277	Histone H1.2; Histone H1.3	Hist1h1c; Hist1h1d	78.897	78.383	3; 4	2.199e-20	58617	367750000	161130_Sadia_CG30_R1_Frac4	168.27	143.86	0.35046
ASGQAFELILSPR	Unmodified	1387.75	D3Z1Z8; D3Z5N2; P54227	Stathmin	Stmn1	93.579	90.425	2	0.048577	65762	144920000	161130_Sadia_CG30_R3_Frac1	150.09	102.27	0.31677
ASGRPEELWEAVVGAAER	Acetyl (N-term)	1967.97	A0A140LJJ3; D3Z4W3; D3Z4R0; D3YWZ1; F6R8S6; E9QKI5; E9QKI4; Q9D1F4	Proline-rich AKT1 substrate 1	Akt1s1	108.58	106.62	2; 3	2.1507e-42	74089	0	161130_Sadia_CG30_R1_Frac2	270.99	195.25	NaN
ASGSGTKNLDFR	Acetyl (N-term)	1293.63	Q9CPW7	Zinc finger matrin-type protein 2	Zmat2	47.239	43.853	2	2.4463e-34	20981	1101000000	161130_Sadia_CG30_R1_Frac2	120.45	76.005	0.93165
ASGSGTKNLDFRR	Acetyl (N-term)	1449.73	Q9CPW7	Zinc finger matrin-type protein 2	Zmat2	37.946	33.852	3	0.0023647	14553	143630000	161130_Sadia_CG30_R3_Frac1	74.46	44.653	0.39567
ASGSMATSEEER	Acetyl (N-term)	1295.53	A2AI69; Q9DBC7	cAMP-dependent protein kinase type I-alpha regulatory subunit; cAMP-dependent protein kinase type I-alpha regulatory subunit, N-terminally processed	Prkar1a	35.971	36.042	2	1.9451e-52	15091	0	161130_Sadia_CG30_R1_Frac1	280.71	218.16	NaN
ASGSSSDAAEPAGPAGR	Acetyl (N-term)	1528.68	Q9JJX7	Tyrosyl-DNA phosphodiesterase 2	Tdp2	36.774	36.774	2	3.4534e-12	15613	0	161130_Sadia_CG30_R1_Frac1	207.88	139.22	NaN
ASGSVYSPPTRPLPR	Unmodified	1583.84	D3YW50; A0A1D5RM36; D3YW49; B7ZNJ5; G3X907; Q9WTS6-2; Q9WTS6	Teneurin-3	Tenm3	44.73	41.817	3	0.0064681	24157	54426000	161130_Sadia_CG30_R3_Frac2	97.797	66.569	2.119
ASGSVYSPPTRPLPR	Acetyl (N-term)	1625.85	D3YW50; A0A1D5RM36; D3YW49; B7ZNJ5; G3X907; Q9WTS6-2; Q9WTS6	Teneurin-3	Tenm3	62.695	59.04	2	0.0014673	37102	0	161130_Sadia_CG30_R3_Frac1	141.08	88.004	NaN
ASGVAVSDGVIKVFNDMKVR	Oxidation (M); Acetyl (N-term)	2149.12	P18760; F8WGL3	Cofilin-1	Cfl1	93.166	91.2	2; 3	6.5325e-16	64762	84333000000	161130_Sadia_CG30_R3_Frac2	54.729	25.04	0.66654
ASGVAVSDGVIKVFNDMKVR	Oxidation (M); Deamidation (NQ); Acetyl (N-term)	2150.1	P18760; F8WGL3	Cofilin-1	Cfl1	92.3	88.538	2; 3	0.00040215	62598	1073100000	161130_Sadia_CG30_R1_Frac1	54.658	39.503	0.73002
ASGVAVSDGVIKVFNDMKVR	Acetyl (N-term)	2133.13	P18760; F8WGL3	Cofilin-1	Cfl1	106.49	103.98	2; 3	1.5965e-237	83745	752560000000	161130_Sadia_CG30_R4_Frac2	269.7	235.44	0.80806
ASGVAVSDGVIKVFNDMKVR	Deamidation (NQ); Acetyl (N-term)	2134.11	P18760; F8WGL3	Cofilin-1	Cfl1	102.24	100.15	2; 3	8.0926e-285	73179	16747000000	161130_Sadia_CG30_R3_Frac2	247.88	235.11	0.9436
ASGVPPSGSTSPR	Acetyl (N-term)	1240.6	A2APY7	NADH dehydrogenase [ubiquinone] 1 alpha subcomplex assembly factor 5	Ndufaf5	74.034	70.58	2	0.08778	47866	0	161130_Sadia_CG30_R3_Frac1	111.65	62.856	NaN
ASGVQVADEVCR	Acetyl (N-term)	1331.61	Q9R0P5	Destrin	Dstn	69.273	66.89	1; 2	3.2461e-92	44340	0	161130_Sadia_CG30_R3_Frac1	311.01	236.63	NaN
ASGVQVADEVCR	Deamidation (NQ); Acetyl (N-term)	1332.6	Q9R0P5	Destrin	Dstn	74.082	70.628	2	1.7137e-08	47901	0	161130_Sadia_CG30_R3_Frac1	209.89	116.34	NaN
ASGVTVNDEVIKVFNDMKVR	Oxidation (M); Acetyl (N-term)	2278.16	P45591	Cofilin-2	Cfl2	93.119	90.712	3	5.8653e-06	65972	3034400000	161130_Sadia_CG30_R3_Frac1	74.029	66.749	0.89559
ASGVTVNDEVIKVFNDMKVR	Acetyl (N-term)	2262.17	P45591	Cofilin-2	Cfl2	107.31	104.66	2; 3	5.1112e-72	82519	65538000000	161130_Sadia_CG30_R3_Frac2	199.76	170.89	0.90026
ASGVTVNDEVIKVFNDMKVR	Deamidation (NQ); Acetyl (N-term)	2263.15	P45591	Cofilin-2	Cfl2	102.12	99.377	3	2.7834e-23	75345	1142300000	161130_Sadia_CG30_R3_Frac2	148.26	130.89	0.97829
ASILDEYEDSLSR	Acetyl (N-term)	1538.71	Q8R307	Vacuolar protein sorting-associated protein 18 homolog	Vps18	110.32	107.74	2	1.4242e-10	75726	0	161130_Sadia_CG30_R1_Frac2	233.45	181.6	NaN
ASITQLFDDLCEALLPAAQARPGQR	Acetyl (N-term)	2782.41	G5E8P0-2; E9Q6P4; G5E8P0		Tubgcp6	114.44	113.93	3	8.2053e-09	89972	0	161130_Sadia_CG30_R3_Frac2	96.131	65.704	NaN
ASKATSSPFYR	Unmodified	1213.61	A0A0A6YXP0; Q9CQ06	39S ribosomal protein L24, mitochondrial	Mrpl24	30.793	28.733	2; 3	0.0030743	15445	1354200000	161130_Sadia_CG30_R3_Frac4	155.47	136.16	0.81085
ASKEMFEDTVEER	Acetyl (N-term)	1611.71	A2AFI9; A2AFJ1; Q60973	Histone-binding protein RBBP7	Rbbp7	68.009	65.363	2	2.1201e-119	42858	25900000000	161130_Sadia_CG30_R3_Frac1	163.66	61.139	0.99812
ASKEMFEDTVEER	Oxidation (M); Acetyl (N-term)	1627.7	A2AFI9; A2AFJ1; Q60973	Histone-binding protein RBBP7	Rbbp7	53.92	51.473	2	0.00027264	28143	2520600000	161130_Sadia_CG30_R1_Frac1	96.665	40.622	1.0607
ASKGTGMSFSR	Acetyl (N-term)	1169.55	E0CYS5; E0CX26; G3UYH5; E0CXL3; Q05CH9; Q5XPI3; Q5XPI3-2	E3 ubiquitin-protein ligase RNF123	Rnf123	40.611	37.354	2	3.181e-08	21069	338520000	161130_Sadia_CG30_R4_Frac1	107.21	63.959	1.042
ASKLGYFPQKFPLTSFR	Acetyl (N-term)	2028.08	P47746	Cannabinoid receptor 1	Cnr1	98.639	95.704	3	1.8689e-18	72931	408090000	161130_Sadia_CG30_R3_Frac2	107.73	79.185	0.95552
ASKPTLNEVVIVSAIR	Unmodified	1695.99	Q8QZT1	Acetyl-CoA acetyltransferase, mitochondrial	Acat1	77.514	74.982	2; 3	4.9018e-206	58366	395490000	161130_Sadia_CG30_R4_Frac1	361.61	288.12	1.0148
ASKPTLNEVVIVSAIR	Deamidation (NQ)	1696.97	Q8QZT1	Acetyl-CoA acetyltransferase, mitochondrial	Acat1	81.65	78.957	3	2.2235e-05	49313	843430000	161130_Sadia_CG30_R1_Frac2	161.26	113.73	1.0397
ASKQDGPLPKPHSVSLNDTETR	Unmodified	2376.2	Q9WV55	Vesicle-associated membrane protein-associated protein A	Vapa	38.166	35.057	3; 4; 5	8.6428e-52	15139	1616400000	161130_Sadia_CG30_R3_Frac1	195.39	159.42	5.0967
ASKTKASEALKVVAR	Acetyl (N-term)	1599.93	O35066	Kinesin-like protein KIF3C	Kif3c	40.181	39.046	3; 4	6.2655e-08	20846	200780000	161130_Sadia_CG30_R1_Frac4	164.93	113.06	NaN
ASLDDPGEVR	Acetyl (N-term)	1099.51	Q80Y56; D3Z0E7	Rabenosyn-5	Rbsn	64.581	60.926	2	0.02162	38969	0	161130_Sadia_CG30_R3_Frac1	176.44	85.668	NaN
ASLFKKKTVDDVIKEQNR	Acetyl (N-term)	2160.19	Q8BJF9	Charged multivesicular body protein 2b	Chmp2b	57.798	55.847	3; 4; 5	3.7889e-85	39355	4027000000	161130_Sadia_CG30_R3_Frac4	263.52	214.29	0.071698
ASLFSFTSPAVKR	Acetyl (N-term)	1451.78	P97454	Mothers against decapentaplegic homolog 5	Smad5	100.39	99.509	2	1.061e-17	73835	514470000	161130_Sadia_CG30_R3_Frac1	129.85	72.262	0.92621
ASLGLEPGAPSR	Unmodified	1153.61	Q9DBA6	Peroxisomal leader peptide-processing protease; Peroxisomal leader peptide-processing protease, 10 kDa form; Peroxisomal leader peptide-processing protease, 49 kDa form	Tysnd1	48.464	48.464	2	0.00061265	25872	32590000	161130_Sadia_CG30_R1_Frac1	157.78	89.785	1.0732
ASLGPDPGAPVR	Unmodified	1135.6	Q9CXJ1	Probable glutamate--tRNA ligase, mitochondrial	Ears2	48.482	44.893	2	6.6491e-10	23997	307530000	161130_Sadia_CG30_R3_Frac1	211.52	120.88	1.2352
ASLKDLEGKWR	Acetyl (N-term)	1343.72	Q05816	Fatty acid-binding protein, epidermal	Fabp5	70.665	68.185	2; 3	5.9772e-27	51746	368080000000	161130_Sadia_CG30_R4_Frac1	148.62	119.56	0.8745
ASLLAKDTYLQDLAKKICAQPGPER	Acetyl (N-term)	2827.49	A2ALA0; P70279	Surfeit locus protein 6	Surf6	104.1	103.06	4	1.585e-157	80075	892910000	161130_Sadia_CG30_R3_Frac4	289.78	232.49	0.10378
ASLLKVDQEVKLKVDSFR	Acetyl (N-term)	2116.19	P61290	Proteasome activator complex subunit 3	Psme3	94.876	92.87	3; 4	4.0597e-72	70310	4953500000	161130_Sadia_CG30_R3_Frac2	256	207.11	0.071262
ASLLKVDQEVKLKVDSFRER	Acetyl (N-term)	2401.33	P61290	Proteasome activator complex subunit 3	Psme3	87.257	85.618	4; 5	2.4066e-35	64502	479910000	161130_Sadia_CG30_R4_Frac4	191.65	154.53	0.55201
ASLLQSER	Acetyl (N-term)	944.493	Q8CBY8-2; Q8CBY8	Dynactin subunit 4	Dctn4	74.411	70.957	2	0.11094	48001	0	161130_Sadia_CG30_R3_Frac1	203.19	32.46	NaN
ASLLSLQEENQLLQQELSR	Acetyl (N-term)	2240.16	B7ZC90; Q8CJ40-2; Q8CJ40-3; Q8CJ40	Rootletin	Crocc	112.22	105.11	2	0.00049411	88378	0	161130_Sadia_CG30_R4_Frac1	123.38	77.468	NaN
ASLLWGGDAGAAESER	Acetyl (N-term)	1630.76	Q9QY15	ATP-dependent RNA helicase DDX25	Ddx25	109	105.44	2	1.396e-67	80015	0	161130_Sadia_CG30_R1_Frac1	265.72	217.3	NaN
ASLPPHAGPATPLSPTR	Acetyl (N-term)	1710.91	A0A0R4J0Q5; P21619	Lamin-B2	Lmnb2	72.013	68.586	2; 3	5.2405e-12	44466	0	161130_Sadia_CG30_R1_Frac1	207.12	149.59	NaN
ASLQKFGER	Unmodified	1034.55	CON__P02768-1			30.985	27.601	1; 2	0.0060543	9220	6219500000	161130_Sadia_CG30_R1_Frac2	183.27	0	0.96653
ASLSLAPVNIFKAGADEER	Acetyl (N-term)	2029.05	P80314; A0A1W2P7B7; A0A1W2P6Q3	T-complex protein 1 subunit beta	Cct2	108.34	105.52	2; 3	8.2278e-24	79620	82345000000	161130_Sadia_CG30_R3_Frac1	147.7	123.62	1.1407
ASLSLAPVNIFKAGADEERAETAR	Acetyl (N-term)	2557.31	P80314; A0A1W2P7B7; A0A1W2P6Q3	T-complex protein 1 subunit beta	Cct2	104.65	102.51	2; 3	2.2353e-121	69835	33641000000	161130_Sadia_CG30_R1_Frac2	217.82	181.37	1.1729
ASMAAAIAASR	Oxidation (M); Acetyl (N-term)	1076.53	Q8C3W1	Uncharacterized protein C1orf198 homolog		59.117	57.239	2	4.8643e-11	35392	0	161130_Sadia_CG30_R3_Frac1	218.04	153.83	NaN
ASMAAAIAASR	Acetyl (N-term)	1060.53	Q8C3W1	Uncharacterized protein C1orf198 homolog		88.67	86.064	2	2.2297e-44	61875	86751000	161130_Sadia_CG30_R3_Frac1	276.75	186.38	NaN
ASNFKKTTMASSAQR	Acetyl (N-term)	1668.83	Q9R1K9	Centrin-2	Cetn2	34.737	31.622	2; 3	2.216e-52	12873	999210000	161130_Sadia_CG30_R3_Frac1	89.541	56.917	0.66144
ASNFNDIVKQGYVR	Acetyl (N-term)	1651.83	Q91ZM9	Docking protein 5	Dok5	83.219	80.638	2	0.0013219	57020	12520000000	161130_Sadia_CG30_R3_Frac1	92.611	74.802	1.0137
ASNNTASIAQAR	Deamidation (NQ); Acetyl (N-term)	1245.59	P63213	Guanine nucleotide-binding protein G(I)/G(S)/G(O) subunit gamma-2	Gng2	47.389	47.389	2	0.018064	24955	0	161130_Sadia_CG30_R1_Frac1	144.77	106.48	NaN
ASNNTASIAQAR	Acetyl (N-term)	1244.61	P63213	Guanine nucleotide-binding protein G(I)/G(S)/G(O) subunit gamma-2	Gng2	42.773	41.683	2	3.9788e-52	24348	0	161130_Sadia_CG30_R3_Frac2	275.01	190.27	NaN
ASNPDRGEILLTELQGDSR	Acetyl (N-term)	2112.04	G3UXH4; G3UZM9; Q8BWW9-3; Q8BWW9-2; Q8BWW9	Serine/threonine-protein kinase N2	Pkn2	96.065	92.628	2; 3	1.0536e-99	61263	0	161130_Sadia_CG30_R1_Frac2	331.63	259.74	NaN
ASNVTNKTDPR	Acetyl (N-term)	1243.62	Q9Z204-4; Q9Z204-3; Q9Z204-2; Q9Z204-5; Q9Z204	Heterogeneous nuclear ribonucleoproteins C1/C2	Hnrnpc	29.373	27.594	2	0.0044415	9241	13953000000	161130_Sadia_CG30_R1_Frac2	59.35	35.195	0.94049
ASNVTNKTDPRSMNSR	Acetyl (N-term)	1818.86	Q9Z204-4; Q9Z204-3; Q9Z204-2; Q9Z204-5; Q9Z204	Heterogeneous nuclear ribonucleoproteins C1/C2	Hnrnpc	37.609	31.795	3	1		#N/A		NaN	NaN	1.2474
ASPAAGGVVIVGSGLIGR	Acetyl (N-term)	1621.92	Q99KP3	Lambda-crystallin homolog	Cryl1	109.23	105.85	2	9.0365e-22	80355	0	161130_Sadia_CG30_R3_Frac1	220.69	163.52	NaN
ASPAPPVAEELPGPASR	Acetyl (N-term)	1686.86	Q6IR34-2; Q6IR34	G-protein-signaling modulator 1	Gpsm1	92.493	89.789	2; 3	7.5818e-26	72842	1555100000	161130_Sadia_CG30_R4_Frac1	184.31	120.69	0.025799
ASPAPPVAEELPGPASRR	Acetyl (N-term)	1842.96	Q6IR34-2; Q6IR34	G-protein-signaling modulator 1	Gpsm1	74.299	71.809	2	5.3201e-26	55239	0	161130_Sadia_CG30_R4_Frac1	168.82	103.32	NaN
ASPKPGALKESSDKVSR	Unmodified	1755.95	P14873	Microtubule-associated protein 1B; MAP1B heavy chain; MAP1 light chain LC1	Map1b	26.001	24.645	3	0.019992	11270	0	161130_Sadia_CG30_R3_Frac4	85.636	56.145	NaN
ASPSGKGSWTPEAPGFGPR	Acetyl (N-term)	1926.92	Q8CDJ3	Beclin 1-associated autophagy-related key regulator	Atg14	77.775	75.328	2	1.5583e-65	46961	204040000	161130_Sadia_CG30_R1_Frac2	143.94	120.71	1.3286
ASPSRQPPLGGSGLLHGSR	Acetyl (N-term)	1915	Q9D0E3	LysM and putative peptidoglycan-binding domain-containing protein 1	Lysmd1	54.014	51.242	3	1.8287e-42	37139	0	161130_Sadia_CG30_R4_Frac2	200.99	163.44	NaN
ASPTSPGPEGGACTPQNPPR	Acetyl (N-term)	2018.91	Q8C8R3-2; S4R2T7	Ankyrin-2	Ank2	53.605	52.353	2; 3	0.0015005	29444	0	161130_Sadia_CG30_R1_Frac1	85.146	67.008	NaN
ASQNRDPAAASVAAVR	Acetyl (N-term)	1624.83	A2A4Z1; Q9D1C1	Ubiquitin-conjugating enzyme E2 C	Ube2c	48.816	44.207	2; 3	9.2045e-11	28083	0	161130_Sadia_CG30_R4_Frac1	176.89	104.69	NaN
ASQSQGIQQLLQAEKR	Acetyl (N-term)	1825.96	Q9CR51	V-type proton ATPase subunit G 1	Atp6v1g1	82.951	80.511	2; 3	2.2357e-113	56794	2178300000	161130_Sadia_CG30_R3_Frac1	231.7	210.4	0.79124
ASQTQGIQQLLQAEKR	Acetyl (N-term)	1839.98	Q9WTT4	V-type proton ATPase subunit G 2	Atp6v1g2	86.647	84.192	2; 3	2.8639e-63	60207	947890000	161130_Sadia_CG30_R3_Frac1	181.26	141.63	0.91011
ASSAGLALCAQTLVVR	Acetyl (N-term)	1657.88	F6YNC4; F7CM37; F6VLT8; E9Q1H7; E9Q156; Q9EP82	tRNA (guanine-N(7)-)-methyltransferase non-catalytic subunit Wdr4; tRNA (guanine-N(7)-)-methyltransferase non-catalytic subunit WDR4	Wdr4	107.71	107.71	2	4.8385e-14	79526	0	161130_Sadia_CG30_R1_Frac1	244	161.36	NaN
ASSAHLVTIKR	Acetyl (N-term)	1223.7	E9PVX6-2; E9PVX6		Mki67	39.916	37.398	2; 3	2.3079e-05	15599	1030900000	161130_Sadia_CG30_R1_Frac2	101.65	42.666	1.2942
ASSAQSSGSSGGPAVPTVQR	Acetyl (N-term)	1871.9	Q78PY7; E9Q3E9; Q3TJ56	Staphylococcal nuclease domain-containing protein 1	Snd1	59.292	56.29	2; 3	1.5304e-61	39951	0	161130_Sadia_CG30_R4_Frac1	297.16	255.87	NaN
ASSAQSSGSSGGPAVPTVQR	Deamidation (NQ); Acetyl (N-term)	1872.88	Q78PY7; E9Q3E9; Q3TJ56	Staphylococcal nuclease domain-containing protein 1	Snd1	60.582	58.754	2	0.0078877	35439	3482300000	161130_Sadia_CG30_R1_Frac1	94.023	61.024	NaN
ASSDADSSQETAMESNNR	Acetyl (N-term)	1940.77	E9QAH1; E9PVZ8; E9Q028; Q9CTU9		Golgb1	40.276	40.276	2	2.7859e-35	18610	0	161130_Sadia_CG30_R1_Frac1	208.95	185.72	NaN
ASSDIQVKELEKR	Deamidation (NQ); Acetyl (N-term)	1544.8	D3Z1Z8; D3Z5N2; P54227	Stathmin	Stmn1	53.782	50.026	3	0.009472	28761	35561000	161130_Sadia_CG30_R3_Frac1	98.531	68.724	0.61625
ASSDIQVKELEKR	Acetyl (N-term)	1543.82	D3Z1Z8; D3Z5N2; P54227	Stathmin	Stmn1	49.331	46.256	2; 3	8.4201e-52	23680	32070000000	161130_Sadia_CG30_R1_Frac1	191.24	114.67	0.78379
ASSEQAEQPNQPSSPPGSENVVPR	Acetyl (N-term)	2533.17	D6RH82; Q9R0A0	Peroxisomal membrane protein PEX14	Pex14	68.829	64.284	2; 3	9.3286e-50	41828	0	161130_Sadia_CG30_R3_Frac1	133.74	126.29	NaN
ASSFVLALEPELESR	Unmodified	1646.85	Q91YQ5; A0A0N4SUJ8	Dolichyl-diphosphooligosaccharide--protein glycosyltransferase subunit 1	Rpn1	104.01	103.25	2	0.0025411	75335	191360000	161130_Sadia_CG30_R1_Frac1	111.79	76.906	0.5282
ASSHTVLMR	Acetyl (N-term)	1042.52	A0A1B0GRV0; Q9Z0S1; D3Z5X0	3'(2'),5'-bisphosphate nucleotidase 1	Bpnt1	40.249	38.164	2	6.4304e-17	16671	0	161130_Sadia_CG30_R1_Frac1	255.13	161.12	NaN
ASSKKVTLSVLSR	Acetyl (N-term)	1416.83	A2AIH8; Q9D711	Pirin	Pir	52.306	48.819	3	1.0519e-06	31241	144590000	161130_Sadia_CG30_R3_Frac2	170.95	93.356	1.3477
ASSKLREPVDEVFDLDLAVPETTR	Acetyl (N-term)	2728.39	B7ZC59; Q8K070	Sterile alpha motif domain-containing protein 14	Samd14	106.56	106.17	3	2.6882e-05	72191	761520000	161130_Sadia_CG30_R1_Frac2	35.32	15.942	0.76658
ASSLREPPPDAVDVAELLR	Unmodified	2034.07	Q8R3F5	Malonyl-CoA-acyl carrier protein transacylase, mitochondrial	Mcat	91.504	89.251	3	4.5866e-10	72865	859280000	161130_Sadia_CG30_R4_Frac2	148.85	120.5	1.0827
ASSPDSFSQLAAPLNPR	Unmodified	1756.87	Q63953		Ifngr2	82.935	82.935	2	0.0055347	57578	0	161130_Sadia_CG30_R1_Frac1	112.51	77.974	NaN
ASSPQGLDNPALLR	Acetyl (N-term)	1479.77	A2ADY9	Protein DDI1 homolog 2	Ddi2	88.445	88.445	2	9.3155e-06	62538	99423000	161130_Sadia_CG30_R1_Frac1	142.83	100.83	0.8543
ASSSGNDDDLTIPR	Acetyl (N-term)	1488.67	Q91WV0	Protein Dr1	Dr1	73.309	71.582	2	3.8281e-14	47093	0	161130_Sadia_CG30_R1_Frac1	212.82	176.48	NaN
ASSSGSKAEFIVGGKYKLVR	Acetyl (N-term)	2125.15	H7BXB1; E9Q4G7; E9Q2U6; E9Q3W1; E9PWB2; Q8BK63-2; Q8BK63	Casein kinase I isoform alpha	Csnk1a1	56.862	56.667	3; 4	1.3157e-20	37951	1146000000	161130_Sadia_CG30_R1_Frac4	169.84	153.22	0.2188
ASSTAAVPFLAPPLEQLR	Acetyl (N-term)	1909.03	A0A0R4J177; Q3TVC7; Q3TVC7-3	Cyclin-D1-binding protein 1	Ccndbp1	111.33	111.33	2	0.0035428	83116	0	161130_Sadia_CG30_R1_Frac1	112.51	79.9	NaN
ASSTNLKDVLSNLIPKEQAR	Unmodified	2183.19	Q9CZU6	Citrate synthase, mitochondrial	Cs	85.488	86.322	4	0.032096	66607	80453000	161130_Sadia_CG30_R1_Frac4	82.586	51.819	0.94379
ASSVGNVADSTEPTKR	Acetyl (N-term)	1659.81	Q8CGY8	UDP-N-acetylglucosamine--peptide N-acetylglucosaminyltransferase 110 kDa subunit	Ogt	50.777	43.863	2	1.3825e-75	27669	377260000	161130_Sadia_CG30_R4_Frac1	183.99	171.82	1.0542
ASSVGNVADSTGLAELAHR	Acetyl (N-term)	1895.93	Q8CGY8-2	UDP-N-acetylglucosamine--peptide N-acetylglucosaminyltransferase 110 kDa subunit	Ogt	91.224	88.424	2; 3	4.0856e-86	57825	0	161130_Sadia_CG30_R1_Frac2	346.18	296.07	NaN
ASTADGDMGETLEQMR	Acetyl (N-term)	1752.73	A0A0N4SUM3; Q91V01	Lysophospholipid acyltransferase 5	Lpcat3	90.064	88.487	2	9.8293e-206	64079	0	161130_Sadia_CG30_R3_Frac1	357.28	285.66	NaN
ASTADGDMGETLEQMR	Oxidation (M); Acetyl (N-term)	1768.72	A0A0N4SUM3; Q91V01	Lysophospholipid acyltransferase 5	Lpcat3	72.994	69.539	2	0.088963	46746	0	161130_Sadia_CG30_R3_Frac1	82.362	58.757	NaN
ASTEGANNMPKQVEVR	Acetyl (N-term)	1771.85	A2APL5; P43006	Amino acid transporter; Excitatory amino acid transporter 2	Slc1a2	51.469	48.772	2; 3	1.3209e-113	27472	15426000000	161130_Sadia_CG30_R3_Frac1	187.76	157.43	0.90637
ASTEGANNMPKQVEVR	Oxidation (M); Acetyl (N-term)	1787.85	A2APL5; P43006	Amino acid transporter; Excitatory amino acid transporter 2	Slc1a2	37.438	34.281	2; 3	0.00015879	14951	1302300000	161130_Sadia_CG30_R3_Frac1	57.52	51.548	1.1415
ASTEGANNMPKQVEVR	Deamidation (NQ); Acetyl (N-term)	1772.84	A2APL5; P43006	Amino acid transporter; Excitatory amino acid transporter 2	Slc1a2	54.344	51.158	2; 3	7.7786e-100	30506	946030000	161130_Sadia_CG30_R3_Frac1	182.08	142.16	1.4933
ASTVVAVGLTIAAAGFAGR	Acetyl (N-term)	1772.98	G3X8S1; Q9CQV7; Q9CQV7-3; Q9CQV7-2	Mitochondrial import inner membrane translocase subunit TIM14	Dnajc19	115.07	111.95	2	2.1375e-100	90462	0	161130_Sadia_CG30_R4_Frac2	284.15	211.08	NaN
ASVALSEAEKVYIVHGVQEDLR	Acetyl (N-term)	2454.28	Q9D0M0	Exosome complex exonuclease RRP42	Exosc7	105.06	102.45	3	2.3307e-26	82079	4067900000	161130_Sadia_CG30_R1_Frac4	112.37	82.601	1.0852
ASVCAEAYNPDEEEDDAESR	Unmodified	2255.88	P31324	cAMP-dependent protein kinase type II-beta regulatory subunit	Prkar2b	54.124	50.369	3	4.6653e-09	29095	47546000	161130_Sadia_CG30_R3_Frac1	103.41	96.485	0.4465
ASVCGTPSPGGALGSPAPAWYHR	Acetyl (N-term)	2337.1	A0A087WPT7; Q6P549	Phosphatidylinositol 3,4,5-trisphosphate 5-phosphatase 2	Inppl1	89.868	87.395	2; 3	4.5769e-34	61649	0	161130_Sadia_CG30_R1_Frac1	240.73	211.18	NaN
ASVDFKTYVDQACR	Acetyl (N-term)	1700.78	Q9QZV9	NTF2-related export protein 1	Nxt1	86.976	84.238	2; 3	1.0867e-114	60161	2656800000	161130_Sadia_CG30_R3_Frac1	190.86	155.21	1.1915
ASVGTLAFDEYGRPFLIIKDQDR	Acetyl (N-term)	2652.35	P80316	T-complex protein 1 subunit epsilon	Cct5	107.89	105.56	2; 3	1.3034e-146	83281	112540000000	161130_Sadia_CG30_R3_Frac2	168.78	156.35	1.1367
ASVLEELQKDLEEVKVLLEKSTR	Acetyl (N-term)	2697.48	A0A0A6YY29; Q9CXW3	Calcyclin-binding protein	Cacybp	112.49	110	3	9.4714e-71	84543	0	161130_Sadia_CG30_R4_Frac4	204.65	179.75	NaN
ASVVEYKGLKAGYYCGYCESR	Acetyl (N-term)	2501.14	Q4FCQ7; J3QNU1	Arginyl-tRNA--protein transferase 1	Ate1	72.816	71.327	3	3.2908e-10	53348	38133000	161130_Sadia_CG30_R3_Frac4	90.22	76.949	2.3435
ASYFDEHDCEPLNPER	Acetyl (N-term)	2019.83	S4R1T4; S4R1P6; S4R2J5; D3YUJ1; Q9CY62	E3 ubiquitin-protein ligase RNF181	Rnf181	83.315	79.885	2; 3	2.159e-20	56328	0	161130_Sadia_CG30_R3_Frac1	212.9	170.11	NaN
ASYVAPLTAQPATYR	Unmodified	1607.83	E9QL13; Q8C2Q3-2; Q8C2Q3	RNA-binding protein 14	Rbm14	68.647	65.092	2	0.10506	42791	18915000	161130_Sadia_CG30_R3_Frac1	90.653	50.736	NaN
ASYYEILDVPR	Acetyl (N-term)	1366.68	A0A087WR37; A0A087WPZ9; Q9QYI5-2; Q9QYI5-1; Q9QYI5	DnaJ homolog subfamily B member 2	Dnajb2	109.52	106.13	2	0.0029693	86267	0	161130_Sadia_CG30_R4_Frac1	190.24	143.9	NaN
ATAAETEAPSTDASWKSR	Acetyl (N-term)	1919.89	Q69ZR9-2; Q69ZR9	Protein FAM208A	Fam208a	58.293	54.636	2; 3	1.3418e-114	32880	829270000	161130_Sadia_CG30_R3_Frac1	243.11	202.38	1.085
ATAIQNPLKSLGEDFYR	Acetyl (N-term)	1964	D3YY44; Q9QX66-2	Zinc finger protein neuro-d4	Dpf1	107.88	105.29	2; 3	2.6513e-35	73274	2813300000	161130_Sadia_CG30_R1_Frac2	167.71	119.71	0.99887
ATALSEEELDNEDYYSLLNVR	Acetyl (N-term)	2485.15	E9Q8B3; Q5U458	DnaJ homolog subfamily C member 11	Dnajc11	111.05	107.66	3	0.0023504	82380	0	161130_Sadia_CG30_R1_Frac1	78.794	67.926	NaN
ATALSEEELDNEDYYSLLNVRR	Acetyl (N-term)	2641.25	E9Q8B3; Q5U458	DnaJ homolog subfamily C member 11	Dnajc11	107.62	105.84	2; 3	2.2543e-159	79255	0	161130_Sadia_CG30_R1_Frac1	257.81	212.55	NaN
ATAMAASAAER	Acetyl (N-term)	1090.51	Q3TDK6-3; Q3TDK6; Q3TDK6-2	Protein rogdi homolog	Rogdi	59.211	53.776	2	2.3086e-34	31972	0	161130_Sadia_CG30_R3_Frac1	264.9	173.28	NaN
ATATPVQQQR	Acetyl (N-term)	1140.59	P14733	Lamin-B1	Lmnb1	34.934	35.076	2	0.0098932	14470	0	161130_Sadia_CG30_R1_Frac2	185.84	117.84	NaN
ATDDKSSPTLDSANDLPR	Acetyl (N-term)	1943.91	A0A087WS78; A0A087WQI1; D3Z5N5; Q9Z1T6-3; Q9Z1T6-1; Q9Z1T6	1-phosphatidylinositol 3-phosphate 5-kinase	Pikfyve	65.562	61.973	2; 3	1.5228e-159	39749	480040000	161130_Sadia_CG30_R3_Frac1	168.76	125.46	1.4152
ATDELASKLSR	Acetyl (N-term)	1231.64	Q8C845; Q9D8Y0	EF-hand domain-containing protein D2	Efhd2	64.165	60.802	2	8.1164e-46	38725	13998000000	161130_Sadia_CG30_R3_Frac1	175.91	86.617	0.81987
ATDSASCEPDLSR	Acetyl (N-term)	1449.6	B9EJA2-2; B9EJA2-3; B9EJA2-5; B9EJA2-4; B9EJA2	Cortactin-binding protein 2	Cttnbp2	56.735	53.112	2	6.1405e-23	29907	0	161130_Sadia_CG30_R1_Frac1	232.88	155.94	NaN
ATDSGEPASTEDSEKPDGVSFENR	Acetyl (N-term)	2566.09	V9GXP7; V9GWU7; Q80XP9-2; Q80XP9	Serine/threonine-protein kinase WNK3	Wnk3	62.945	59.322	2; 3	1.495e-30	35891	169380000	161130_Sadia_CG30_R1_Frac1	162.46	128.28	1.0357
ATEEKKPETEAAR	Acetyl (N-term)	1500.74	P61965	WD repeat-containing protein 5	Wdr5	23.12	23.262	2; 3	2.7842e-23	6158	226350000	161130_Sadia_CG30_R1_Frac2	237.08	132.28	0.83816
ATEGDVELELETETSGPERPPEKPR	Acetyl (N-term)	2807.35	Q9CR41-2; Q9CR41	Huntingtin-interacting protein K	Hypk	78.315	75.27	3	2.119e-216	50561	1356100000	161130_Sadia_CG30_R1_Frac1	243.18	226.62	0.17911
ATEGGGKEMNEIKTQFTTR	Acetyl (N-term)	2139.03	A0A0A6YX87; Q9D721; Q3UWE6		Wdr20	62.763	59.943	3	2.3923e-88	36609	2316800000	161130_Sadia_CG30_R1_Frac1	161.35	131.66	1.0369
ATEGMILTNHDHQIR	Acetyl (N-term)	1776.86	A0JNY3; Q8BUV3	Gephyrin; Molybdopterin adenylyltransferase; Molybdopterin molybdenumtransferase	Gphn	57.267	54.612	2; 3	7.6261e-67	35064	2362600000	161130_Sadia_CG30_R3_Frac2	311.76	235.3	0.058147
ATEGMILTNHDHQIR	Oxidation (M); Acetyl (N-term)	1792.85	A0JNY3; Q8BUV3	Gephyrin; Molybdopterin adenylyltransferase; Molybdopterin molybdenumtransferase	Gphn	49.072	45.51	2; 3	1.6651e-16	22075	0	161130_Sadia_CG30_R1_Frac2	154.24	121.02	NaN
ATEGMILTNHDHQIR	Deamidation (NQ); Acetyl (N-term)	1777.84	A0JNY3; Q8BUV3	Gephyrin; Molybdopterin adenylyltransferase; Molybdopterin molybdenumtransferase	Gphn	62.304	59.718	2; 3	6.4142e-25	34687	0	161130_Sadia_CG30_R1_Frac2	208.6	154.92	NaN
ATENDIYNFFSPLNPVR	Unmodified	1995.97	Q8C2Q7; O35737; Q9Z2X1; Q9Z2X1-2	Heterogeneous nuclear ribonucleoprotein H; Heterogeneous nuclear ribonucleoprotein H, N-terminally processed; Heterogeneous nuclear ribonucleoprotein F; Heterogeneous nuclear ribonucleoprotein F, N-terminally processed	Hnrnph1; Hnrnpf	108.91	105.86	3	0.039687	80124	59151000	161130_Sadia_CG30_R3_Frac1	63.46	44.864	0.55625
ATEPEPSGSIGNPAASTSPSLSHR	Unmodified	2349.12	P14873	Microtubule-associated protein 1B; MAP1B heavy chain; MAP1 light chain LC1	Map1b	51.929	48.173	3	2.4208e-06	27016	30221000	161130_Sadia_CG30_R3_Frac1	82.267	53.397	NaN
ATEVHNLQELR	Acetyl (N-term)	1350.69	Q9D428	Golgin subfamily A member 7B	GOLGA7B	63.672	61.144	2	1.3426e-08	39064	0	161130_Sadia_CG30_R3_Frac1	216.43	77.647	NaN
ATEVHNLQELRR	Acetyl (N-term)	1506.79	Q9D428	Golgin subfamily A member 7B	GOLGA7B	51.445	48.317	3	5.398e-33	34802	0	161130_Sadia_CG30_R4_Frac2	232.14	131.59	NaN
ATFIGNSTAIQELFKR	Unmodified	1794.96	Q7TMM9; Q9CWF2; P68372; Q9D6F9	Tubulin beta-2A chain; Tubulin beta-2B chain; Tubulin beta-4B chain; Tubulin beta-4A chain	Tubb2a; Tubb2b; Tubb4b; Tubb4a	91.516	92.151	3	0.0056561	72109	0	161130_Sadia_CG30_R1_Frac4	115.8	81.854	NaN
ATGANATPLDFPSKKR	Deamidation (NQ); Acetyl (N-term)	1715.88	E9Q4Q2; D3YZC9; D3YZD0; Q64213-2; Q64213-3; Q64213; F8WHF9	Splicing factor 1	Sf1	59.087	55.952	3	0.0020663	35727	404240000	161130_Sadia_CG30_R3_Frac2	71.98	45.998	0.65404
ATGANATPLDFPSKKR	Acetyl (N-term)	1714.9	E9Q4Q2; D3YZC9; D3YZD0; Q64213-2; Q64213-3; Q64213; F8WHF9	Splicing factor 1	Sf1	54.734	51.606	2; 3	1.073e-84	37534	23774000000	161130_Sadia_CG30_R4_Frac2	273.24	222.15	0.84067
ATGKGFVEFAAKPPAR	Unmodified	1645.89	Q8R326-2; Q8R326	Paraspeckle component 1	Pspc1	43.725	43.127	3	0.00010005	26964	57150000	161130_Sadia_CG30_R3_Frac4	136.34	87.716	0.55816
ATGLGEPVYGLSEEEGESR	Acetyl (N-term)	2020.92	E9PXB7		Nedd4l	102.18	99.537	2; 3	6.6662e-61	72074	0	161130_Sadia_CG30_R1_Frac1	309.17	252	NaN
ATGTGKHKLLSTGPTEPWSIR	Acetyl (N-term)	2278.21	D3YZC7; D3YZC8; Q8R3B7-2; Q8R3B7	Bromodomain-containing protein 8	Brd8	59.176	57.895	3; 4	3.0004e-07	41465	316930000	161130_Sadia_CG30_R3_Frac4	132.01	99.627	0.9469
ATIATMPVPETR	Oxidation (M); Acetyl (N-term)	1343.68	D3Z0S6; Q62189; D6RI83	U1 small nuclear ribonucleoprotein A	Snrpa	73.774	70.068	2	0.0016543	53489	0	161130_Sadia_CG30_R4_Frac1	175.88	124.82	NaN
ATIATMPVPETR	Acetyl (N-term)	1327.68	D3Z0S6; Q62189; D6RI83	U1 small nuclear ribonucleoprotein A	Snrpa	95.546	92.091	2	9.6021e-28	67265	1478400000	161130_Sadia_CG30_R3_Frac1	251.8	180.58	NaN
ATKCTKCGPGYSTPLEAMKGPR	Acetyl (N-term)	2451.17	D6RHN2; P17563	Selenium-binding protein 1	Selenbp1	50.406	47.755	4	8.284e-38	30220	312400000	161130_Sadia_CG30_R3_Frac2	102.07	74.164	1.988
ATKIDKEACR	Acetyl (N-term)	1232.62	A0A1D5RLP1; Q9CQI6	Coactosin-like protein	Cotl1	28.065	25.93	2; 3	4.1122e-05	7902	52185000000	161130_Sadia_CG30_R1_Frac2	91.658	20.717	1.3438
ATKPKLFASRLPVKSR	Acetyl (N-term)	1840.1	S4R2F3; Q8C8R3; Q8C8R3-4; S4R2R5; Q8C8R3-5; Q8C8R3-2	Ankyrin-2	Ank2	27.885	27.585	2	0.090933	12962	0	161130_Sadia_CG30_R3_Frac4	77.64	45.034	NaN
ATLCLFDMDGTLTAPR	Acetyl (N-term)	1822.86	Q9Z2M7	Phosphomannomutase 2	Pmm2	112.44	110.44	2	3.3492e-81	88071	0	161130_Sadia_CG30_R3_Frac2	278.51	228.31	NaN
ATLDVYNPFENR	Unmodified	1437.69	E9Q855; Q3UXS0; O35609	Secretory carrier-associated membrane protein 3	Scamp3	89.6	89.341	2	0.021868	58762	27465000	161130_Sadia_CG30_R1_Frac2	137.46	87.336	3.5462
ATLESPGMDDQAGDTETEALQSAR	Acetyl (N-term)	2534.11	Q8K202-3; Q8K202-2; Q8K202	DNA-directed RNA polymerase I subunit RPA49	Polr1e	92.768	92.768	2	7.6191e-30	66407	0	161130_Sadia_CG30_R1_Frac1	149.3	121.65	NaN
ATLKDITR	Unmodified	916.534	Q8C2Q8; Q91VR2; A2AKV0; A2AKV1; A2AKV2; A2AKV3; A2AKU9	ATP synthase subunit gamma; ATP synthase subunit gamma, mitochondrial	Atp5c1	32.994	31.228	2	0.012692	15472	8077500000	161130_Sadia_CG30_R3_Frac2	226.04	31.847	1.0437
ATLKDITRR	Unmodified	1072.64	Q8C2Q8; Q91VR2; A2AKV0; A2AKV1; A2AKV2; A2AKV3; A2AKU9	ATP synthase subunit gamma; ATP synthase subunit gamma, mitochondrial	Atp5c1	30.062	27.941	2	0.0058915	12919	2723100000	161130_Sadia_CG30_R3_Frac2	195.79	68.222	0.95104
ATLQESEVKVDGEQKLSKNELKR	Acetyl (N-term)	2670.42	Q99MN1	Lysine--tRNA ligase	Kars	51.258	48.879	4; 5	2.8697e-25	32072	1246300000	161130_Sadia_CG30_R4_Frac4	162.85	140.47	0.27821
ATLQESEVKVDGEQKLSKNELKRR	Acetyl (N-term)	2826.52	Q99MN1	Lysine--tRNA ligase	Kars	44.244	43.647	3	7.5123e-14	27388	0	161130_Sadia_CG30_R3_Frac4	113.54	89.625	NaN
ATLTVVQPLTLDR	Acetyl (N-term)	1467.83	Q8JZS0	Protein lin-7 homolog A	Lin7a	109.78	106.72	2	1.4389e-23	81117	0	161130_Sadia_CG30_R1_Frac1	221.91	140.32	NaN
ATLTVVQPLTLDRDVAR	Acetyl (N-term)	1909.06	Q8JZS0	Protein lin-7 homolog A	Lin7a	105.42	103.76	2; 3	2.334e-121	70549	0	161130_Sadia_CG30_R1_Frac2	312.31	228.14	NaN
ATMDAPKTCSPKQFACR	Unmodified	1967.9	A0A0R4J0I9; Q91ZX7; D3Z5M3; Q3U5J2	Prolow-density lipoprotein receptor-related protein 1; Low-density lipoprotein receptor-related protein 1 85 kDa subunit; Low-density lipoprotein receptor-related protein 1 515 kDa subunit; Low-density lipoprotein receptor-related protein 1 intracellular domain	Lrp1	36.261	34.652	3; 4	0.00029994	17074	101290000	161130_Sadia_CG30_R1_Frac4	119.56	95.516	1.9169
ATNDAVLKR	Deamidation (NQ); Acetyl (N-term)	1029.55	A0A0G2JDH0; A0A0G2JEU9; A0A0G2JDV0; A0A0G2JDW6; Q3UZG4; P31230	Aminoacyl tRNA synthase complex-interacting multifunctional protein 1; Endothelial monocyte-activating polypeptide 2	Aimp1	38.947	38.947	2	0.053425	17483	31391000	161130_Sadia_CG30_R1_Frac1	89.296	14.186	0.53037
ATNDAVLKR	Acetyl (N-term)	1028.56	A0A0G2JDH0; A0A0G2JEU9; A0A0G2JDV0; A0A0G2JDW6; Q3UZG4; P31230	Aminoacyl tRNA synthase complex-interacting multifunctional protein 1; Endothelial monocyte-activating polypeptide 2	Aimp1	35.867	34.877	2	0.0054836	14177	4554500000	161130_Sadia_CG30_R1_Frac2	147.69	84.387	0.93641
ATNFLAHEKIWFDKFKYDDAER	Acetyl (N-term)	2785.35	D3YUQ9; E9QN08; Q80T06; A0A0R4J1E2; P57776; P57776-3; D3YZT9; Q91VK2; D3YY68; D3Z7N2; A0A0R4J1L2; F6ZFU0; P57776-2	Elongation factor 1-delta	Eef1d	96.488	94.684	3; 4; 5	2.0106e-56	74072	16288000000	161130_Sadia_CG30_R1_Frac4	196.99	177.62	0.75422
ATNFLAHEKIWFDKFKYDDAERR	Acetyl (N-term)	2941.45	D3YUQ9; E9QN08; Q80T06; A0A0R4J1E2; P57776; P57776-3; D3YZT9; Q91VK2; D3YY68; D3Z7N2; A0A0R4J1L2; F6ZFU0; P57776-2	Elongation factor 1-delta	Eef1d	88.036	86.971	3; 4	2.4441e-32	65564	8965800000	161130_Sadia_CG30_R4_Frac4	145.9	119.27	0.61216
ATNIEVLSNTFQFTNEAR	Unmodified	2054.01	Q8JZN2; Q91W50; A0A0G2JF72	Cold shock domain-containing protein E1	Csde1	101.32	98.263	2	8.8083e-05	72903	31186000	161130_Sadia_CG30_R3_Frac1	135.02	70.826	0.39629
ATPAAPASGVR	Acetyl (N-term)	1038.55	D3YXM6; Q3UDR8	Protein YIPF3; Protein YIPF3, N-terminally processed	Yipf3	43.934	43.934	2	5.9691e-15	21693	0	161130_Sadia_CG30_R1_Frac1	237.92	145.74	NaN
ATPDQKSPNVLLQNLCCR	Acetyl (N-term)	2155.05	E9Q0R3; P58854	Gamma-tubulin complex component 3	Tubgcp3	89.997	86.575	2; 3	1.8473e-51	60778	1073300000	161130_Sadia_CG30_R1_Frac1	136.81	127.72	1.1567
ATPDSLALFTGLGLSENKAR	Acetyl (N-term)	2102.1	A0A140LHC3; A0A140LJH1; A0A140LHJ3; A0A140LJK5; A0A140LIS6; A0A140LHZ5; D3Z158; Q8BML9		Qars	109.29	106.98	2; 3	3.4153e-285	74851	7289200000	161130_Sadia_CG30_R1_Frac2	232.83	189.16	1.005
ATPEASGSGEKVEGSEPSVTYYR	Acetyl (N-term)	2442.12	Q9CQX2	Cytochrome b5 type B	Cyb5b	63.713	60.971	2; 3	8.9561e-282	37453	7265600000	161130_Sadia_CG30_R1_Frac1	261.39	226.49	0.92597
ATPEDKQDIDKQYVGFATLPNQVHR	Acetyl (N-term)	2911.45	Q9Z2Q6	Septin-5	Septin5	77.011	74.455	3; 4	2.3423e-32	59078	2672800000	161130_Sadia_CG30_R4_Frac2	42.863	21.734	0.93213
ATPSGKAAPPNPQVSKR	Acetyl (N-term)	1746.94	Q8CG46-2; Q8CG46	Structural maintenance of chromosomes protein 5	Smc5	33.091	30.641	2; 3	8.6369e-09	12141	844060000	161130_Sadia_CG30_R3_Frac1	105.39	62.601	1.0602
ATPYVPVPMPIGNSASSFTNNR	Acetyl (N-term)	2361.14	Q8BLP0; Q3TLM7; Q8C080	Sorting nexin-16	Snx16	110.13	106.74	2; 3	2.5212e-58	81474	0	161130_Sadia_CG30_R1_Frac1	158.44	140.86	NaN
ATPYVPVPMPIGNSASSFTNNRNQR	Acetyl (N-term)	2759.34	Q8BLP0; Q3TLM7; Q8C080	Sorting nexin-16	Snx16	104.85	104.79	2; 3	6.8485e-48	70893	89018000	161130_Sadia_CG30_R1_Frac2	167.59	140.32	0.17656
ATPYVTDETGGKYIASTQRPDGTWR	Acetyl (N-term)	2811.35	Q8CHP5-2			79.479	74.577	3	1.1564e-56	51519	1583000000	161130_Sadia_CG30_R3_Frac1	174.7	138.22	0.849
ATQADLMELDMAMEPDR	2 Oxidation (M); Acetyl (N-term)	2009.84	D3Z7S6; D3Z5Q1; E9PW26; D3YUH4; E9Q6A9; Q02248	Catenin beta-1	Ctnnb1	99.904	99.904	2	0.015615	72696	0	161130_Sadia_CG30_R1_Frac1	98.368	69.305	NaN
ATQADLMELDMAMEPDR	Oxidation (M); Acetyl (N-term)	1993.84	D3Z7S6; D3Z5Q1; E9PW26; D3YUH4; E9Q6A9; Q02248	Catenin beta-1	Ctnnb1	108.91	107.14	2	0.00057833	79646	0	161130_Sadia_CG30_R1_Frac1	129.37	99.163	NaN
ATQADLMELDMAMEPDR	Acetyl (N-term)	1977.85	D3Z7S6; D3Z5Q1; E9PW26; D3YUH4; E9Q6A9; Q02248	Catenin beta-1	Ctnnb1	110.71	107.22	2	4.6278e-140	82010	0	161130_Sadia_CG30_R1_Frac1	309.68	252.51	NaN
ATQAHSLSYAGCNFLR	Acetyl (N-term)	1836.86	Q9JJT0	RNA 3'-terminal phosphate cyclase-like protein	Rcl1	79.222	76.892	2; 3	1.5221e-144	52055	50932000	161130_Sadia_CG30_R1_Frac1	323.45	259.15	NaN
ATQVEPLLPAGAPLLQAEEHGLAR	Acetyl (N-term)	2522.35	Z4YJT3; Q6ZQ58	La-related protein 1	Larp1	108.55	106.13	2; 3	1.4114e-79	85573	0	161130_Sadia_CG30_R4_Frac2	218.63	174.21	NaN
ATQVEPLLPAGAPLLQAEEHGLAR	Deamidation (NQ); Acetyl (N-term)	2523.33	Z4YJT3; Q6ZQ58	La-related protein 1	Larp1	108.22	108.05	2	1.7831e-08	86826	0	161130_Sadia_CG30_R1_Frac4	99.566	71.269	NaN
ATRGTVTDFPGFDGR	Acetyl (N-term)	1637.78	A0A0G2JGQ0; P48036	Annexin A5	Anxa5	80.435	78.048	2	3.2223e-19	53109	0	161130_Sadia_CG30_R1_Frac1	209.19	148.67	NaN
ATRGTVTDFPGFDGRADAEVLR	Acetyl (N-term)	2392.18	A0A0G2JGQ0; P48036	Annexin A5	Anxa5	85.539	85.764	3	6.1154e-09	55570	0	161130_Sadia_CG30_R1_Frac2	133.94	88.594	NaN
ATSAEAPAKEAQKR	Acetyl (N-term)	1498.77	G3UZA0; Q8BGA5	KRR1 small subunit processome component homolog	Krr1	26.199	24.589	2; 3	1.7918e-34	6786	785500000	161130_Sadia_CG30_R1_Frac1	149.33	113.79	0.90275
ATSGANGPGSATASASNPR	Acetyl (N-term)	1714.79	Q3U182	CREB-regulated transcription coactivator 2	Crtc2	36.062	36.062	2	5.1034e-12	15095	0	161130_Sadia_CG30_R1_Frac1	156.81	107.51	NaN
ATSILGEEPR	Acetyl (N-term)	1113.57	Q64HY3	Transcription factor Sp9	Sp9	85.525	82.104	2	0.0001311	57307	0	161130_Sadia_CG30_R3_Frac1	200.54	113.22	NaN
ATSLGSNTYNR	Acetyl (N-term)	1224.57	Q8BHS3	Pre-mRNA-splicing factor RBM22	Rbm22	56.177	50.742	2	6.0707e-57	34631	0	161130_Sadia_CG30_R4_Frac1	290.88	192.58	NaN
ATSLHEGPTNQLDLLIR	Acetyl (N-term)	1919.01	A0A0A6YY68; A0A0A6YWF3; V9GXK9; A0A0B4J1G5; Q9JHC9-3; Q9JHC9-4		Elf2	100.58	97.977	2	9.1733e-122	70903	0	161130_Sadia_CG30_R1_Frac1	305.11	230.27	NaN
ATSLTNVGNSFSGPPNPLVSR	Acetyl (N-term)	2156.09	Q9CU65	Zinc finger MYM-type protein 2	Zmym2	108.09	108.09	2	0.0065731	79971	71168000	161130_Sadia_CG30_R1_Frac1	92.457	59.959	NaN
ATSPAAELSPTELTEMR	Unmodified	1802.87	Q9JKF7	39S ribosomal protein L39, mitochondrial	Mrpl39	86.502	83.08	2; 3	1.7626e-46	59187	503710000	161130_Sadia_CG30_R3_Frac1	274	240.04	0.94278
ATSPAAELSPTELTEMRNDLFNR	Unmodified	2562.24	Q9JKF7	39S ribosomal protein L39, mitochondrial	Mrpl39	100.66	100.4	3	0.0415	67632	21369000	161130_Sadia_CG30_R1_Frac2	57.293	42.983	0.67098
ATSPAASPTPQSAER	Acetyl (N-term)	1511.72	Q8JZQ9	Eukaryotic translation initiation factor 3 subunit B	Eif3b	46.816	43.161	2	7.1079e-18	22484	0	161130_Sadia_CG30_R3_Frac1	175.49	124.04	NaN
ATSSEEVLLIVKKVR	Acetyl (N-term)	1713	D6RJL7; E9PWY2; G3X8R4; E9QKD9; Q9DBA9	General transcription factor IIH subunit 1	Gtf2h1	90.389	88.421	3	4.4622e-11	68265	340700000	161130_Sadia_CG30_R3_Frac4	144.27	131.5	0.31512
ATSWGSILQDEKQLEELAKQAIDR	Acetyl (N-term)	2770.41	A2AQN9; P51855	Glutathione synthetase	Gss	110.83	106.97	3	6.4557e-106	86220	297250000	161130_Sadia_CG30_R3_Frac4	209.97	189.08	1.4099
ATTAAVVAAAGIAASGPVKELEAER	Unmodified	2352.26	P14873	Microtubule-associated protein 1B; MAP1B heavy chain; MAP1 light chain LC1	Map1b	94.901	93.489	3	6.4442e-05	70922	80446000	161130_Sadia_CG30_R3_Frac2	112.13	84.855	3.0271
ATTAELFEEPFVADEYIER	Acetyl (N-term)	2271.06	E9PZ92; Q3TPX4	Exocyst complex component 5	Exoc5	112.41	108.85	2; 3	8.7133e-17	89043	0	161130_Sadia_CG30_R4_Frac1	164.33	123.75	NaN
ATTAQQSPQPVAGKR	Acetyl (N-term)	1580.83	Q99J36	THUMP domain-containing protein 1	Thumpd1	33.158	30.85	2; 3	3.6603e-74	10689	6369600000	161130_Sadia_CG30_R1_Frac1	208.6	151.34	0.89878
ATTEDDRLAGSGEGER	Acetyl (N-term)	1704.76	Q8BUY9	Geranylgeranyl transferase type-1 subunit beta	Pggt1b	39.235	36.768	2; 3	1.0592e-13	15530	663820000	161130_Sadia_CG30_R1_Frac1	222.1	156.6	NaN
ATTEDDRLAGSGEGERLDFLRDR	Acetyl (N-term)	2620.25	Q8BUY9	Geranylgeranyl transferase type-1 subunit beta	Pggt1b	70.191	69.703	4	0.00019667	48487	0	161130_Sadia_CG30_R3_Frac2	84.181	54.545	NaN
ATTGSGVKVPR	Acetyl (N-term)	1113.61	Q9CZY3-2; Q9CZY3	Ubiquitin-conjugating enzyme E2 variant 1	Ube2v1	37.321	35.593	2	0.0039397	16061	70869000	161130_Sadia_CG30_R3_Frac1	106.6	76.524	0.75883
ATTLDLKSKEEKDAELDKR	Acetyl (N-term)	2231.16	D6RFU6; D3Z1Q6; G3UXR7; G3X927; D3YW42; Q8VC31	Coiled-coil domain-containing protein 9	Ccdc9	46.276	42.696	3; 4; 5	7.4578e-36	25504	963530000	161130_Sadia_CG30_R3_Frac2	208.34	158.48	0.026051
ATTLGSYTVQMVKMQR	Unmodified	1812.92	D3YZ21; F6ZGR6		D430041D05Rik	67.912	66.522	3	5.6098e-16	48968	223480000	161130_Sadia_CG30_R3_Frac4	197.19	171.06	2.56
ATVAATTKVPEIR	Acetyl (N-term)	1397.79	A0A1B0GSR4; Q9WTM5; A0A1B0GRW3	RuvB-like 2	Ruvbl2	67.992	65.085	2; 3	2.3208e-103	41221	32375000000	161130_Sadia_CG30_R1_Frac1	160.77	130.6	0.96643
ATVAATTKVPEIRDVTR	Acetyl (N-term)	1869.03	A0A1B0GSR4; Q9WTM5; A0A1B0GRW3	RuvB-like 2	Ruvbl2	68.011	65.365	2; 3	8.0034e-56	42910	3030500000	161130_Sadia_CG30_R3_Frac1	149	120.91	1.1255
ATVDLEKLR	Acetyl (N-term)	1085.61	A0A1W2P6Q4; P12382	ATP-dependent 6-phosphofructokinase, liver type	Pfkl	71.949	68.599	2	4.1077e-08	41267	8735000000	161130_Sadia_CG30_R1_Frac2	133.6	33.583	1.0485
ATVEEVDAAMNARPHKVDGR	Unmodified	2165.06	Q5EBP8; P49312; P49312-2	Heterogeneous nuclear ribonucleoprotein A1; Heterogeneous nuclear ribonucleoprotein A1, N-terminally processed	Hnrnpa1	41.364	40.866	4	2.6788e-13	24771	65710000	161130_Sadia_CG30_R3_Frac4	144.66	118.51	0.32935
ATVIHNPLKALGDQFYKEAIEHCR	Acetyl (N-term)	2851.44	P58269-3; P58269-2; P58269	Zinc finger protein DPF3	Dpf3	98.516	97.687	5	1.0105e-07	76924	265520000	161130_Sadia_CG30_R1_Frac4	90.534	90.173	1.114
ATVIPSPLSLGEDFYR	Acetyl (N-term)	1805.92	D3YYG6; Q9QX66	Zinc finger protein neuro-d4	Dpf1	112.85	109.5	2	5.5822e-68	77554	13440000	161130_Sadia_CG30_R1_Frac2	271.14	205.64	1.61
ATYLEFIQQNEER	Acetyl (N-term)	1681.79	A2AN97; A2AN98; A2AN99; A2ANA0; Q9D662	Protein transport protein Sec23B	Sec23b	109.91	106.52	2	1.1618e-06	81244	231270000	161130_Sadia_CG30_R1_Frac1	198.25	142.68	NaN
ATYSLANER	Acetyl (N-term)	1065.51	G3UZ31; Q9D8C6	Mediator of RNA polymerase II transcription subunit 11	Med11	61.263	57.508	1; 2	0.0022493	35599	0	161130_Sadia_CG30_R3_Frac1	214.25	103.21	NaN
AVAAAAAATAMSAAGGGGASAAR	Oxidation (M); Acetyl (N-term)	1888.91	Q8CG72	Poly(ADP-ribose) glycohydrolase ARH3	Adprhl2	87.72	86.143	2	1.8345e-31	60390	64919000	161130_Sadia_CG30_R1_Frac1	84.859	69.983	1.5552
AVAAAAAATAMSAAGGGGASAAR	Acetyl (N-term)	1872.91	Q8CG72	Poly(ADP-ribose) glycohydrolase ARH3	Adprhl2	107.95	104.56	3	7.1954e-53	78954	0	161130_Sadia_CG30_R1_Frac1	153.82	114.31	NaN
AVAADSPGFVEDR	Unmodified	1332.63	Q8BUY5	Complex I assembly factor TIMMDC1, mitochondrial	Timmdc1	52.167	49.485	2	2.9543e-42	26877	975770000	161130_Sadia_CG30_R1_Frac1	263.11	166.4	0.94683
AVANSSPVNPVVFFDVSIGGQEVGR	Acetyl (N-term)	2586.31	A2BGI9; Q9D868-2; Q9D868	Peptidyl-prolyl cis-trans isomerase; Peptidyl-prolyl cis-trans isomerase H	Ppih	113.53	111.32	2; 3	8.7919e-91	84502	0	161130_Sadia_CG30_R3_Frac1	183.01	166.5	NaN
AVAQALEVIPR	Unmodified	1165.68	E9Q133; Q3U0I3; P80318	T-complex protein 1 subunit gamma	Cct3	73.462	71.85	2	0.0030981	50657	120780000	161130_Sadia_CG30_R3_Frac2	190.02	121.63	0.16702
AVATPAAAAAEEER	Unmodified	1355.67	Q9Z127	Large neutral amino acids transporter small subunit 1	Slc7a5	41.515	37.961	2	6.2506e-09	18050	0	161130_Sadia_CG30_R3_Frac1	183.99	126.4	NaN
AVAVGRPSNEELR	Acetyl (N-term)	1438.75	A0A0J9YTY0; A0A0J9YUL3; Q8C1B7-3; Q8C1B7-2; Q8C1B7	Septin-11	Septin11	52.18	49.333	2	3.0933e-23	32915	0	161130_Sadia_CG30_R4_Frac1	236.69	168.8	NaN
AVAVGRPSNEELR	Deamidation (NQ); Acetyl (N-term)	1439.74	A0A0J9YTY0; A0A0J9YUL3; Q8C1B7-3; Q8C1B7-2; Q8C1B7	Septin-11	Septin11	59.007	55.35	2	8.1381e-07	34175	0	161130_Sadia_CG30_R3_Frac1	200.68	74.615	NaN
AVCGNPATSQPVTSSNHSSR	Unmodified	2055.94	P46935	E3 ubiquitin-protein ligase NEDD4	Nedd4	29.472	26.719	3	0.0027321	9352	12042000	161130_Sadia_CG30_R3_Frac1	103.17	82.434	NaN
AVCIAVIAKENYPLYIR	Acetyl (N-term)	2034.1	Q9JME7	Trafficking protein particle complex subunit 2-like protein	Trappc2l	108.31	107.27	2; 3	4.3405e-46	84121	759430000	161130_Sadia_CG30_R3_Frac2	128.08	105.76	3.2426
AVCMLSNTTAIAEAWAR	Unmodified	1863.9	P05213; P68373; A0A0A0MQA5; P68368; P68369; P05214; Q9JJZ2	Tubulin alpha-1B chain; Tubulin alpha-1C chain; Tubulin alpha-4A chain; Tubulin alpha-1A chain; Tubulin alpha-3 chain; Tubulin alpha-8 chain	Tuba1b; Tuba1c; Tuba4a; Tuba1a; Tuba3a; Tuba8	106.88	100.48	3	0.10008	41643	1726000	161130_Sadia_CG30_R4_Frac3	61.097	42.733	0.3433
AVCMLSNTTAIAEAWAR	Glu->pyro-Glu	1845.89	P05213; P68373; A0A0A0MQA5; P68368; P68369; P05214; Q9JJZ2	Tubulin alpha-1B chain; Tubulin alpha-1C chain; Tubulin alpha-4A chain; Tubulin alpha-1A chain; Tubulin alpha-3 chain; Tubulin alpha-8 chain	Tuba1b; Tuba1c; Tuba4a; Tuba1a; Tuba3a; Tuba8	100.1	99.846	3	0.022474	67181	0	161130_Sadia_CG30_R1_Frac2	69.729	41.64	NaN
AVCMLSNTTAIAEAWAR	Oxidation (M)	1879.89	P05213; P68373; A0A0A0MQA5; P68368; P68369; P05214; Q9JJZ2	Tubulin alpha-1B chain; Tubulin alpha-1C chain; Tubulin alpha-4A chain; Tubulin alpha-1A chain; Tubulin alpha-3 chain; Tubulin alpha-8 chain	Tuba1b; Tuba1c; Tuba4a; Tuba1a; Tuba3a; Tuba8	88.616	87.204	2	0.012053	64749	0	161130_Sadia_CG30_R3_Frac2	93.623	51.228	NaN
AVDGGCGDTGDWEGR	Acetyl (N-term)	1592.62	Q3TL72; Q8C878-2; Q8C878	NEDD8-activating enzyme E1 catalytic subunit	Uba3	70.824	67.235	2	8.6579e-20	44791	0	161130_Sadia_CG30_R3_Frac1	215.46	182.52	NaN
AVDGGCGDTGDWEGRWNHVKKFLER	Acetyl (N-term)	2930.35	Q3TL72; Q8C878-2; Q8C878	NEDD8-activating enzyme E1 catalytic subunit	Uba3	80.481	81.316	4	0.00039932	61875	86751000	161130_Sadia_CG30_R1_Frac4	64.954	46.235	0.54145
AVEAKKTYVR	Unmodified	1163.67	Q8BFR5; Q8BFR5-2	Elongation factor Tu, mitochondrial	Tufm	22.489	22.631	2; 3	1.5324e-05	5762	819530000	161130_Sadia_CG30_R1_Frac2	221.68	167.48	0.9534
AVEALHCGLNPR	Acetyl (N-term)	1377.68	D6RCW1; Q0VE29	Sterile alpha motif domain-containing protein 12	Samd12	66.767	64.96	2	0.00029379	41277	0	161130_Sadia_CG30_R1_Frac1	183.43	132.63	NaN
AVEELQSIIKR	Acetyl (N-term)	1326.75	D6RGR3; D3Z0L3; Q3T9A5; Q8BZM1	Glomulin	Glmn	101.55	98.888	2	4.7099e-46	75872	2841400000	161130_Sadia_CG30_R3_Frac2	214.12	68.491	1.0267
AVFPSIVGR	Unmodified	944.544	P60710; P63260; E9Q1F2; E9Q5F4; P68134; G3UZ07; B1ATY1; E9Q606; G3UYG0; A0A1D5RM20; E9Q2D1; F6WX90; P63268; P62737; D3YZY0; D3Z2K3	Actin, cytoplasmic 1; Actin, cytoplasmic 1, N-terminally processed; Actin, cytoplasmic 2; Actin, cytoplasmic 2, N-terminally processed; Actin, alpha skeletal muscle; Actin, gamma-enteric smooth muscle; Actin, aortic smooth muscle	Actb; Actg1; Acta1; Actc1; Actg2; Acta2	71.98	70.272	2	0.016782	42638	124750000	161130_Sadia_CG30_R1_Frac2	168.45	111.94	0.41001
AVFPSIVGRPR	Unmodified	1197.7	P60710; P63260; E9Q1F2; E9Q5F4; P68134; G3UZ07; B1ATY1; E9Q606; G3UYG0; A0A1D5RM20; E9Q2D1; F6WX90; P63268; P62737; D3YZY0; D3Z2K3	Actin, cytoplasmic 1; Actin, cytoplasmic 1, N-terminally processed; Actin, cytoplasmic 2; Actin, cytoplasmic 2, N-terminally processed; Actin, alpha skeletal muscle; Actin, gamma-enteric smooth muscle; Actin, aortic smooth muscle	Actb; Actg1; Acta1; Actc1; Actg2; Acta2	65.26	61.031	3	3.1923e-06	35024	190800000	161130_Sadia_CG30_R3_Frac2	201.33	148.84	0.26356
AVFVDLEPTVIDEVR	Unmodified	1700.9	P05213; P68373; P68369	Tubulin alpha-1B chain; Tubulin alpha-1C chain; Tubulin alpha-1A chain	Tuba1b; Tuba1c; Tuba1a	109.95	106.67	2; 3	1.4281e-42	76708	2949800000	161130_Sadia_CG30_R1_Frac2	245.34	153.47	0.27638
AVFVDLEPTVIDEVRTGTYR	Unmodified	2279.18	P05213; P68373; P68369	Tubulin alpha-1B chain; Tubulin alpha-1C chain; Tubulin alpha-1A chain	Tuba1b; Tuba1c; Tuba1a	103.16	102.27	3	6.9615e-06	79518	196970000	161130_Sadia_CG30_R3_Frac4	100.77	74.409	0.72077
AVGKDNFTLIPEGVNGIEER	Unmodified	2157.11	P97427; Q3TMU8; O35098; A0A0R4J1N0; O35098-2; Q6P1J1	Dihydropyrimidinase-related protein 1; Dihydropyrimidinase-related protein 4	Crmp1; Dpysl4	84.387	83.075	3	0.017265	60847	49259000	161130_Sadia_CG30_R3_Frac2	70.837	28.561	0.81431
AVGNINELPENILLELFIHIPAR	Unmodified	2584.44	D6RHP0; G3UY69; E9PUJ0; A2A7H6; A2A7H4; G3UZT3; A2A7H5; G3UYF5; Q8BK26-2; Q8BK26	F-box only protein 44	Fbxo44	111.76	111.16	3	9.2631e-05	87427	0	161130_Sadia_CG30_R3_Frac4	78.413	50.235	NaN
AVKTLNPKAEVAR	Acetyl (N-term)	1437.83	P80317	T-complex protein 1 subunit zeta	Cct6a	43.008	40.351	2; 3	5.2309e-17	19589	1542000000	161130_Sadia_CG30_R3_Frac1	104.17	68.633	1.2102
AVKVHTTKRGDPHELR	Acetyl (N-term)	1885.03	V9GXX9; Q8BH59	Calcium-binding mitochondrial carrier protein Aralar1	Slc25a12	26.341	24.637	3; 4	1.0903e-10	7786	2703400000	161130_Sadia_CG30_R1_Frac4	87.519	42.594	0.95381
AVLAPLIALVYSVPR	Unmodified	1580.97	D3Z2J6; Q9D710; D3YYX0	Thioredoxin-related transmembrane protein 2	Tmx2	111.47	108.82	2; 3	0.00074174	83803	171140000	161130_Sadia_CG30_R4_Frac4	137.17	116.3	2.1657
AVLGGLSQTDPR	Unmodified	1212.65	Q6NVE9	Protein phosphatase PTC7 homolog	Pptc7	53.053	50.321	2	0.0011806	27713	623570000	161130_Sadia_CG30_R1_Frac1	166.16	99.54	0.92023
AVLIVAAGVGEFEAGISKNGQTR	Unmodified	2286.23	P10126; D3YZ68; D3Z3I8; P62631	Elongation factor 1-alpha 1; Elongation factor 1-alpha 2	Eef1a1; Eef1a2	94.87	93.458	3	2.2961e-24	70734	84824000	161130_Sadia_CG30_R3_Frac2	166.28	136.64	0.77625
AVLKLCEQPPLVQAIFSGDPEEIR	Acetyl (N-term)	2750.43	E9QNQ2; B2RXR6	Serine/threonine-protein phosphatase 6 regulatory ankyrin repeat subunit B	Ankrd44	110.84	108.24	3	6.5113e-05	87803	89838000	161130_Sadia_CG30_R4_Frac2	32.72	11.322	0.93126
AVLLETTLGDVVIDLYTEERPR	Acetyl (N-term)	2543.35	D6RJ77; Q9CXG3	Peptidyl-prolyl cis-trans isomerase-like 4	Ppil4	114.75	114.23	2; 3	4.6689e-52	90361	0	161130_Sadia_CG30_R3_Frac2	178.77	149.64	NaN
AVLVDLEPGTMDSVR	Unmodified	1600.81	P68372; Q9D6F9	Tubulin beta-4B chain; Tubulin beta-4A chain	Tubb4b; Tubb4a	99.985	97.799	2; 3	7.795e-10	77083	51935000000	161130_Sadia_CG30_R4_Frac1	218.43	132.75	0.14235
AVLVDLEPGTMDSVR	Oxidation (M)	1616.81	P68372; Q9D6F9	Tubulin beta-4B chain; Tubulin beta-4A chain	Tubb4b; Tubb4a	87.8	82.667	2	0.018335	65531	6312800000	161130_Sadia_CG30_R4_Frac1	120.86	72.061	0.16614
AVNLSRNGPALQEAYVR	Deamidation (NQ); Acetyl (N-term)	1899.98	Q62418-3; Q62418-2; Q62418	Drebrin-like protein	Dbnl	85.119	81.628	2	9.2255e-51	58017	0	161130_Sadia_CG30_R3_Frac1	242.8	185.46	NaN
AVNVYSTSITQETMSR	Acetyl (N-term)	1827.87	Q3TG90; D3YYK8; E9Q6X0; Q8R001-2; Q8R001	Microtubule-associated protein RP/EB family member 2	Mapre2	96.546	95.019	2	3.8891e-26	70020	0	161130_Sadia_CG30_R3_Frac1	219.92	168.15	NaN
AVNVYSTSVTSDNLSR	Acetyl (N-term)	1753.85	Q61166	Microtubule-associated protein RP/EB family member 1	Mapre1	91.832	87.204	2; 3	1.8874e-112	69802	0	161130_Sadia_CG30_R4_Frac1	303.36	260.9	NaN
AVNVYSTSVTSDNLSR	Deamidation (NQ); Acetyl (N-term)	1754.83	Q61166	Microtubule-associated protein RP/EB family member 1	Mapre1	93.508	90.354	2	0.015905	65743	0	161130_Sadia_CG30_R3_Frac1	114.82	80.284	NaN
AVNVYSTSVTSENLSR	Acetyl (N-term)	1767.86	D3Z6G3; A0A0J9YVB9; Q6PER3	Microtubule-associated protein RP/EB family member 3	Mapre3	86.736	86.736	2; 3	1.0296e-84	69986	0	161130_Sadia_CG30_R4_Frac1	273.44	194.5	NaN
AVPAPPPTSPR	Unmodified	1088.6	F6XUR8; S4R1B3; D3YX28; D3YX27; Q9JIY5	Serine protease HTRA2, mitochondrial	Htra2	40.524	37.062	2	6.5546e-11	17102	3059800000	161130_Sadia_CG30_R3_Frac1	226.46	152.84	0.89956
AVPGALSPLAIPNAAAAAAAAAAGR	Unmodified	2142.19	Q91Z31; Q91Z31-2; A0A0G2JGW0; A0A0G2JFV8	Polypyrimidine tract-binding protein 2	Ptbp2	108.31	105.32	3	5.4864e-25	83657	1673400000	161130_Sadia_CG30_R3_Frac2	143.93	120.13	0.92156
AVPIAQKSEPQSLSNEALMR	Unmodified	2168.13	A0A0G2JGS0; Q8R1D8; D3Z3K5; D3Z2Q3; Q9JIQ3	Diablo homolog, mitochondrial	Diablo	64.523	61.109	3	3.5534e-19	44869	579130000	161130_Sadia_CG30_R4_Frac1	177.64	153.84	1.0159
AVPLAGGQEGSQGGVR	Acetyl (N-term)	1523.77	A2AQ19	RNA polymerase-associated protein RTF1 homolog	Rtf1	70.145	68.417	2	0.012093	45850	0	161130_Sadia_CG30_R3_Frac1	118.23	58.636	NaN
AVPPTYADLGKSAR	Acetyl (N-term)	1486.78	F2Z471; Q60932-2; Q60932	Voltage-dependent anion-selective channel protein 1	Vdac1	70.21	67.738	2; 3	7.8536e-09	50577	110800000000	161130_Sadia_CG30_R4_Frac1	164.33	119.17	0.91006
AVQISKKR	Acetyl (N-term)	970.592	A0A140LI77; D3YV43; P62908	40S ribosomal protein S3	Rps3	25.264	25.57	2	0.015249	7551	3938000000	161130_Sadia_CG30_R1_Frac2	116.54	32.928	0.94772
AVQLVPDSALSLLMMTEGRR	Acetyl (N-term)	2228.17	H3BIZ7		Frmd4a	111.63	110.27	2; 3	3.8137e-46	87377	0	161130_Sadia_CG30_R3_Frac2	211.29	168.27	NaN
AVQPKETLQLEGAAEAGFVR	Acetyl (N-term)	2155.13	P43247	DNA mismatch repair protein Msh2	Msh2	96.888	94.443	2; 3	9.0641e-86	69364	2829100000	161130_Sadia_CG30_R3_Frac1	100.97	76.913	1.0127
AVQPVPGMPPMPQAPR	Unmodified	1671.86	D3Z0S6; Q62189	U1 small nuclear ribonucleoprotein A	Snrpa	84.991	80.518	2; 3	2.0506e-31	56775	319400000	161130_Sadia_CG30_R3_Frac1	218.52	165.19	1.4455
AVSESQLKKMMSKYKYR	Acetyl (N-term)	2118.1	A0A1B0GRX2; D3Z2V5; A0A1B0GS10; Q61187	Tumor susceptibility gene 101 protein	Tsg101	64.571	61.884	3; 5	0.00026523	43502	65672000	161130_Sadia_CG30_R4_Frac4	134.14	107.67	NaN
AVSILPLLGHGVPR	Unmodified	1427.86	Q923D5	WW domain-binding protein 11	Wbp11	84.9	85.735	3	2.4447e-05	66010	0	161130_Sadia_CG30_R1_Frac4	109.84	73.524	NaN
AVSTGVKVPR	Acetyl (N-term)	1054.61	Q9D2M8-2; Q9D2M8	Ubiquitin-conjugating enzyme E2 variant 2	Ube2v2	48.045	45.402	1; 2	1.5169e-21	28053	33551000000	161130_Sadia_CG30_R3_Frac2	145.34	89.22	0.82908
AVSVTPIRDTKWLTLEVCR	Acetyl (N-term)	2285.22	A0A0A6YXP3; A0A0A6YXE3; A0A0A6YWB0; G3X9Q0; A0A0A6YVV8; Q9JKP5	Muscleblind-like protein 1	Mbnl1	101.5	100.97	3	1.1784e-77	77982	756780000	161130_Sadia_CG30_R3_Frac2	128.59	103.09	1.1044
AVTEQGAELSNEER	Unmodified	1531.71	F6YY69; F6VW30; P68254-2; P68254	14-3-3 protein theta	Ywhaq	34.603	34.603	2	1.6318e-19	13720	42498000	161130_Sadia_CG30_R1_Frac1	218.07	127.96	0.69554
AVTFIGNSTAIQELFKR	Unmodified	1894.03	P99024	Tubulin beta-5 chain	Tubb5	99.197	99.632	3	0.010831	78609	44601000	161130_Sadia_CG30_R1_Frac4	105.39	82.589	3.5588
AVTITLKTLQQQTFKIR	Acetyl (N-term)	2030.19	Q3TN85; Q8CAP3; P54726	UV excision repair protein RAD23 homolog A	Rad23a	101.56	101.89	3	2.2589e-12	80691	45952000	161130_Sadia_CG30_R1_Frac4	167.71	114.31	NaN
AVTLDKDAYYR	Acetyl (N-term)	1355.67	G3X956; Q920B9	FACT complex subunit SPT16	Supt16; Supt16h	69.059	65.714	2	1.7141e-15	49082	8654200000	161130_Sadia_CG30_R4_Frac1	151.97	106.89	0.9064
AVTLDKDAYYRR	Acetyl (N-term)	1511.77	G3X956; Q920B9	FACT complex subunit SPT16	Supt16; Supt16h	54.943	51.839	2; 3	0.00076797	35439	3482300000	161130_Sadia_CG30_R4_Frac1	114.86	83.634	1.0896
AVTSWLEVLR	Unmodified	1172.66	Q8BPA8-2; Q8BPA8	Protein DPCD	Dpcd	101.83	101.01	2	2.7264e-10	68015	534660000	161130_Sadia_CG30_R1_Frac2	239.66	132	0.821
AVTSWLEVLR	Acetyl (N-term)	1214.67	Q8BPA8-2; Q8BPA8	Protein DPCD	Dpcd	113.14	110.87	2	6.056e-11	77810	0	161130_Sadia_CG30_R1_Frac2	239.82	130.81	NaN
AVTVAPPGAR	Unmodified	937.535	Q8VEK3-2; Q8VEK3	Heterogeneous nuclear ribonucleoprotein U	Hnrnpu	36.069	36.069	2	0.0030265	15128	154820000	161130_Sadia_CG30_R1_Frac1	182.68	115.69	1.4245
AVVAAAGIAASGPVKELEAER	Unmodified	2008.1	P14873	Microtubule-associated protein 1B; MAP1B heavy chain; MAP1 light chain LC1	Map1b	76.321	73.887	3	1.7154e-15	50871	94904000	161130_Sadia_CG30_R3_Frac1	159.8	135.01	4.6829
AVVGNAVPCGARPGGAR	Unmodified	1607.83	Q9EPE9	Manganese-transporting ATPase 13A1	Atp13a1	36.014	32.71	2; 3	2.8876e-06	13756	689050000	161130_Sadia_CG30_R3_Frac1	151.74	104.55	1.4068
AVVGNAVPCGARPGGAR	Acetyl (N-term)	1649.84	Q9EPE9	Manganese-transporting ATPase 13A1	Atp13a1	58.571	53.748	2	0.00010941	34447	0	161130_Sadia_CG30_R3_Frac2	136.52	83.936	NaN
AVVGVVAGGGR	Unmodified	940.545	P62918	60S ribosomal protein L8	Rpl8	42.667	36.253	2	0.040895	20256	349220000	161130_Sadia_CG30_R4_Frac1	135.84	61.427	0.71383
AVVTVPAYFNDSQR	Unmodified	1565.78	P63017	Heat shock cognate 71 kDa protein	Hspa8	78.807	76.831	2; 3	9.8805e-06	52025	436370000	161130_Sadia_CG30_R1_Frac1	139.46	114.53	0.90903
AVWPTLVDINSLDSLTEAYKLR	Unmodified	2503.33	Q9R0H0-2; Q9R0H0; A2A848	Peroxisomal acyl-coenzyme A oxidase 1	Acox1	109.58	105.96	3	3.1254e-127	84998	2945400000	161130_Sadia_CG30_R3_Frac2	271.72	267.99	0.99341
AVYTQKHSPQEAPHVQYER	Unmodified	2267.11	A2AMR7; O88507	Ciliary neurotrophic factor receptor subunit alpha	Cntfr	31.432	30.714	3; 4	0.0036093	15557	224700000	161130_Sadia_CG30_R3_Frac4	85.203	59.315	1.163
AWAEDVDLR	Unmodified	1073.51	P52480; P52480-2	Pyruvate kinase PKM	Pkm	63.534	61.822	2	0.028106	41425	66384000	161130_Sadia_CG30_R3_Frac2	147.19	66.956	0.38317
AWDSSMHNSLLLNR	Deamidation (NQ)	1643.77	G3UW47; P33173	Kinesin-like protein; Kinesin-like protein KIF1A	Kif1a	93.584	91.395	2	0.065953	69350	50466000	161130_Sadia_CG30_R4_Frac4	107.21	23.422	NaN
AWKSGGASHSELIHNLR	Acetyl (N-term)	1903.97	F6TXE3; F7D432; E9PWE0; E0CYV0; P23506; P23506-2	Protein-L-isoaspartate O-methyltransferase; Protein-L-isoaspartate(D-aspartate) O-methyltransferase	Pcmt1	50.024	46.815	2; 3; 4	1.9744e-99	28244	24628000000	161130_Sadia_CG30_R1_Frac4	144.57	75.562	0.7183
AYFQRPENALKR	Acetyl (N-term)	1533.81	P23116	Eukaryotic translation initiation factor 3 subunit A	Eif3a	53.987	52.751	3	0.010019	33766	189270000	161130_Sadia_CG30_R3_Frac2	107.85	78.04	1.3005
AYHSAYGVHGSKHR	Acetyl (N-term)	1610.77	Q91XB7	Protein YIF1A	Yif1a	24.561	22.013	2; 3; 4	7.1703e-18	9943	428450000	161130_Sadia_CG30_R3_Frac4	139.15	92.763	1.4129
AYHSFLVEPISCHAWNKDR	Acetyl (N-term)	2371.12	D3Z6S0; Q91Z25; Q9WV32	Actin-related protein 2/3 complex subunit 1B	Arpc1b	77.813	76.317	3; 4	5.441e-17	54724	191130000	161130_Sadia_CG30_R3_Frac2	167.28	134.73	1.4747
AYIVQLQIEDLTR	Unmodified	1560.85	E9Q4Q2; D3YZC9; D3YZD0; Q64213-2; Q64213-3; Q64213; D3YVH4	Splicing factor 1	Sf1	105.66	104.15	2	0.0043218	80973	66392000	161130_Sadia_CG30_R3_Frac2	179.67	128.57	0.47409
AYKLVLIR	Acetyl (N-term)	1016.64	Q9DBJ1	Phosphoglycerate mutase 1	Pgam1	88.096	84.918	2	0.015756	54981	1266800000	161130_Sadia_CG30_R1_Frac2	113.25	12.431	0.91657
AYKYIQELWR	Unmodified	1368.72	B8JKK2; E9QAZ2; Q9CZM2	Ribosomal protein L15; 60S ribosomal protein L15	Rpl15; Gm10020	71.281	69.781	3	0.0065755	51710	313680000	161130_Sadia_CG30_R3_Frac4	173.24	124.24	1.057
CAHIEAKFYEEVHDLER	Unmodified	2144.99	B7ZNL2; Q78ZA7; A0A140LJB5	Nucleosome assembly protein 1-like 4	Nap1l4	66.632	65.242	3	0.0027413	47989	85558000	161130_Sadia_CG30_R3_Frac4	96.096	72.043	0.68049
CAHIEAKFYEEVHDLER	Gln->pyro-Glu	2127.97	B7ZNL2; Q78ZA7; A0A140LJB5	Nucleosome assembly protein 1-like 4	Nap1l4	86.183	84.771	3	2.5638e-18	62474	0	161130_Sadia_CG30_R3_Frac2	156.67	125.99	NaN
CAKAEAGEGQKPSPAQLELR	Gln->pyro-Glu	2122.05	Q8K183	Pyridoxal kinase	Pdxk	57.564	50.449	2	0.0031788	34399	19744000	161130_Sadia_CG30_R4_Frac1	102.38	71.15	NaN
CALLLLFPLTAQHENFR	Gln->pyro-Glu	2025.05	Q9R0P9	Ubiquitin carboxyl-terminal hydrolase isozyme L1	Uchl1	112.92	109.85	2	2.5669e-08	84723	0	161130_Sadia_CG30_R4_Frac4	188.96	146.92	NaN
CANCFDCPGCMHTLSTR	Oxidation (M); Gln->pyro-Glu	2084.76	Q8CBY8-2; Q8CBY8	Dynactin subunit 4	Dctn4	59.872	59.872	2	0.050257	36579	0	161130_Sadia_CG30_R1_Frac1	85.845	77.332	NaN
CANCFDCPGCMHTLSTR	Glu->pyro-Glu; Deamidation (NQ)	2068.77	Q8CBY8-2; Q8CBY8	Dynactin subunit 4	Dctn4	75.579	71.867	2	4.8731e-14	47474	0	161130_Sadia_CG30_R1_Frac1	172.09	161.48	NaN
CAPTQKAQIVR	Gln->pyro-Glu	1253.65	Q8C4G3; Q8C288; A2AQC3; O70228	Phospholipid-transporting ATPase; Probable phospholipid-transporting ATPase IIA	Atp9a	48.207	41.292	2	0.0014794	25192	54348000	161130_Sadia_CG30_R4_Frac1	187.5	113.84	NaN
CAQYKKDGADFAKWR	Gln->pyro-Glu	1825.86	A6ZI44; P05064; D3YWI1; A0A0U1RPN8; A0A0U1RPT5; Q9CPQ9; A6ZI46; P05063	Fructose-bisphosphate aldolase; Fructose-bisphosphate aldolase A; Fructose-bisphosphate aldolase C	Aldoa; Aldoart1; Aldoc	57.05	51.342	3; 4	1.1077e-15	35036	1483600000	161130_Sadia_CG30_R3_Frac4	204.23	179.07	NaN
CASEGETPSASGAARPR	Gln->pyro-Glu	1685.74	Q91Z92	Beta-1,3-galactosyltransferase 6	B3galt6	38.337	33.752	2	3.8852e-12	17652	0	161130_Sadia_CG30_R4_Frac1	164.48	139.69	NaN
CASLQKFGER	Unmodified	1194.58	CON__P02768-1			33.118	29.201	2; 3	2.9729e-06	14064	26146000000	161130_Sadia_CG30_R4_Frac1	208.11	0	0.63805
CATPNISPATSVLQHSR	Glu->pyro-Glu; Deamidation (NQ)	1820.88	A0A0A6YX69; Q8BFX3	BTB/POZ domain-containing protein KCTD3	Kctd3	78.126	78.097	2	0.0033948	49289	0	161130_Sadia_CG30_R1_Frac2	122.42	90.58	NaN
CAYVYKAKNNTVTPGGKPNKTR	Gln->pyro-Glu	2449.25	O55142	60S ribosomal protein L35a	Rpl35a	37.012	31.141	3; 4; 5	2.4596e-34	18459	940580000	161130_Sadia_CG30_R4_Frac2	183.25	163.38	0.17612
CCMLFVDDMAEPR	Gln->pyro-Glu	1625.63	Q8VDP4	Cell cycle and apoptosis regulator protein 2	Ccar2	111.39	104.28	2	0.0059014	87582	0	161130_Sadia_CG30_R4_Frac1	152.97	119.74	NaN
CCTESLVNR	Gln->pyro-Glu	1120.46	CON__P02769; CON__P02768-1			59.499	56.756	1; 2	1.0251e-06	33569	0	161130_Sadia_CG30_R1_Frac1	230.85	161.46	NaN
CCTKPESERMPCTEDYLSLILNR	Oxidation (M)	2887.3	CON__P02769			94.464	90.98	3; 4	0.051047	68790	207230000	161130_Sadia_CG30_R4_Frac2	62.684	39.688	0.3643
CCTKPESERMPCTEDYLSLILNR	Oxidation (M); Gln->pyro-Glu	2870.27	CON__P02769			99.664	99.701	2; 3	4.9572e-10	77484	329250000	161130_Sadia_CG30_R1_Frac4	136.33	94.117	11.308
CCTKPESERMPCTEDYLSLILNR	Oxidation (M); Glu->pyro-Glu	2869.29	CON__P02769			92.606	89.71	4	0.01415	68071	3292000000	161130_Sadia_CG30_R4_Frac4	76.027	56.716	24.631
CCTKPESERMPCTEDYLSLILNR	Gln->pyro-Glu	2854.28	CON__P02769			105.01	104.95	4	0.00030708	83706	107180000	161130_Sadia_CG30_R1_Frac4	112.32	95.985	NaN
CCTKPESERMPCTEDYLSLILNR	Unmodified	2871.3	CON__P02769			97.162	89.951	2	9.2631e-05	73014	0	161130_Sadia_CG30_R4_Frac1	92.063	49.854	NaN
CCTKPESERMPCTEDYLSLILNR	Acetyl (N-term)	2913.31	CON__P02769			87.815	83.913	2	0.016767	67900	0	161130_Sadia_CG30_R4_Frac2	73.887	41.611	NaN
CDADADCMDGSDEEACGTGVR	Unmodified	2289.79	A0A0R4J0I9; Q91ZX7	Prolow-density lipoprotein receptor-related protein 1; Low-density lipoprotein receptor-related protein 1 85 kDa subunit; Low-density lipoprotein receptor-related protein 1 515 kDa subunit; Low-density lipoprotein receptor-related protein 1 intracellular domain	Lrp1	47.997	44.342	2	0.0017882	23474	0	161130_Sadia_CG30_R3_Frac1	85.457	73.292	NaN
CDCHALGSTNGQCDIR	Gln->pyro-Glu	1845.72	F8VQJ3; P02468	Laminin subunit gamma-1	Lamc1	49.79	46.035	2	0.060572	25097	0	161130_Sadia_CG30_R3_Frac1	87.641	70.273	NaN
CDDDLSDDRDELLR	Gln->pyro-Glu	1718.71	Q8BNE1-2; Q8BNE1	TRPM8 channel-associated factor 1	Tcaf1	78.15	78.15	2	0.00025883	53280	0	161130_Sadia_CG30_R1_Frac1	155.97	119.54	NaN
CDFTEDQTAEFKEAFQLFDR	Acetyl (N-term)	2538.1	A0A1W2P6F6; A0A1W2P7Q9; Q60605-2; Q60605	Myosin light polypeptide 6	Myl6	110.16	109.84	2; 3	9.2871e-15	86087	755300000	161130_Sadia_CG30_R3_Frac2	125.88	108.06	0.80196
CDQFEKLGEYGFQNALIVR	Unmodified	2286.11	CON__P02769			100.72	97.869	2; 3	5.8934e-101	74973	7743400000	161130_Sadia_CG30_R3_Frac2	312.42	276.1	0.84257
CEANEWQCANKR	Gln->pyro-Glu	1547.62	A2ARV4	Low-density lipoprotein receptor-related protein 2	Lrp2	48.599	41.684	2	0.019606	25615	16103000	161130_Sadia_CG30_R4_Frac1	140.83	117.92	NaN
CECQEGENQSGYQNLCR	Glu->pyro-Glu; Deamidation (NQ)	2113.79	Q6PE70; G5E8F8; O70309; O70309-2	Integrin beta; Integrin beta-5	Itgb5	57.503	57.503	2	1.8607e-15	34356	0	161130_Sadia_CG30_R1_Frac1	179.19	163.81	NaN
CEDGQCICHEGFTGLDCGQR	Gln->pyro-Glu	2380.89	Q80YX0; Q80YX1-5; Q80YX1-4; Q80YX1-3; Q80YX1-2; Q80YX1	Tenascin	Tnc	74.67	72.199	2; 3	1.0733e-61	47783	0	161130_Sadia_CG30_R1_Frac1	236.3	222.34	NaN
CEEEAAVLPHSR	Gln->pyro-Glu	1379.61	D3YU59; D3Z589; D3YU22; Q3UH68-3; Q3UH68-2; Q3UH68; D3YV55; F6X3N8	LIM and calponin homology domains-containing protein 1	Limch1	63.338	57.954	2	3.2883e-20	41611	0	161130_Sadia_CG30_R4_Frac1	231.38	204.59	NaN
CEGINISGNFYR	Unmodified	1428.65	A0A1B0GSB2; P19253; A0A1B0GSL5; A0A1B0GSC2; A0A1B0GRH1; A0A1B0GSQ6; A0A1B0GS68; A0A1B0GSJ2; A0A1B0GT00	60S ribosomal protein L13a	Rpl13a	73.658	70.203	2	0.00079346	47426	71932000	161130_Sadia_CG30_R3_Frac1	172.98	132.98	0.56413
CEGINISGNFYR	Gln->pyro-Glu	1411.62	A0A1B0GSB2; P19253; A0A1B0GSL5; A0A1B0GSC2; A0A1B0GRH1; A0A1B0GSQ6; A0A1B0GS68; A0A1B0GSJ2; A0A1B0GT00	60S ribosomal protein L13a	Rpl13a	102.89	99.499	2	0.00080526	72210	0	161130_Sadia_CG30_R1_Frac1	189.38	151.65	NaN
CEHPPPGPVCGSDGVTYLSACELR	Gln->pyro-Glu	2640.14	Z4YJS5; Z4YK85; M0QWP1; A2ASQ1-3; A2ASQ1-2; A2ASQ1	Agrin; Agrin N-terminal 110 kDa subunit; Agrin C-terminal 110 kDa subunit; Agrin C-terminal 90 kDa fragment; Agrin C-terminal 22 kDa fragment	Agrn	92.226	88.804	2; 3	9.4206e-89	71751	0	161130_Sadia_CG30_R4_Frac1	230.97	200.99	NaN
CEKLTFNNPTTEFR	Gln->pyro-Glu	1738.8	Q9ERL0		Mllt1	88.991	81.869	2	0.00086461	64876	36554000	161130_Sadia_CG30_R4_Frac1	148.28	72.986	5.775
CEKSLHTLFGDELCKVASLR	Unmodified	2362.18	CON__P02769			80.532	79.525	4	1.1141e-14	60624	583190000	161130_Sadia_CG30_R3_Frac4	147.9	116.08	0.15731
CEKSLHTLFGDELCKVASLR	Glu->pyro-Glu	2344.17	CON__P02769			100.17	98.772	4	5.0313e-09	76529	196960000	161130_Sadia_CG30_R3_Frac4	139.11	110.93	1.0459
CELCDVSCTGADAYAAHIR	Unmodified	2167.91	O88532	Zinc finger RNA-binding protein	Zfr	64.57	62.858	3	1.0239e-05	42410	34558000	161130_Sadia_CG30_R3_Frac2	111.22	94.143	0.2808
CELCDVSCTGADAYAAHIR	Gln->pyro-Glu	2150.88	O88532	Zinc finger RNA-binding protein	Zfr	86.546	83.125	2; 3	1.5729e-42	57734	0	161130_Sadia_CG30_R1_Frac1	221.8	200.5	NaN
CELIKESEVKALCAKAR	Gln->pyro-Glu	1987.02	P97470; A0A0U1RQ43; A0A0U1RPZ1	Serine/threonine-protein phosphatase 4 catalytic subunit	Ppp4c	64.674	63.384	3	0.13875	46169	30798000	161130_Sadia_CG30_R3_Frac4	75.376	42.63	NaN
CEMEGCGTVLAHPR	Gln->pyro-Glu	1598.66	E0CY81; Q62511-2; Q62511	E3 ubiquitin-protein ligase ZFP91	Zfp91	62.093	58.536	2	3.0692e-14	35229	0	161130_Sadia_CG30_R1_Frac1	213.8	185.4	NaN
CESGFIEELPEETR	Unmodified	1694.75	Q91YL2	E3 ubiquitin-protein ligase RNF126	Rnf126	79.821	76.567	2	0.025889	53435	31968000	161130_Sadia_CG30_R3_Frac1	121.08	79.075	0.31936
CESKKFGGPGAR	Gln->pyro-Glu	1275.6	P14131	40S ribosomal protein S16	Rps16	29.733	26.038	2; 3	0.013721	8854	105300000	161130_Sadia_CG30_R1_Frac2	152.7	86.426	0.36479
CETNVAPNCGVDAR	Gln->pyro-Glu	1544.63	P16054	Protein kinase C epsilon type	Prkce	60.174	56.517	2	9.1181e-07	33297	0	161130_Sadia_CG30_R1_Frac1	180.66	120.9	NaN
CEVMPTINEDTPMSQR	Acetyl (N-term)	1948.83	F7CYX4; B8QI34; Q8BSS9	Liprin-alpha-2	Ppfia2	98.59	95.201	2	1.7102e-11	70138	0	161130_Sadia_CG30_R3_Frac1	182.35	145.17	NaN
CEVMPTISEDGR	Acetyl (N-term)	1434.61	P60469; P60469-2	Liprin-alpha-3	Ppfia3	91.553	84.442	2	0.063161	67456	0	161130_Sadia_CG30_R4_Frac1	130.94	93.749	NaN
CFCMTDDKVDKTLEQQENFSEVAR	Gln->pyro-Glu	2932.27	S4R2F3; Q8C8R3; Q8C8R3-4; S4R1M4; Q8C8R3-3; S4R2R5; Q8C8R3-5; Q8C8R3-2	Ankyrin-2	Ank2	99.513	94.42	3	2.3374e-06	77956	64149000	161130_Sadia_CG30_R4_Frac2	119.79	91.609	2.1074
CFSQSSHLIQHQR	Unmodified	1626.77	Q9ERU3	Zinc finger protein 22	Znf22	30.636	30.337	3	0.055379	15214	16552000	161130_Sadia_CG30_R3_Frac4	101.6	69.32	0.28194
CGAIAEQSSLLSVFCLR	Gln->pyro-Glu	1892.91	Q6PB66	Leucine-rich PPR motif-containing protein, mitochondrial	Lrpprc	112.67	112.51	2	0.0014506	77729	0	161130_Sadia_CG30_R1_Frac2	162.68	128.81	NaN
CGDGGKATEATLTNPR	Gln->pyro-Glu	1629.74	Q3UHK6-4; Q3UHK6-3; Q3UHK6; Q3UHK6-2	Teneurin-4	Tenm4	49.612	42.697	2	5.9398e-15	26540	13628000	161130_Sadia_CG30_R4_Frac1	194.7	107.4	NaN
CGDGGQLVLCDR	Gln->pyro-Glu	1331.56	Q8BVE8-4; Q8BVE8-3; Q8BVE8; Q8BVE8-2	Histone-lysine N-methyltransferase NSD2	Whsc1	77.808	77.808	2	0.0028278	52928	0	161130_Sadia_CG30_R1_Frac1	132.88	98.622	NaN
CGEMAQAASAAVTR	Gln->pyro-Glu	1404.61	G3UY93; Q9Z1Q9	Valine--tRNA ligase	Vars	78.946	78.946	2	2.0101e-10	53915	0	161130_Sadia_CG30_R1_Frac1	203.03	178.15	NaN
CGEMAQAASAAVTR	Unmodified	1421.64	G3UY93; Q9Z1Q9	Valine--tRNA ligase	Vars	45.09	45.09	2	0.019258	22837	0	161130_Sadia_CG30_R1_Frac1	106.49	77.019	NaN
CGESGHLAKDCDLQEDACYNCGR	Unmodified	2714.06	A0A0N4SVS6; P53996-2; P53996-3	Cellular nucleic acid-binding protein	Cnbp	40.531	37.518	3	0.01991	20735	1120700000	161130_Sadia_CG30_R3_Frac2	62.19	57.99	1.2829
CGESGHLAKDCDLQEDACYNCGR	Gln->pyro-Glu	2697.03	A0A0N4SVS6; P53996-2; P53996-3	Cellular nucleic acid-binding protein	Cnbp	49.099	49.433	3	2.8565e-09	30930	161000000	161130_Sadia_CG30_R1_Frac4	128.41	114.73	NaN
CGESGHLAKDCDLQEDEACYNCGR	Gln->pyro-Glu	2826.07	P53996	Cellular nucleic acid-binding protein	Cnbp	53.461	50.949	3	6.3081e-16	32065	84312000	161130_Sadia_CG30_R3_Frac2	143.93	134.28	NaN
CGETGHVAINCSKTSEVNCYR	Unmodified	2441.05	A0A0N4SVS6; P53996-2; P53996-3; P53996	Cellular nucleic acid-binding protein	Cnbp	39.971	32.997	4	0.021979	20353	618090000	161130_Sadia_CG30_R4_Frac2	89.859	75.398	1.4628
CGFSSALGALPGFLLR	Gln->pyro-Glu	1647.84	Q8BYA0	Tubulin-specific chaperone D	Tbcd	114.48	111.16	2	8.2164e-05	89782	0	161130_Sadia_CG30_R3_Frac2	145.89	119.37	NaN
CGGLGCSGAAATADLALGR	Gln->pyro-Glu	1759.8	Q61292	Laminin subunit beta-2	Lamb2	100.78	100.78	2	0.0056358	73276	0	161130_Sadia_CG30_R1_Frac1	100.19	74.144	NaN
CGKKKVWLDPNETNEIANANSR	Gln->pyro-Glu	2526.23	A2A547; P84099	Ribosomal protein L19; 60S ribosomal protein L19	Rpl19	53.493	53.71	2; 3	8.2377e-18	34914	96134000	161130_Sadia_CG30_R1_Frac4	152.34	110.13	0.1304
CGQSAAVASPGGSIDSR	Gln->pyro-Glu	1601.71	B7FAU9; Q8BTM8; Q8BTM8-2	Filamin-A	Flna	62.866	59.26	2	1.153e-22	43099	0	161130_Sadia_CG30_R4_Frac1	203.39	156.21	NaN
CGSKAYHLQKSTCGKCGYPAKR	Gln->pyro-Glu	2539.19	Q9D823	60S ribosomal protein L37	Rpl37	31.11	23.677	3	3.3898e-23	12434	26983000	161130_Sadia_CG30_R4_Frac2	151.58	119.23	NaN
CGTTGVVTFIR	Gln->pyro-Glu	1192.59	Q80TL0	Protein phosphatase 1E	Ppm1e	101.04	99.512	2	0.012898	72216	0	161130_Sadia_CG30_R1_Frac1	162.59	101.69	NaN
CGVTSVPDIRR	Gln->pyro-Glu	1241.62	A0A087WPY0; A0A087WS54; Q8R0F6-2; Q8R0F6	Integrin-linked kinase-associated serine/threonine phosphatase 2C	Ilkap	61.976	61.947	2	0.0049279	35826	0	161130_Sadia_CG30_R1_Frac2	186.91	93.981	NaN
CHEDNVVMAVDSATNR	Gln->pyro-Glu	1799.76	Q8CHW4	Translation initiation factor eIF-2B subunit epsilon	Eif2b5	75.988	68.576	2	0.016327	52113	0	161130_Sadia_CG30_R4_Frac1	113.77	97.63	NaN
CHGDLLECADDR	Unmodified	1459.58	CON__P02769; P07724; CON__P02768-1	Serum albumin	Alb	39.606	36.593	2	0.027529	19968	76186000	161130_Sadia_CG30_R3_Frac2	134.84	97.117	0.36828
CHGDLLECADDR	Gln->pyro-Glu	1442.56	CON__P02769; P07724; CON__P02768-1	Serum albumin	Alb	57.806	55.114	2	2.7326e-167	33195	0	161130_Sadia_CG30_R3_Frac1	362.67	315.48	NaN
CHGVPLVTISR	Unmodified	1237.66	Q9EQF6; Q9EQF5	Dihydropyrimidinase-related protein 5; Dihydropyrimidinase	Dpysl5; Dpys	47.06	47.295	3	0.019267	28715	477230000	161130_Sadia_CG30_R1_Frac4	132.78	98.247	1.7479
CHGVPLVTISR	Gln->pyro-Glu	1220.63	Q9EQF6; Q9EQF5	Dihydropyrimidinase-related protein 5; Dihydropyrimidinase	Dpysl5; Dpys	73.153	69.902	2	0.010047	45660	0	161130_Sadia_CG30_R1_Frac1	199.7	158.93	NaN
CHSKGTIVTIEGPR	Gln->pyro-Glu	1536.77	Q9CQ65	S-methyl-5'-thioadenosine phosphorylase	Mtap	45.424	42.512	2	7.0308e-05	24726	8084800	161130_Sadia_CG30_R3_Frac2	165.58	130.07	NaN
CHWSDMFTGR	Gln->pyro-Glu	1278.49	P46061	Ran GTPase-activating protein 1	Rangap1	88.755	84.776	2	6.544e-08	68816	0	161130_Sadia_CG30_R4_Frac2	228.39	182.67	NaN
CIALAQLLVEQNFPAIAIHR	Gln->pyro-Glu	2259.22	Q9Z1N5	Spliceosome RNA helicase Ddx39b	Ddx39b	113.52	110.48	3	6.5568e-14	85140	0	161130_Sadia_CG30_R4_Frac4	122.1	99.227	NaN
CIHDHHCGSQASSVKQSR	Gln->pyro-Glu	2075.9	B2RXQ6; Q8BNJ6; Q8BNJ6-2	Neuropilin and tolloid-like protein 2	Neto2	23.906	23.607	3	0.026117	9854	5489800	161130_Sadia_CG30_R3_Frac4	89.374	75.12	NaN
CIPALDSLKPANEDQKIGIEIIKR	Gln->pyro-Glu	2703.46	P63038; P63038-2	60 kDa heat shock protein, mitochondrial	Hspd1	104.24	101.78	3; 4	5.4245e-50	79442	3585000000	161130_Sadia_CG30_R3_Frac2	189.33	169.36	0.1973
CIPALDSLKPANEDQKIGIEIIKR	Glu->pyro-Glu; Deamidation (NQ)	2703.46	P63038; P63038-2	60 kDa heat shock protein, mitochondrial	Hspd1	102.24	102.47	4	0.065272	81334	400540000	161130_Sadia_CG30_R1_Frac4	58.904	50.911	0.22133
CIQSLVHACQCR	Gln->pyro-Glu	1513.66	A0A0U1RQB6; F8VPR5; P45481; B2RWS6	CREB-binding protein; Histone acetyltransferase p300	Crebbp; Ep300	82.275	74.963	2	0.036597	58336	0	161130_Sadia_CG30_R4_Frac1	130.66	103.87	NaN
CIVHSPTNPGFMTCSDDFR	Gln->pyro-Glu	2222.92	Q99LC2	Cleavage stimulation factor subunit 1	Cstf1	98.151	94.596	2	1.3712e-11	77591	0	161130_Sadia_CG30_R4_Frac1	150.11	128.88	NaN
CKAGFAGDDAPR	Gln->pyro-Glu	1246.54	P60710; P63260; E9Q1F2; E9Q5F4; G3UZ07; B1ATY1; E9Q606; G3UYG0; E9Q2D1; P63268; P62737; D3YZY0; D3Z2K3	Actin, cytoplasmic 1; Actin, cytoplasmic 1, N-terminally processed; Actin, cytoplasmic 2; Actin, cytoplasmic 2, N-terminally processed; Actin, gamma-enteric smooth muscle; Actin, aortic smooth muscle	Actb; Actg1; Actg2; Acta2	42.75	39.516	2	2.8624e-05	18887	48862000	161130_Sadia_CG30_R3_Frac1	199.68	137.13	NaN
CKDISSAVQANPALTELSLR	Gln->pyro-Glu	2155.09	A0A1B0GRY7; A0A1B0GRG4; A0A1B0GSG5; Q91VI7	Ribonuclease inhibitor	Rnh1	106.74	99.624	2	0.000684	82678	104940000	161130_Sadia_CG30_R4_Frac1	112.24	68.244	1.9358
CKEENCAILKELVSLR	Gln->pyro-Glu	1943.98	A0A0R4IZY0; Q8C1A5	Thimet oligopeptidase	Thop1	96.968	95.555	3	3.5978e-16	72734	38710000	161130_Sadia_CG30_R3_Frac2	200.48	159.63	1.3286
CKEGSSIPELADSVAYQSR	Gln->pyro-Glu	2078.96	E9QQ10; Q70FJ1-3; Q70FJ1-2; Q70FJ1	A-kinase anchor protein 9	Akap9	90.526	83.415	2	2.969e-10	66465	0	161130_Sadia_CG30_R4_Frac1	141	103.01	NaN
CKELGITALHIKLR	Unmodified	1650.96	P62264; D3YVF4; D3Z7I1	40S ribosomal protein S14	Rps14	57.147	55.657	3; 4	0.0017189	39292	378010000	161130_Sadia_CG30_R3_Frac4	146	124.91	0.12104
CKIPNTVEEAVR	Gln->pyro-Glu	1397.7	Q99LI7	Cleavage stimulation factor subunit 3	Cstf3	70.916	65.533	2	0.0040356	48989	138920000	161130_Sadia_CG30_R4_Frac1	167.6	92.218	NaN
CKQLICDPSYIPDRVQKAGQVIR	Gln->pyro-Glu	2726.4	P50396; B7FAU8	Rab GDP dissociation inhibitor alpha	Gdi1	78.488	79.323	4	2.5441e-25	59885	325120000	161130_Sadia_CG30_R1_Frac4	163.91	137.49	0.46713
CKQLICDPSYVKDR	Unmodified	1780.86	Q61598-2; Q61598	Rab GDP dissociation inhibitor beta	Gdi2	41.948	39.035	3	0.035958	21936	166190000	161130_Sadia_CG30_R3_Frac2	87.447	79.271	3.1755
CKQLICDPSYVKDR	Gln->pyro-Glu	1763.83	Q61598-2; Q61598	Rab GDP dissociation inhibitor beta	Gdi2	66.226	58.692	2	2.2213e-06	38831	22335000	161130_Sadia_CG30_R3_Frac2	140.78	68.775	NaN
CKQLTQEMMTEKER	Gln->pyro-Glu	1793.81	A0A087WQF8; A0A087WP48; A0A087WS04; A0A087WS29; A0A087WQG4; A0A087WQD0; A0A087WNW3; A0A087WQI3; A0A087WPW5; A0A087WS23; A0A087WQ25; A0A087WRS1; A0A087WQQ5; A0A087WP85; A0A087WP14; A0A087WPX0; F8VQC7		Ktn1	55.696	51.941	3	0.0087017	30447	49981000	161130_Sadia_CG30_R3_Frac1	132.51	75.474	15.952
CLAPMMSEVMR	Gln->pyro-Glu	1306.55	Q8BMS1	Trifunctional enzyme subunit alpha, mitochondrial; Long-chain enoyl-CoA hydratase; Long chain 3-hydroxyacyl-CoA dehydrogenase	Hadha	110.45	110.29	2	0.011862	76143	0	161130_Sadia_CG30_R1_Frac2	166.52	121.18	NaN
CLDDHKYKQAIGIALETR	Gln->pyro-Glu	2113.06	Q3TXS7	26S proteasome non-ATPase regulatory subunit 1	Psmd1	82.993	79.938	4	0.00028682	60876	165400000	161130_Sadia_CG30_R3_Frac4	128.26	57.18	14.124
CLHEFVKSQTTYYAQCYR	Gln->pyro-Glu	2336.04	A2AWI9; A2AWI7; Q8R3V5-3; Q8R3V5-1; Q8R3V5	Endophilin-B2	Sh3glb2	77.408	76.12	3	0.0027312	57640	77836000	161130_Sadia_CG30_R3_Frac4	115.31	99.546	NaN
CLHGDENSEVWR	Gln->pyro-Glu	1483.62	Q8K3B1	F-box/SPRY domain-containing protein 1	Fbxo45	65.695	65.695	2	0.011121	41841	0	161130_Sadia_CG30_R1_Frac1	137.98	81.718	NaN
CLHMFLQEEAIDR	Gln->pyro-Glu	1643.74	Q6ZWQ5; Q3TGS7; Q3V2H3; O70493	Sorting nexin-12	Snx12	105.93	105.14	2	0.009638	71382	0	161130_Sadia_CG30_R1_Frac2	169.65	124.89	NaN
CLLLHPAGHAEPAAGSHR	Gln->pyro-Glu	1875.92	Q91XU0-2; Q91XU0	ATPase WRNIP1	Wrnip1	50.911	46.149	4	0.0042536	30549	965720000	161130_Sadia_CG30_R3_Frac4	99.344	77.503	NaN
CLMSPENSDPLFHLEHR	Gln->pyro-Glu	2063.92	O54865	Guanylate cyclase soluble subunit beta-1	Gucy1b3	100.14	99.253	3	0.0018568	66761	0	161130_Sadia_CG30_R1_Frac2	117.4	94.262	NaN
CLPCTEGSIQALRLPR	Deamidation (NQ); Acetyl (N-term)	1912.95	CON__Q3KUS7			98.629	95.575	2	0.079238	70441	0	161130_Sadia_CG30_R3_Frac1	84.17	23.736	NaN
CLPTPKCHTPPLYR	Unmodified	1738.86	A0A1D5RM85; P62717; A0A1D5RMC7; A0A1D5RM79	60S ribosomal protein L18a	Rpl18a	42.374	42.408	4	0.11105	24123	138370000	161130_Sadia_CG30_R1_Frac4	81.494	61.031	2.2629
CLPTPKCHTPPLYR	Gln->pyro-Glu	1721.84	A0A1D5RM85; P62717; A0A1D5RMC7; A0A1D5RM79	60S ribosomal protein L18a	Rpl18a	63.267	63.801	2	0.00043329	44778	31066000	161130_Sadia_CG30_R1_Frac4	149.96	97.38	NaN
CLSSATDPQTKR	Gln->pyro-Glu	1345.63	Q3UPL0-2; Q3UPL0; S4R1T5; S4R256; S4R2A9; Q3UPL0-3	Protein transport protein Sec31A	Sec31a	46.484	42.829	2	1.6313e-08	22258	277440000	161130_Sadia_CG30_R3_Frac1	210.27	140.45	0.092501
CLTPPGHTPGSAPIVININR	Gln->pyro-Glu	2096.08	P70206	Plexin-A1	Plxna1	101.43	98.819	2	1.2712e-13	66414	0	161130_Sadia_CG30_R1_Frac2	201.38	169.67	NaN
CLTQSGIAGGYKPFNLETCR	Gln->pyro-Glu	2254.05	Q6P069-2; Q6P069	Sorcin	Sri	100.14	99.885	2	0.0065996	67231	0	161130_Sadia_CG30_R1_Frac2	85.457	63.259	NaN
CLTTNEYDGHTTYPSHQYD	Gln->pyro-Glu	2283.9	E9PZC4; E9PZC3; Q923D2	Flavin reductase (NADPH)	Blvrb	70.959	70.959	2	0.0080789	46685	0	161130_Sadia_CG30_R1_Frac1	96.82	85.128	NaN
CLYASVLTAQPR	Unmodified	1377.71	P58252	Elongation factor 2	Eef2	71.347	71.289	2; 3	1.4686e-19	48692	75680000	161130_Sadia_CG30_R3_Frac1	223.55	163.75	1.3725
CLYASVLTAQPR	Gln->pyro-Glu	1360.68	P58252	Elongation factor 2	Eef2	108.3	107.05	1; 2	0.00027504	79816	0	161130_Sadia_CG30_R1_Frac1	239.6	195.25	NaN
CMEPHPEIPSTFNSLQR	Gln->pyro-Glu	2024.91	Q8CG72; Q8CG72-2	Poly(ADP-ribose) glycohydrolase ARH3	Adprhl2	99.794	92.684	2	2.4815e-19	66389	0	161130_Sadia_CG30_R1_Frac1	163.45	124.57	NaN
CMMAQYNR	Gln->pyro-Glu	1055.4	Q60864	Stress-induced-phosphoprotein 1	Stip1	69.479	66.024	2	0.10756	43610	0	161130_Sadia_CG30_R3_Frac1	159.65	123.1	NaN
CMTNTPVVVR	Unmodified	1175.58	Q922Q4	Pyrroline-5-carboxylate reductase 2	Pycr2	44.51	44.652	2	0.088478	21703	0	161130_Sadia_CG30_R1_Frac2	123.98	73.105	NaN
CNNVLYIR	Glu->pyro-Glu; Deamidation (NQ)	1033.5	P62307	Small nuclear ribonucleoprotein F	Snrpf	91.933	84.821	1	0.0031096	67712	0	161130_Sadia_CG30_R4_Frac1	228.09	143.84	NaN
CNSLEEIKALR	Glu->pyro-Glu; Deamidation (NQ)	1314.66	A3KGU5; E9Q447; P16546-2; A3KGU7; A3KGU9; P16546	Spectrin alpha chain, non-erythrocytic 1	Sptan1	77.601	74.247	2	0.00016193	51280	157560000	161130_Sadia_CG30_R3_Frac1	196.27	76.117	2.1199
CNSLEEIKALR	Gln->pyro-Glu	1314.66	A3KGU5; E9Q447; P16546-2; A3KGU7; A3KGU9; P16546	Spectrin alpha chain, non-erythrocytic 1	Sptan1	81.631	74.319	2	4.312e-26	57633	247440000	161130_Sadia_CG30_R4_Frac1	255.7	135.55	NaN
CPANCVCSKTEINCR	Unmodified	1867.78	A0A0U1RPF1; A0A0U1RPZ9; A0A0A6YWF9; A0A0A6YWL7; Q6VNS1-2; Q6VNS1-3; Q6VNS1	Tyrosine-protein kinase receptor; NT-3 growth factor receptor	Ntrk3	31.747	29.57	2; 3	0.0010879	10997	558750000	161130_Sadia_CG30_R3_Frac1	127.71	126.89	1.1366
CPCNCLLICKDTSR	Gln->pyro-Glu	1778.76	Q9CZX7	Type 2 phosphatidylinositol 4,5-bisphosphate 4-phosphatase	Tmem55a	73.419	69.964	2	0.00025445	47307	16611000	161130_Sadia_CG30_R3_Frac1	156.12	131.27	NaN
CPCNCLLICKVTSQR	Gln->pyro-Glu	1890.86	E0CZF6; E0CZ18; F8WHW3; E0CYE6; Q3TWL2	Type 1 phosphatidylinositol 4,5-bisphosphate 4-phosphatase	Tmem55b	83.619	82.042	2	0.00099617	58244	53567000	161130_Sadia_CG30_R3_Frac1	143.79	117.27	4.1476
CPEPCACVDKYAHQFADCAYKELR	Unmodified	2987.28	E9Q9N7; Q5RKR3; A0A1L1SUR1; A0A1L1SS00; A0A1L1SQV1; A0A1L1SV86; A0A1L1SVD6; A0A1L1SSI6; A0A1L1SSZ4	Immunoglobulin superfamily containing leucine-rich repeat protein 2	Islr2	82.228	79.974	4; 5	3.1109e-24	60997	1276000000	161130_Sadia_CG30_R3_Frac4	143.31	126.52	1.3805
CPGESSHICDFIR	Gln->pyro-Glu	1559.65	B1B0P8; B1B0P9; O88531	Palmitoyl-protein thioesterase 1	Ppt1	80.907	77.272	2	1.1988e-61	60673	0	161130_Sadia_CG30_R4_Frac1	280.09	246.09	NaN
CPGSDVIMVENANYGR	Gln->pyro-Glu	1763.76	D6RI60; H7BX15; E9Q9Q9; E9Q3V9; Q80TR1	Latrophilin-1	Adgrl1; Lphn1	100.99	97.599	2	1.5061e-67	70407	0	161130_Sadia_CG30_R1_Frac1	265.01	226.93	NaN
CPLEEGQAGAAEATAAPSVEDR	Unmodified	2228	Q6IR34-2; Q6IR34; Q6IR34-3; Q6IR34-5; A2AIV3; F6SX81	G-protein-signaling modulator 1	Gpsm1	61.626	57.971	3	1.966e-06	36100	47037000	161130_Sadia_CG30_R3_Frac1	101.94	93.439	0.29527
CPLEEGQAGAAEATAAPSVEDR	Gln->pyro-Glu	2210.97	Q6IR34-2; Q6IR34; Q6IR34-3; Q6IR34-5; A2AIV3; F6SX81	G-protein-signaling modulator 1	Gpsm1	89.999	84.866	2	4.2722e-74	67976	0	161130_Sadia_CG30_R4_Frac1	229.23	196.04	NaN
CPLNYFACPSGR	Gln->pyro-Glu	1423.6	A0A0R4J0I9; Q91ZX7	Prolow-density lipoprotein receptor-related protein 1; Low-density lipoprotein receptor-related protein 1 85 kDa subunit; Low-density lipoprotein receptor-related protein 1 515 kDa subunit; Low-density lipoprotein receptor-related protein 1 intracellular domain	Lrp1	106.48	106.48	2	0.017144	78300	0	161130_Sadia_CG30_R1_Frac1	147.12	118.2	NaN
CPLPRPWALTFSYGR	Gln->pyro-Glu	1802.89	P05063	Fructose-bisphosphate aldolase C	Aldoc	109.32	102.18	2	2.7127e-25	85804	0	161130_Sadia_CG30_R4_Frac2	221.55	155.49	NaN
CPPNEHSCLGTELCVPMSR	Glu->pyro-Glu; Deamidation (NQ)	2225.93	A0A0R4J0I9; Q91ZX7; D3Z5M3; Q3U5J2	Prolow-density lipoprotein receptor-related protein 1; Low-density lipoprotein receptor-related protein 1 85 kDa subunit; Low-density lipoprotein receptor-related protein 1 515 kDa subunit; Low-density lipoprotein receptor-related protein 1 intracellular domain	Lrp1	86.53	82.974	2	2.2643e-61	57566	0	161130_Sadia_CG30_R1_Frac1	249.58	219.02	NaN
CPPNEHSCLGTELCVPMSR	Gln->pyro-Glu	2225.93	A0A0R4J0I9; Q91ZX7; D3Z5M3; Q3U5J2	Prolow-density lipoprotein receptor-related protein 1; Low-density lipoprotein receptor-related protein 1 85 kDa subunit; Low-density lipoprotein receptor-related protein 1 515 kDa subunit; Low-density lipoprotein receptor-related protein 1 intracellular domain	Lrp1	86.451	83.029	3	0.00039591	66101	0	161130_Sadia_CG30_R4_Frac1	121.44	103.38	NaN
CPRPQDFENGEYWPR	Gln->pyro-Glu; Deamidation (NQ)	1933.81	CON__Q3KUS7			98.281	91.109	2	6.3658e-08	74185	0	161130_Sadia_CG30_R4_Frac1	164.81	132.29	NaN
CPRPQDFENGEYWPR	Gln->pyro-Glu	1932.82	CON__Q3KUS7			95.125	89.943	2	4.0299e-33	72941	0	161130_Sadia_CG30_R4_Frac1	234.63	204.87	NaN
CPTPPMMTLISVGGQHQGVFGLPR	Gln->pyro-Glu	2562.25	B1B0P8; B1B0P9; O88531	Palmitoyl-protein thioesterase 1	Ppt1	109.9	107.5	3	4.4843e-10	82618	0	161130_Sadia_CG30_R4_Frac4	128.05	116.9	NaN
CPVTVCGDVHGQFHDLMELFR	Unmodified	2516.14	P62715; P63330	Serine/threonine-protein phosphatase 2A catalytic subunit beta isoform; Serine/threonine-protein phosphatase 2A catalytic subunit alpha isoform	Ppp2cb; Ppp2ca	101.73	100.93	4	0.00073771	78289	68912000	161130_Sadia_CG30_R3_Frac4	112.55	95.798	0.46059
CPVTVCGDVHGQFHDLMELFR	Gln->pyro-Glu	2499.11	P62715; P63330	Serine/threonine-protein phosphatase 2A catalytic subunit beta isoform; Serine/threonine-protein phosphatase 2A catalytic subunit alpha isoform	Ppp2cb; Ppp2ca	108.78	105.38	3	6.3279e-21	84193	0	161130_Sadia_CG30_R3_Frac2	142.26	135.14	NaN
CQAAEPQIITGSHDTTIR	Glu->pyro-Glu; Deamidation (NQ)	1979.94	F8WI31; D3Z4V1; Q922V4	Pleiotropic regulator 1	Plrg1	72.375	68.752	2	2.1635e-16	52200	0	161130_Sadia_CG30_R4_Frac1	167.3	142.92	NaN
CQAEDKGACLLPKIETMR	Glu->pyro-Glu; Deamidation (NQ)	2102	CON__P02769			76.881	75.369	2	3.2058e-72	53800	106640000	161130_Sadia_CG30_R3_Frac2	257.55	199.07	0.26733
CQAEDKGACLLPKIETMR	Unmodified	2119.02	CON__P02769			60.794	59.015	3; 4	6.5062e-05	38989	937800000	161130_Sadia_CG30_R3_Frac2	115.34	78.256	0.66937
CQAGEDYAGPAR	Acetyl (N-term)	1335.55	D3Z7U9; D3Z2M0; G3UXB4; Q3U308	Cytoplasmic tRNA 2-thiolation protein 2	Ctu2	47.81	44.353	2	9.2195e-09	22107	0	161130_Sadia_CG30_R1_Frac1	213.53	178.24	NaN
CQCTDGQIYEIFSLIR	Glu->pyro-Glu; Deamidation (NQ)	1984.9	Q3TMU8; O35098; A0A0R4J1N0; O35098-2; D3Z360	Dihydropyrimidinase-related protein 4	Dpysl4	113.71	110.56	2	0.00072779	89747	0	161130_Sadia_CG30_R4_Frac2	134.98	101.09	NaN
CQEIQNGSESEVSASQR	Glu->pyro-Glu; Deamidation (NQ)	1890.8	Q9CX34	Suppressor of G2 allele of SKP1 homolog	Sugt1	56.735	53.111	2	5.711e-33	36843	0	161130_Sadia_CG30_R4_Frac1	219.43	185.56	NaN
CQEIQNGSESEVSASQR	Gln->pyro-Glu; Deamidation (NQ)	1891.79	Q9CX34	Suppressor of G2 allele of SKP1 homolog	Sugt1	56.582	56.582	2	4.0444e-15	33442	0	161130_Sadia_CG30_R1_Frac1	174.05	147.93	NaN
CQGVVCAMKEAFGFIER	Glu->pyro-Glu; Deamidation (NQ)	1983.9	Q8JZN2; Q91W50; A0A0G2JF72; A0A0G2JDJ7; A0A0G2JE62	Cold shock domain-containing protein E1	Csde1	110.55	109.95	3	1.6566e-08	86264	38815000	161130_Sadia_CG30_R3_Frac4	157.42	118.28	NaN
CQHAAEIITDLLR	Unmodified	1538.79	A0A0G2JG00; Q3TUE1; A0A0G2JGW9; A0A0G2JFY5; Q3UUU2; Q91WJ8; Q91WJ8-2	Far upstream element-binding protein 1	Fubp1	89.119	87.191	3	0.002517	67069	384270000	161130_Sadia_CG30_R1_Frac4	126.5	87.919	5.824
CQHAAEIITDLLR	Glu->pyro-Glu; Deamidation (NQ)	1521.76	A0A0G2JG00; Q3TUE1; A0A0G2JGW9; A0A0G2JFY5; Q3UUU2; Q91WJ8; Q91WJ8-2	Far upstream element-binding protein 1	Fubp1	108.51	105.93	2	3.0933e-23	73906	0	161130_Sadia_CG30_R1_Frac2	236.69	171.85	NaN
CQKICDQWDNLGSLTHSR	Glu->pyro-Glu; Deamidation (NQ)	2199.98	A0A1L1SV25; P57780; E9Q2W9	Alpha-actinin-4	Actn4	78.324	78.265	2	2.5354e-13	56561	12697000	161130_Sadia_CG30_R3_Frac2	145.1	99.841	NaN
CQSLTEDLEFR	Unmodified	1396.63	P14733	Lamin-B1	Lmnb1	74.842	73.23	2	1.3909e-34	48831	135760000	161130_Sadia_CG30_R1_Frac1	246.59	170.37	0.079772
CQSLTEDLEFR	Glu->pyro-Glu; Deamidation (NQ)	1379.6	P14733	Lamin-B1	Lmnb1	106.58	104.54	1; 2	7.1752e-20	77148	0	161130_Sadia_CG30_R1_Frac1	249.03	166.75	NaN
CQSLTEDLEFRKNMYEEEINETR	Unmodified	2933.32	P14733	Lamin-B1	Lmnb1	77.669	75.083	4	2.3028e-05	55300	173390000	161130_Sadia_CG30_R4_Frac4	101.41	82.368	NaN
CQVLLEAAR	Glu->pyro-Glu; Deamidation (NQ)	1041.53	Q3U367; Q9JLJ2	4-trimethylaminobutyraldehyde dehydrogenase	Aldh9a1	93.39	93.39	2	0.043617	66995	0	161130_Sadia_CG30_R1_Frac1	172.15	104.16	NaN
CRDDSFFGETSHNYHKFDSEYER	Gln->pyro-Glu	2908.18	Q8K310; A0A087WSU2	Matrin-3	Matr3	60.308	58.496	3	4.3337e-14	40184	147930000	161130_Sadia_CG30_R1_Frac4	125.45	115.99	NaN
CRDPHHDYCEDWPEAQR	Gln->pyro-Glu	2252.88	M0QWP2; O70378	ER membrane protein complex subunit 8	Emc8	47.393	43.14	3; 4	0.00022487	26195	0	161130_Sadia_CG30_R3_Frac2	134.76	127.64	NaN
CRELFFPETAHEA	Gln->pyro-Glu	1588.7	O35621; Q91W01	Phosphomannomutase 1; Phosphomannomutase	Pmm1	94.791	87.679	2	0.023707	70664	0	161130_Sadia_CG30_R4_Frac1	143.28	118.44	NaN
CREMDEQIR	Gln->pyro-Glu	1218.51	D3Z2H9; P21107-2; E9Q5J9	Tropomyosin alpha-3 chain	Tpm3-rs7; Tpm3	41.121	39.539	2	2.9596e-59	17790	0	161130_Sadia_CG30_R1_Frac1	297.85	159.02	NaN
CRGVTDTLAQIR	Gln->pyro-Glu	1371.69	B1AQX6; B1AQX7; B1AQX9; Q9QWI6-3; Q9QWI6-2; Q9QWI6	SRC kinase signaling inhibitor 1	Srcin1	69.898	69.898	2	0.038004	45727	0	161130_Sadia_CG30_R1_Frac1	130.01	65.742	NaN
CRNSIASCADEQPHIGNYR	Gln->pyro-Glu	2229.96	Q03141-2; Q03141-3; Q03141	MAP/microtubule affinity-regulating kinase 3	Mark3	57.578	50.104	3	1.1076e-11	34180	0	161130_Sadia_CG30_R4_Frac1	112.91	92.656	NaN
CRNSITSATDEQPHIGNYR	Gln->pyro-Glu	2200.99	Q8VHJ5	Serine/threonine-protein kinase MARK1	Mark1	54.412	51.899	3	9.1734e-08	32919	0	161130_Sadia_CG30_R3_Frac2	130.4	103.92	NaN
CRQGLQTTQAHLER	Glu->pyro-Glu; Deamidation (NQ)	1679.82	Q6PAR5-2; Q6PAR5-6; Q6PAR5; Q6PAR5-4; F7ADT6; F7ADQ2	GTPase-activating protein and VPS9 domain-containing protein 1	Gapvd1	41.652	35.337	3	0.060987	19227	0	161130_Sadia_CG30_R4_Frac1	108.71	73.068	NaN
CRSDQLTGLSLLPLSEKAVR	Gln->pyro-Glu	2225.18	E9Q3W4; Q9QXS1-15; Q9QXS1-10; Q9QXS1-9; Q9QXS1-12; Q9QXS1-11; Q9QXS1-13; Q9QXS1-5; Q9QXS1-3; Q9QXS1-16; Q9QXS1-4; Q9QXS1-14; Q9QXS1-6; Q9QXS1-7; Q9QXS1-8; Q9QXS1-2; Q9QXS1; F6R059	Plectin	Plec	104.08	96.95	3	0.0018371	80353	33676000	161130_Sadia_CG30_R4_Frac2	106.49	74.979	0.16797
CRVQFGVVTR	Gln->pyro-Glu	1203.62	B1ATZ0; B1ATZ1; Q3UMA3; Q99LI8; B1ATY9	Hepatocyte growth factor-regulated tyrosine kinase substrate	Hgs	70.683	63.37	2	0.033696	46745	0	161130_Sadia_CG30_R4_Frac1	173.37	107.3	NaN
CSCSPVHPQQAFCNADVVIR	Unmodified	2344.05	Q6PI17; P25785	Metalloproteinase inhibitor 2	Timp2	66.617	62.575	3	5.5466e-12	36482	298020000	161130_Sadia_CG30_R1_Frac2	107.65	79.954	0.75777
CSEGSFLLTTFPR	Gln->pyro-Glu	1496.7	Q99K48	Non-POU domain-containing octamer-binding protein	Nono	111.28	104.17	2	3.682e-10	87485	0	161130_Sadia_CG30_R4_Frac1	207.34	175.02	NaN
CSEGVFLLTTTPR	Gln->pyro-Glu	1462.71	Q8VIJ6	Splicing factor, proline- and glutamine-rich	Sfpq	110.51	103.4	2	0.0023341	86708	0	161130_Sadia_CG30_R4_Frac1	162.36	126.91	NaN
CSESFPLLEKYR	Gln->pyro-Glu	1510.71	A0A0A6YX33; A0A0A6YWI6; A0A0A6YX71; Q6PGN3-6; Q6PGN3-5; Q6PGN3-4; Q6PGN3-2; Q6PGN3; Q6PGN3-3	Serine/threonine-protein kinase DCLK2	Dclk2	95.646	94.234	2	0.017646	71422	50912000	161130_Sadia_CG30_R3_Frac2	145.84	118.72	4.6797
CSGVSPVEQVAAGDMDDTAAR	Acetyl (N-term)	2176.94	Q8BVG4	Dipeptidyl peptidase 9	Dpp9	93.164	92.113	2; 3	2.8153e-22	65738	0	161130_Sadia_CG30_R1_Frac1	234.83	203.4	NaN
CSHLLVKHSQSR	Gln->pyro-Glu	1433.72	Q9QUR7; Q3ULQ2	Peptidyl-prolyl cis-trans isomerase NIMA-interacting 1	Pin1; Pin1rt1	29.771	28.469	2	5.5483e-28	12023	69111000	161130_Sadia_CG30_R4_Frac4	237.84	162.92	NaN
CSILAAANPAYGR	Gln->pyro-Glu	1345.64	Q61881	DNA replication licensing factor MCM7	Mcm7	99.007	99.007	2	0.050778	71856	0	161130_Sadia_CG30_R1_Frac1	120.33	81.311	NaN
CSLGLFPPPPPR	Acetyl (N-term)	1378.71	P58742	Aladin	Aaas	107.99	107.99	2	0.010489	79847	0	161130_Sadia_CG30_R1_Frac1	156.92	121.41	NaN
CSQAVYAAEKVIGAGKSWHKSCFR	Gln->pyro-Glu	2722.31	P97315	Cysteine and glycine-rich protein 1	Csrp1	82.69	81.6	5	4.5963e-10	62488	24190000	161130_Sadia_CG30_R3_Frac4	127.8	101.86	NaN
CSQPMVGVSGKR	Gln->pyro-Glu	1287.61	Q9Z2D1; Q6P572	Myotubularin-related protein 2	Mtmr2	45.447	41.792	2	0.00034133	21318	0	161130_Sadia_CG30_R3_Frac1	145.46	101.65	NaN
CSTGLGEPISTR	Gln->pyro-Glu	1259.58	E9Q6Q2; E0CZE3; E9QMI9; E9QJQ9; E0CYT1; E9QMI8; E9QM73; Q3UH66-6; Q3UH66-2; Q3UH66-7; Q3UH66-4; Q3UH66-3; Q3UH66; Q3UH66-5; A0A0R4J1Z1	Serine/threonine-protein kinase WNK2	Wnk2	78.566	71.154	2	0.019867	54637	0	161130_Sadia_CG30_R4_Frac1	140.17	71.435	NaN
CSTVESLSKDSLLHSSDHPLSER	Gln->pyro-Glu	2566.2	Q8BIZ8; B2RXS3; F8VQ70		Scaper	71.132	69.52	4	0.0024811	48444	37705000	161130_Sadia_CG30_R3_Frac2	98.74	69.927	NaN
CSVASIKTGFQAVTGKR	Gln->pyro-Glu	1791.93	Q99L45	Eukaryotic translation initiation factor 2 subunit 2	Eif2s2	71.767	72.501	3	4.5411e-12	53227	156400000	161130_Sadia_CG30_R1_Frac4	163.18	129.01	0.97632
CSVCKEPIMPAPGQEETVR	Gln->pyro-Glu	2169.99	Q8BFW7-4; Q8BFW7	Lipoma-preferred partner homolog	Lpp	78.558	71.146	2	0.00050739	54589	0	161130_Sadia_CG30_R4_Frac1	99.566	63.829	NaN
CSVCSEPIMPEPGRDETVR	Gln->pyro-Glu	2200.96	Q7TQE2; Q62523	Zyxin	Zyx	80.074	76.585	2	0.0020771	51748	0	161130_Sadia_CG30_R1_Frac1	142.83	114.97	NaN
CSVLAAANPVYGR	Gln->pyro-Glu	1359.66	P25206	DNA replication licensing factor MCM3	Mcm3	101.36	97.801	2	0.00015544	80805	0	161130_Sadia_CG30_R4_Frac1	177.36	130.16	NaN
CSVSAVNLPKHVDSIINKR	Gln->pyro-Glu	2119.12	A8Y5P4; A2AJI0	MAP7 domain-containing protein 1	Map7d1	69.601	70.236	4	0.056637	51030	47332000	161130_Sadia_CG30_R1_Frac4	79.97	54.916	NaN
CSVSPTGDLTITNIQR	Gln->pyro-Glu	1743.85	E9PYK2; E9Q6A0; Q19AB2; Q7TPD3-2; Q7TPD3	Roundabout homolog 2	Robo2	100.14	100.14	2	0.0014252	72765	0	161130_Sadia_CG30_R1_Frac1	167.18	131.95	NaN
CSWQDLKDFMR	Gln->pyro-Glu	1467.63	Q3TWW8	Serine/arginine-rich splicing factor 6	Srsf6	108.33	101.22	2	0.0054225	84378	0	161130_Sadia_CG30_R4_Frac1	166.66	118.79	NaN
CSWSPDGSKIAAGSADR	Gln->pyro-Glu	1746.76	Q6PE01	U5 small nuclear ribonucleoprotein 40 kDa protein	Snrnp40	71.627	64.314	2	1.2312e-05	47702	85008000	161130_Sadia_CG30_R4_Frac1	138.35	102.39	0.28897
CSYQPTMEGVHTVHVTFAGVPIPR	Oxidation (M); Gln->pyro-Glu	2681.27	B7FAU9; Q8BTM8; B7FAV1; F6XC15	Filamin-A	Flna	91.518	89.864	3	4.2559e-10	59100	0	161130_Sadia_CG30_R1_Frac2	128.55	112.66	NaN
CSYQPTMEGVHTVHVTFAGVPIPR	Gln->pyro-Glu	2665.28	B7FAU9; Q8BTM8; B7FAV1; F6XC15	Filamin-A	Flna	100.06	97.299	3	7.0859e-23	79988	0	161130_Sadia_CG30_R4_Frac1	150.94	136.17	NaN
CSYYETCATYGLNVDR	Gln->pyro-Glu	1953.79	Q3UHD9-2; Q3UHD9	Arf-GAP with GTPase, ANK repeat and PH domain-containing protein 2	Agap2	97.855	96.328	2	0.0032898	69445	0	161130_Sadia_CG30_R1_Frac1	125.54	110	NaN
CTAQNPLGSTDTHTR	Gln->pyro-Glu	1640.72	Q7TNR6	Immunoglobulin superfamily member 21	Igsf21	48.72	48.72	2	4.4831e-06	26185	0	161130_Sadia_CG30_R1_Frac1	158.4	115.12	NaN
CTEDYLSLILNR	Gln->pyro-Glu	1478.71	CON__P02769			112.48	111.93	2	3.4416e-20	88184	0	161130_Sadia_CG30_R3_Frac2	286.87	237.77	NaN
CTEQELGGADDPARLEAEER	Gln->pyro-Glu	2227.97	E9Q3Y7; E9Q5L4; Q5PR69-2; Q5PR69	Uncharacterized protein KIAA1211	Kiaa1211	81.161	73.849	2	0.025282	57238	0	161130_Sadia_CG30_R4_Frac1	85.457	63.259	NaN
CTKEEAIEHNYGGHDDDLSVR	Gln->pyro-Glu	2427.04	G3UWR8; F8VPX1; E9PXY8; Q6A4J8-3; Q6A4J8; Q6A4J8-2	Ubiquitin carboxyl-terminal hydrolase; Ubiquitin carboxyl-terminal hydrolase 7	Usp7	51.571	48.758	4	7.2279e-08	30139	49385000	161130_Sadia_CG30_R3_Frac2	136.56	109.07	NaN
CTLAEKLGGSAVISLEGKPL	Unmodified	2042.11	P18760	Cofilin-1	Cfl1	95.925	92.871	2; 3	7.2808e-33	72801	43749000	161130_Sadia_CG30_R1_Frac4	167.61	125.58	0.29266
CTLAEKLGGSAVISLEGKPL	Gln->pyro-Glu	2025.08	P18760	Cofilin-1	Cfl1	107.68	107.68	3	2.9142e-17	79447	0	161130_Sadia_CG30_R1_Frac1	147.06	114.91	NaN
CTLHPNDSLAMEGPLSR	Gln->pyro-Glu	1879.86	A0A0R4J0S4; Q80Y17	Lethal(2) giant larvae protein homolog 1	Llgl1	86.181	86.022	2	6.3058e-06	55965	0	161130_Sadia_CG30_R1_Frac2	143.76	110.7	NaN
CTPACISLGSR	Gln->pyro-Glu	1203.54	E0CY23; P48722; A0A0N4SW76; A0A0N4SVU2	Heat shock 70 kDa protein 4L	Hspa4l	87.445	82.313	2	0.051728	58519	0	161130_Sadia_CG30_R3_Frac1	132.13	100.26	NaN
CTPACVSFGPKNR	Unmodified	1492.69	Q3U2G2; Q61316	Heat shock 70 kDa protein 4	Hspa4	42.594	36.179	3	0.0033347	20051	143620000	161130_Sadia_CG30_R4_Frac1	123.84	86.855	0.62622
CTPACVSFGPKNR	Gln->pyro-Glu	1475.66	Q3U2G2; Q61316	Heat shock 70 kDa protein 4	Hspa4	63.146	61.434	2	0.00019915	41058	115470000	161130_Sadia_CG30_R3_Frac2	173.24	128.07	NaN
CTSEGNPHELESR	Gln->pyro-Glu	1497.62	V9GXI9; P58404-2; P58404	Striatin-4	Strn4	41.181	36.247	2	0.0050876	16585	0	161130_Sadia_CG30_R3_Frac1	154.94	133.48	NaN
CTSIITEDEKGHLLHGR	Unmodified	1964.97	Q9WV54	Acid ceramidase; Acid ceramidase subunit alpha; Acid ceramidase subunit beta	Asah1	41.773	40.744	2; 3; 4; 5	1.9412e-75	24620	1188100000	161130_Sadia_CG30_R3_Frac4	264.87	228.98	0.83944
CTYLVLDEADR	Gln->pyro-Glu	1336.6	Q3U741; Q501J6-2; Q501J6	Probable ATP-dependent RNA helicase DDX17	Ddx17	106.69	106.69	2	0.011981	78541	0	161130_Sadia_CG30_R1_Frac1	166.07	105.16	NaN
CTYYETCATYGLNVER	Gln->pyro-Glu	1981.82	A0A087WRF2; Q8BXK8; A0A1D5RMG4; A0A0G2JDW1; E9Q3K3; F8VQE9; Q8VHH5-2; Q8VHH5	Arf-GAP with GTPase, ANK repeat and PH domain-containing protein 1; Arf-GAP with GTPase, ANK repeat and PH domain-containing protein 3	Agap1; Agap3	101.4	98.009	2	0.00016829	80994	0	161130_Sadia_CG30_R4_Frac1	172.92	148.63	NaN
CVAEALLCNGQDDCGDGSDER	Unmodified	2339.91	A0A0R4J0I9; Q91ZX7	Prolow-density lipoprotein receptor-related protein 1; Low-density lipoprotein receptor-related protein 1 85 kDa subunit; Low-density lipoprotein receptor-related protein 1 515 kDa subunit; Low-density lipoprotein receptor-related protein 1 intracellular domain	Lrp1	71.39	67.935	3	0.0091659	45382	0	161130_Sadia_CG30_R3_Frac1	65.521	50.267	NaN
CVCKDGFAGEDCNEPLCLNNCYNR	Gln->pyro-Glu	2947.15	Q80YX0; Q80YX1-5; Q80YX1-4; Q80YX1-3; Q80YX1-2; Q80YX1	Tenascin	Tnc	90.871	87.717	3	0.0038202	63421	18132000	161130_Sadia_CG30_R3_Frac1	84.181	72.881	NaN
CVELVHEEMQR	Gln->pyro-Glu	1411.62	E9PUD2; Q8K1M6-4; Q8K1M6-3; Q8K1M6-2; Q8K1M6	Dynamin-1-like protein	Dnm1l	81.509	78.001	2	0.013363	54693	0	161130_Sadia_CG30_R3_Frac1	160.82	107.05	NaN
CVIAEGDLGIVQKTSATDLQTKADR	Gln->pyro-Glu	2671.35	A0A1B0GRV0; Q9Z0S1; D3Z5X0	3'(2'),5'-bisphosphate nucleotidase 1	Bpnt1	97.365	90.154	3	1.1656e-06	73280	51978000	161130_Sadia_CG30_R4_Frac1	115.55	88.715	4.4498
CVICGGPGVSDAYYCKECTIQEKDR	Unmodified	2964.29	P83870	PHD finger-like domain-containing protein 5A	Phf5a	62.762	55.229	4	0.0046668	41037	57058000	161130_Sadia_CG30_R4_Frac2	83.602	64.883	0.30803
CVKIFQGNVHNFEKNLLR	Gln->pyro-Glu	2198.14	Q6PE01	U5 small nuclear ribonucleoprotein 40 kDa protein	Snrnp40	84.664	84.586	4	0.0083857	65112	94980000	161130_Sadia_CG30_R3_Frac4	100.58	74.987	8.467
CVKVDLSEKYKKLVLR	Gln->pyro-Glu	1960.12	Q8K310; A0A087WSP7; A0A087WQZ1	Matrin-3	Matr3	67.447	68.01	2; 3; 4	1.8452e-21	48832	315110000	161130_Sadia_CG30_R1_Frac4	194.58	150.57	0.14403
CVLKIGEHTPSALAIMENANVLAR	Unmodified	2606.37	A6ZI44; P05064; D3YWI1; A0A0U1RPN8	Fructose-bisphosphate aldolase; Fructose-bisphosphate aldolase A	Aldoa	95.924	93.834	4	1.2324e-18	71103	888260000	161130_Sadia_CG30_R4_Frac4	132.48	94.807	1.6757
CVLKIGEHTPSALAIMENANVLAR	Gln->pyro-Glu	2589.34	A6ZI44; P05064; D3YWI1; A0A0U1RPN8	Fructose-bisphosphate aldolase; Fructose-bisphosphate aldolase A	Aldoa	107.57	105.58	3	1.6175e-30	80297	2015400000	161130_Sadia_CG30_R4_Frac4	161.66	109.63	3.2286
CVMNVPSLCGTDHTER	Gln->pyro-Glu	1857.78	P68404; P68404-2	Protein kinase C beta type	Prkcb	87.529	84.108	2	7.4335e-09	67226	0	161130_Sadia_CG30_R4_Frac1	164.9	145.77	NaN
CVNGQCVCDEGYTGEDCSQRR	Gln->pyro-Glu	2531.95	Q80YX0; Q80YX1-5; Q80YX1-4; Q80YX1-3; Q80YX1-2; Q80YX1	Tenascin	Tnc	55.563	55.563	2	0.01484	32453	0	161130_Sadia_CG30_R1_Frac1	85.845	73.462	NaN
CVPKDKAIKKFVIR	Gln->pyro-Glu	1683.99	P62855	40S ribosomal protein S26	Rps26	47.891	47.55	3; 4	0.0001339	29189	310510000	161130_Sadia_CG30_R1_Frac4	160.27	116.46	0.059044
CYDEKMYDAAKLLYNNVSNFGR	Gln->pyro-Glu	2653.19	Q5SXR6; Q68FD5	Clathrin heavy chain; Clathrin heavy chain 1	Cltc	108.68	108.17	3	0.007688	84308	1661100000	161130_Sadia_CG30_R3_Frac2	88.222	60.948	NaN
CYECGEKGHYAYDCHR	Gln->pyro-Glu	2086.77	Q8BL97-3; Q8BL97-4; Q8BL97-2; Q8BL97	Serine/arginine-rich splicing factor 7	Srsf7	36.335	33.222	2	0.01884	17285	0	161130_Sadia_CG30_R3_Frac2	107.09	84.21	NaN
CYEEKQSPLQEHLR	Gln->pyro-Glu	1798.83	A0A1L1SRJ9; A0A1L1SRX4; A0A1L1SVC7; Q9CQ02	COMM domain-containing protein 4	Commd4	54.335	51.822	3	0.00018479	32827	24481000	161130_Sadia_CG30_R3_Frac2	158.52	127.56	NaN
CYVLSQNLR	Gln->pyro-Glu	1134.55	Q61739-2; Q61739	Integrin alpha-6; Integrin alpha-6 heavy chain; Integrin alpha-6 light chain	Itga6	90.088	90.088	2	0.040536	63986	0	161130_Sadia_CG30_R1_Frac1	163.34	111.77	NaN
DAAAALAAMNGR	Unmodified	1130.55	Q921W2; P70318; D6RGU1; D3Z3Y4; A0A0U1RPB0	Nucleolysin TIAR	Tial1	69.98	66.526	2	0.11469	44063	0	161130_Sadia_CG30_R3_Frac1	101.65	45.388	NaN
DADSIHQYLLQR	Unmodified	1457.73	F6QYF8; Q11011	Puromycin-sensitive aminopeptidase	Npepps	64.216	64.158	3	0.0080359	37601	130660000	161130_Sadia_CG30_R1_Frac2	128.85	94.155	0.19613
DAEDALHNLDR	Unmodified	1267.58	Q3TFP0; Q9R0U0-3; Q9R0U0-2; Q9R0U0	Serine/arginine-rich splicing factor 10	Srsf10	52.587	48.832	3	0.080429	27640	0	161130_Sadia_CG30_R3_Frac1	108.3	68.26	NaN
DAEDAMDAMDGAVLDGR	Oxidation (M)	1766.71	Q62093	Serine/arginine-rich splicing factor 2	Srsf2	77.345	73.99	2	1.0603e-05	47230	71101000	161130_Sadia_CG30_R3_Frac1	139.89	118.51	0.28833
DAEDAMDAMDGAVLDGR	Unmodified	1750.71	Q62093	Serine/arginine-rich splicing factor 2	Srsf2	102.36	99.305	2	1.5998e-07	69582	9941700	161130_Sadia_CG30_R1_Frac1	138.94	96.935	NaN
DAGLQVSLGAAETR	Unmodified	1386.71	Q3UNH4	G protein-regulated inducer of neurite outgrowth 1	Gprin1	75.186	71.732	2	1.1147e-06	48884	135520000	161130_Sadia_CG30_R3_Frac1	179.94	92.786	0.16178
DAGMQLQGYR	Unmodified	1137.52	P05202	Aspartate aminotransferase, mitochondrial	Got2	55.009	51.254	2	0.044388	29847	0	161130_Sadia_CG30_R3_Frac1	140.09	76.61	NaN
DAGTIAGLNVLR	Unmodified	1198.67	P63017; Q504P4	Heat shock cognate 71 kDa protein	Hspa8	91.83	89.423	2	2.0682e-11	72489	444470000	161130_Sadia_CG30_R4_Frac1	217.64	170.07	0.70098
DAKGISQEQMQEFR	Unmodified	1665.78	A0A1L1SV25; P57780; A0A1L1SVJ6	Alpha-actinin-4	Actn4	50.336	50.278	2	0.073384	26325	0	161130_Sadia_CG30_R1_Frac2	91.961	27.141	NaN
DAKLDKSQIHDIVLVGGSTR	Unmodified	2151.16	P63017; Q504P4	Heat shock cognate 71 kDa protein	Hspa8	59.394	57.904	3	4.6472e-05	43487	1775200000	161130_Sadia_CG30_R4_Frac2	98.132	72.308	1.0861
DAMLAKVDSSNGFLIDGYPR	Unmodified	2168.06	Q9R0Y5; Q9R0Y5-2; A0A0A6YXW8	Adenylate kinase isoenzyme 1	Ak1	100.67	96.35	3	2.2119e-06	73446	260190000	161130_Sadia_CG30_R3_Frac2	107.78	60.028	1.6231
DATEIQNIQIADGDICR	Unmodified	1930.91	O35075	Down syndrome critical region protein 3 homolog	Dscr3	87.308	87.308	2	7.869e-05	61495	0	161130_Sadia_CG30_R1_Frac1	128.67	81.386	NaN
DAVTYTEHAKRKTVTAMDVVYALKR	Unmodified	2865.52	P62806	Histone H4	Hist1h4a	65.733	63.046	3; 5	1.837e-37	44369	3191800000	161130_Sadia_CG30_R4_Frac4	152.88	133.56	0.50469
DAVTYTEHAKRKTVTAMDVVYALKR	Gln->pyro-Glu	2848.49	P62806	Histone H4	Hist1h4a	73.161	71.74	4; 5	2.763e-31	53625	335760000	161130_Sadia_CG30_R3_Frac4	165.66	138.91	NaN
DCKLPNSKQSPDEPLR	Unmodified	1882.92	Q921F2; A0A087WRZ5; Q8R0B4; Q8BLD4; Q6VYI5; Q6VYI4; A0A087WRP4; H3BJV1; A0A087WSH7; A0A087WQA5	TAR DNA-binding protein 43	Tardbp	37.358	34.124	4	0.079395	14752	34016000	161130_Sadia_CG30_R3_Frac1	69.331	42.895	0.41339
DCLTPMGMTSENVAER	Unmodified	1809.77	Q921H8; H3BKL5; H3BKA1; H3BJG8	3-ketoacyl-CoA thiolase A, peroxisomal	Acaa1a	78.457	75.103	2	9.7325e-09	52080	71016000	161130_Sadia_CG30_R3_Frac1	162.6	100.3	0.2744
DCPCSEAALCQPIR	Unmodified	1675.71	A0A0G2JDI3; Q8R242-2; Q8R242	Di-N-acetylchitobiase	Ctbs	61.495	59.667	2	0.0097033	36196	158070000	161130_Sadia_CG30_R1_Frac1	102.52	80.778	1.0443
DDEDGLPEKLAQKNPMYQKER	Glu->pyro-Glu	2485.19	Q8VIJ6	Splicing factor, proline- and glutamine-rich	Sfpq	107.76	104.11	2	0.0080933	84662	287870000	161130_Sadia_CG30_R4_Frac2	91.207	64.238	NaN
DDEVDVDGTVEEDLGKSR	Gln->pyro-Glu	1959.85	P08113	Endoplasmin	Hsp90b1	85.256	83.679	2	1.5734e-30	59212	34558000	161130_Sadia_CG30_R3_Frac1	198.52	162.85	0.842
DDEVDVDGTVEEDLGKSR	Unmodified	1976.88	P08113	Endoplasmin	Hsp90b1	72.935	69.633	2; 3	1.5975e-159	52506	119370000000	161130_Sadia_CG30_R4_Frac1	384.78	341.49	0.9541
DDGEDEFAGAKLEETEVR	Glu->pyro-Glu	1990.88	Q8VDP4	Cell cycle and apoptosis regulator protein 2	Ccar2	72.982	72.982	2	0.00083562	48509	0	161130_Sadia_CG30_R1_Frac1	113.25	82.025	NaN
DDLECTPGFQR	Unmodified	1336.57	Q9WTR5	Cadherin-13	Cdh13	61.016	57.36	2	0.0040347	35473	145520000	161130_Sadia_CG30_R3_Frac1	163.32	113.51	0.96017
DDMAACMKSVTEQGAELSNEER	Unmodified	2470.04	P63101; D3YXN6; D3YXF4	14-3-3 protein zeta/delta	Ywhaz	78.187	76.675	3	0.014153	55112	10870000	161130_Sadia_CG30_R3_Frac2	80.303	64.004	NaN
DDNGKPYVLPSVR	Glu->pyro-Glu; Deamidation (NQ)	1441.72	P05202	Aspartate aminotransferase, mitochondrial	Got2	57.166	57.007	3	0.11588	31817	0	161130_Sadia_CG30_R1_Frac2	92.295	54.968	NaN
DDPDTEQAALAAVDYINKHLPR	Unmodified	2451.2	CON__P12763			107.02	106.87	4	1.3096e-38	72943	97038000	161130_Sadia_CG30_R1_Frac2	201.67	170.44	0.15452
DDREDLVYQAKLAEQAER	Acetyl (N-term)	2190.06	P62259; D6REF3	14-3-3 protein epsilon	Ywhae	70.873	70.038	3	0.00013777	42509	64169000	161130_Sadia_CG30_R1_Frac2	67.727	44.853	0.89732
DEALDTTKDPCQKVKCSR	Unmodified	2150.01	F6SLR4; Q9ER58	Testican-2	Spock2	31.139	28.488	3; 4	1.128e-12	11304	1390300000	161130_Sadia_CG30_R1_Frac4	170.61	144.13	1.2012
DEFKADEKKFWGKYLYEIAR	Unmodified	2535.28	CON__P02769			82.514	80.513	3; 4; 5	3.409e-14	59904	18838000000	161130_Sadia_CG30_R4_Frac4	157.85	132.7	0.75599
DEFKADEKKFWGKYLYEIAR	Glu->pyro-Glu	2517.27	CON__P02769			105.87	99.479	3	0.82837	41081	0	161130_Sadia_CG30_R4_Frac3	43.164	30.106	NaN
DEKKFWGKYLYEIAR	Unmodified	1945.01	CON__P02769			76.417	73.831	4	0.13999	54257	48192000	161130_Sadia_CG30_R4_Frac4	85.837	60.518	0.87451
DELIPEYLNFIR	Unmodified	1520.79	P11499; E9Q3D6	Heat shock protein HSP 90-beta	Hsp90ab1	109.78	109.45	2	0.022763	85629	238300000	161130_Sadia_CG30_R3_Frac2	137.05	69.483	1.405
DENEHQLSLR	Unmodified	1239.58	Q61937; Q9DAY9; Q5SQB0; Q5SQB5	Nucleophosmin	Npm1	32.785	32.855	2; 3	0.013727	12455	238630000	161130_Sadia_CG30_R1_Frac1	159.79	98.882	0.85201
DETEFYLGKR	Unmodified	1256.6	O55142	60S ribosomal protein L35a	Rpl35a	57.073	52.679	2; 3	0.00061704	36082	334020000	161130_Sadia_CG30_R4_Frac1	208.86	157.98	1.0328
DEVDVDGTVEEDLGKSR	Unmodified	1861.85	P08113	Endoplasmin	Hsp90b1	66.219	66.219	3	0.015274	42397	12336000	161130_Sadia_CG30_R1_Frac1	98.796	75.316	NaN
DFKPGDLIFAKMKGYPHWPAR	Unmodified	2473.27	F6RB63; A2BI12; Q99JF8-2; Q99JF8	PC4 and SFRS1-interacting protein	Psip1	85.984	85.906	4; 5	7.9682e-05	66176	171570000	161130_Sadia_CG30_R3_Frac4	98.175	83.247	0.7603
DFNSIIQTCSGNIQR	Unmodified	1751.83	Q9ER00	Syntaxin-12	Stx12	88.074	84.92	3	0.039519	60854	0	161130_Sadia_CG30_R3_Frac1	93.478	62.936	NaN
DFSILDEAQVLASQMR	Unmodified	1821.89	Z4YK18; Q6PDJ1-2; Q6PDJ1	VWFA and cache domain-containing protein 1	Cachd1	112.15	108.95	2; 3	9.8374e-11	88689	129760000	161130_Sadia_CG30_R4_Frac2	199.27	146.48	0.91249
DFTPAELR	Unmodified	947.471	O55022	Membrane-associated progesterone receptor component 1	Pgrmc1	69.445	65.99	2	0.057265	43680	61633000	161130_Sadia_CG30_R3_Frac1	143.94	40.926	0.14807
DFTPSGIAGAFRR	Unmodified	1393.71	F8WHP8; P56135	ATP synthase subunit f, mitochondrial	Atp5j2	85.793	81.571	3	0.0090958	65626	114630000	161130_Sadia_CG30_R4_Frac2	117.79	70.504	0.57292
DFTPVCTTELGR	Unmodified	1394.65	Q6GT24; O08709; D3Z0Y2; Q8BG37	Peroxiredoxin-6	Prdx6; Prdx6b	77.043	77.043	2	0.044698	52263	0	161130_Sadia_CG30_R1_Frac1	130.41	59.494	NaN
DFTSLENTVEER	Unmodified	1438.66	Q8BMK4	Cytoskeleton-associated protein 4	Ckap4	92.726	85.615	2	0.00040541	68639	0	161130_Sadia_CG30_R4_Frac1	141.95	84.356	NaN
DGDLENPVLYNGAVKVGAIQR	Unmodified	2227.16	P57759	Endoplasmic reticulum resident protein 29	Erp29	86.688	85.111	3	7.8628e-09	59613	523330000	161130_Sadia_CG30_R1_Frac1	118.53	101.25	1.2565
DGGYSMNFTMSSSR	Unmodified	1538.61	Q9WV02; A2AFI3; Q9WV02-2; S4R1F6	RNA-binding motif protein, X chromosome; RNA-binding motif protein, X chromosome, N-terminally processed	Rbmx	75.303	73.626	2	2.5379e-62	50757	135210000	161130_Sadia_CG30_R3_Frac1	277.1	246.37	0.46693
DGLANQINNPEVEVDITKPDMTIR	Unmodified	2681.33	Q9QZF2	Glypican-1; Secreted glypican-1	Gpc1	98.521	95.468	3	1.3094e-11	70323	42988000	161130_Sadia_CG30_R3_Frac1	111.67	93.923	0.41222
DGLGGLPDIVR	Unmodified	1110.6	Q3U4W8; P56399; D3Z4K7; D3YYA5	Ubiquitin carboxyl-terminal hydrolase; Ubiquitin carboxyl-terminal hydrolase 5	Usp5	94.26	92.604	2	0.036283	67860	0	161130_Sadia_CG30_R3_Frac1	123.86	41.219	NaN
DGQVINETSQHHDDLE	Unmodified	1835.79	P20152	Vimentin	Vim	43.66	40.005	2	1.7037e-06	19883	367890000	161130_Sadia_CG30_R3_Frac1	153.34	106.05	0.097784
DGQVINETSQHHDDLE	Gln->pyro-Glu	1818.77	P20152	Vimentin	Vim	58.568	58.568	2	0.033123	35346	0	161130_Sadia_CG30_R1_Frac1	93.839	59.953	NaN
DGSETETTSAILASVKEQELQFER	Unmodified	2667.29	E9QKH8; O35927-2; O35927	Catenin delta-2	Ctnnd2	81.964	79.03	4	0.035911	57162	570730000	161130_Sadia_CG30_R3_Frac2	54.672	43.983	1.1338
DGSLASNPYSGDLTKFGR	Unmodified	1883.9	A0A0H2UH17; A0A0G2JDV6; Q80X50-2; Q80X50-3; Q80X50-4; Q80X50; Q80X50-5; A0A0G2JFN7	Ubiquitin-associated protein 2-like	Ubap2l	77.043	75.421	3	2.5034e-05	53938	294560000	161130_Sadia_CG30_R3_Frac2	120.24	109.65	1.6171
DGTGGDAAAPGAAGTQAELPHR	Unmodified	2018.94	Q9D0F3	Protein ERGIC-53	Lman1	47.191	43.668	3	1.6087e-17	22974	327430000	161130_Sadia_CG30_R3_Frac1	142.97	126.31	1.0316
DGTGGDAAAPGAAGTQAELPHRR	Unmodified	2175.04	Q9D0F3	Protein ERGIC-53	Lman1	36.91	33.797	3	7.3164e-05	17797	44042000	161130_Sadia_CG30_R3_Frac2	95.206	74.838	1.986
DGYAQILR	Unmodified	934.487	Q99KI0	Aconitate hydratase, mitochondrial	Aco2	59.026	59.026	2	0.059941	35683	152780000	161130_Sadia_CG30_R1_Frac1	143.23	31.501	0.83743
DIAALVVDNGSGMCKAGFAGDDAPR	Unmodified	2506.16	P60710; E9Q1F2; E9Q5F4; E9Q606; E9Q2D1	Actin, cytoplasmic 1; Actin, cytoplasmic 1, N-terminally processed	Actb	101.12	93.992	3	0.016582	77420	19485000	161130_Sadia_CG30_R4_Frac2	68.552	50.728	0.58104
DIDLPETFDAR	Unmodified	1290.61	P10605	Cathepsin B; Cathepsin B light chain; Cathepsin B heavy chain	Ctsb	94.611	91.411	1; 2	4.1404e-15	74663	6758800000	161130_Sadia_CG30_R4_Frac1	239.6	182.42	1.1003
DIGAIAQVHAENGDIIAEEQQR	Deamidation (NQ)	2377.15	O08553	Dihydropyrimidinase-related protein 2	Dpysl2	87.163	84.88	3	0.0031318	60810	294970000	161130_Sadia_CG30_R3_Frac1	100.28	72.786	0.22053
DIGAIAQVHAENGDIIAEEQQR	Unmodified	2376.17	O08553	Dihydropyrimidinase-related protein 2	Dpysl2	81.902	80.082	2; 3	3.872e-33	58112	1271400000	161130_Sadia_CG30_R3_Frac2	224.59	178.53	0.44345
DILIPAASEKQLTKSNAPR	Unmodified	2051.14	P26443; F7CFA5	Glutamate dehydrogenase 1, mitochondrial	Glud1	56.949	56.791	3	0.031023	31684	11615000	161130_Sadia_CG30_R1_Frac2	86.479	41.672	1.4294
DIPVNPMCIYR	Unmodified	1376.66	CON__P41361			104.75	97.641	2	0.032769	80482	0	161130_Sadia_CG30_R4_Frac1	124.98	85.679	NaN
DISMEACCTDGNQMANQHR	Unmodified	2236.87	Q08879-2; Q08879	Fibulin-1	Fbln1	50.074	46.484	3	3.5173e-09	30443	213500000	161130_Sadia_CG30_R4_Frac1	138.05	127.88	0.84184
DITDGNSEHLKR	Deamidation (NQ)	1384.66	Q9DBH5	Vesicular integral-membrane protein VIP36	Lman2	30.378	29.455	3	0.026496	10208	91244000	161130_Sadia_CG30_R1_Frac2	107.09	58.648	0.92016
DITDGNSEHLKR	Unmodified	1383.67	Q9DBH5	Vesicular integral-membrane protein VIP36	Lman2	28.346	25.978	2; 3	4.0988e-15	12957	3029700000	161130_Sadia_CG30_R3_Frac4	211.27	107.53	1.2964
DKAHSEADDAPGKALYDYSSLR	Unmodified	2408.12	D3Z5Q3; A0A0N4SVY8; D3YWW8; D3Z459; Q8BYW9	EGF domain-specific O-linked N-acetylglucosamine transferase	Eogt	54.814	53.561	4	0.0048222	34191	254400000	161130_Sadia_CG30_R3_Frac2	74.584	44.169	1.852
DKFQETSDEFEAAR	Unmodified	1671.74	Q9CU62	Structural maintenance of chromosomes protein 1A	Smc1a	49.759	49.7	2	0.066984	26003	22197000	161130_Sadia_CG30_R1_Frac2	80.763	53.649	1.5037
DKNELVQKAKLAEQAER	Unmodified	1969.06	P63101; D3YXN6; D3YXF4; D3YW45	14-3-3 protein zeta/delta	Ywhaz	42.048	41.549	3	0.076989	25429	33578000	161130_Sadia_CG30_R3_Frac4	80.609	53.88	1.6635
DLAALGDKVNSLGETAQR	Unmodified	1856.96	A3KGU5; E9Q447; P16546-2; A3KGU7; A3KGU9; P16546	Spectrin alpha chain, non-erythrocytic 1	Sptan1	82.823	76.93	3	0.0044573	60625	273470000	161130_Sadia_CG30_R4_Frac1	109.38	45.672	0.51371
DLAILLGMLDPVEKDANNMPVTAR	Oxidation (M); Glu->pyro-Glu	2593.32	Q6GT24; D3Z0Y2		Prdx6	110.4	109.89	2	0.011024	86113	38505000	161130_Sadia_CG30_R3_Frac2	75.463	48.922	NaN
DLAPPEWDWR	Unmodified	1283.59	Q9R013	Cathepsin F	Ctsf	103.35	100.17	2	0.0017075	67603	1360600000	161130_Sadia_CG30_R1_Frac2	190.26	119.74	0.83654
DLAPTGIR	Unmodified	841.466	Q99N15; A2AFQ2; O08756	3-hydroxyacyl-CoA dehydrogenase type-2	Hsd17b10	49.246	49.246	2	0.041103	26735	63495000	161130_Sadia_CG30_R1_Frac1	149.4	48.657	1.0406
DLASVQALLR	Unmodified	1084.62	A3KGU5; E9Q447; P16546-2; A3KGU7; A3KGU9; P16546	Spectrin alpha chain, non-erythrocytic 1	Sptan1	103.14	103.14	2	0.041353	75296	0	161130_Sadia_CG30_R1_Frac1	141.23	56.315	NaN
DLATYKGLFPENFTR	Unmodified	1770.89	A0A0G2JEG8; Q7TQF7	Amphiphysin	Amph	97.05	95.638	3	0.071382	72881	30074000	161130_Sadia_CG30_R3_Frac2	97.579	70.371	0.17779
DLEIERPILGQNDNR	Unmodified	1780.91	Q8CBD0; Q8VCV2; Q9QYF9	Protein NDRG3	Ndrg3	72.355	70.743	3	0.070034	49542	29089000	161130_Sadia_CG30_R3_Frac2	88.507	56.68	0.14026
DLFSDGHSEFLKAASNLRDNYR	Unmodified	2554.22	P27773	Protein disulfide-isomerase A3	Pdia3	85.531	84.54	4	0.0049521	65054	264130000	161130_Sadia_CG30_R3_Frac4	74.444	52.641	0.48165
DLHESSFSLSGSQIDDHVPKR	Unmodified	2353.13	Q9EQF6	Dihydropyrimidinase-related protein 5	Dpysl5	56.804	57.238	4	4.6019e-11	38769	3174800000	161130_Sadia_CG30_R1_Frac4	143.71	140.44	2.7815
DLHSKNKDDLTLSR	Unmodified	1640.85	P20357; G3UZK9	Microtubule-associated protein 2	Map2	33.153	29.136	2; 4	0.042783	15556	173240000	161130_Sadia_CG30_R4_Frac2	114.24	78.587	0.7993
DLIHDQDEEEEEEEGQR	Unmodified	2098.86	Q9CZ44-2; Q9CZ44; Q9CZ44-3; A2AT02	NSFL1 cofactor p47	Nsfl1c	48.286	44.027	2; 3	6.7151e-23	27576	462210000	161130_Sadia_CG30_R4_Frac1	204.64	156.63	0.25314
DLISHDELFSDIYKIR	Unmodified	1963.01	P63028	Translationally-controlled tumor protein	Tpt1	98.778	97.265	2	0.0012264	74524	66449000	161130_Sadia_CG30_R3_Frac2	131.43	80.165	NaN
DLKAVKYVECSALTQR	Unmodified	1879.98	P60766-1			64.526	64.148	3	0.0016801	45237	599470000	161130_Sadia_CG30_R1_Frac4	128.82	92.799	0.63421
DLNAAEALQR	Unmodified	1099.56	Q68FG2		Sptbn2	60.096	60.096	2	0.0052636	36736	0	161130_Sadia_CG30_R1_Frac1	189.13	65.054	NaN
DLNPDVNVFQR	Unmodified	1315.65	A2A599; K3W4T3; Q9Z1G4-3; Q9Z1G4-2; Q9Z1G4	V-type proton ATPase subunit a; V-type proton ATPase 116 kDa subunit a isoform 1	Atp6v0a1	83.225	83.225	2	0.0030799	57810	214290000	161130_Sadia_CG30_R1_Frac1	158.87	155.62	0.16416
DLNYCFSGMSDHR	Unmodified	1600.64	Q8C2Q7; O35737	Heterogeneous nuclear ribonucleoprotein H; Heterogeneous nuclear ribonucleoprotein H, N-terminally processed	Hnrnph1	67.125	64.491	3	0.011733	43933	209750000	161130_Sadia_CG30_R3_Frac2	115.12	96.061	0.17152
DLPAAAAPAGPASFAR	Unmodified	1481.76	Q9CQ60; F6X8L5; Q8CBG6	6-phosphogluconolactonase	Pgls	83.543	80.389	2; 3	2.503e-11	63672	174460000	161130_Sadia_CG30_R4_Frac1	144.47	81.649	0.13159
DLQGRDEQSEEKKKQLVR	Unmodified	2185.15	Q8VDD5	Myosin-9	Myh9	26.244	26.278	3	1.4674e-13	8425	0	161130_Sadia_CG30_R1_Frac4	148.33	124.29	NaN
DLSAAGIGLLAAATQSLSMPASLGR	Unmodified	2370.26	Q8K310; A0A087WSU2; A0A087WQD6; A0A087WNP3; A0A087WPU5; A0A087WPQ5	Matrin-3	Matr3; Gm28285	113.62	112.26	2; 3	2.0542e-31	89203	851750000	161130_Sadia_CG30_R3_Frac2	167.34	133.12	0.31368
DLTGVQNLR	Unmodified	1014.55	A3KGU5; E9Q447; P16546-2; A3KGU7; A3KGU9; P16546	Spectrin alpha chain, non-erythrocytic 1	Sptan1	58.429	58.429	2	0.012012	35198	0	161130_Sadia_CG30_R1_Frac1	186.11	98.823	NaN
DLTKVHKECCHGDLLECADDR	Unmodified	2570.13	CON__P02769			40.49	39.398	4	0.031166	22007	342750000	161130_Sadia_CG30_R3_Frac2	78.708	49.572	1.3356
DLTTAGAVTQCYR	Unmodified	1454.68	A0A1D5RM85; P62717; A0A1D5RME4; A0A1D5RLW5	60S ribosomal protein L18a	Rpl18a	65.174	61.619	2	6.4769e-07	39523	66984000	161130_Sadia_CG30_R3_Frac1	201.84	131.89	0.20236
DLVHSNKKEQEFR	Unmodified	1628.83	Q8BZN7; Q569Z6; F6YSQ2	Thyroid hormone receptor-associated protein 3	Thrap3	28.354	28.054	4	0.024873	13327	32152000	161130_Sadia_CG30_R3_Frac4	97.551	78.82	0.47023
DMAACMKSVTEQGAELSNEER	Gln->pyro-Glu	2337.99	P63101; D3YXN6; D3YXF4	14-3-3 protein zeta/delta	Ywhaz	39.127	35.672	3	0.003871	16162	64091000	161130_Sadia_CG30_R3_Frac1	100.92	60.074	NaN
DMAGAAMYELVR	Unmodified	1325.61	P50516-2; P50516; D3YZ23; D3YWH3; D3Z1B9	V-type proton ATPase catalytic subunit A	Atp6v1a	95.885	95.626	2	0.031088	63955	14199000	161130_Sadia_CG30_R1_Frac2	104.22	59.872	1.3231
DMHSAYKHADGKKIDGR	Unmodified	1927.93	Q62376; A0A1B0GSX5; A0A1B0GR50	U1 small nuclear ribonucleoprotein 70 kDa	Snrnp70	24.448	24.148	3; 4	1.2928e-06	10276	68654000	161130_Sadia_CG30_R3_Frac4	157.91	129.62	0.40516
DNGKHALIIYDDLSKQAVAYR	Gln->pyro-Glu; Deamidation (NQ)	2373.2	Q03265; D3Z6F5	ATP synthase subunit alpha, mitochondrial; ATP synthase subunit alpha	Atp5a1	77.146	77.98	2	0.070667	58494	0	161130_Sadia_CG30_R1_Frac4	68.972	21.771	NaN
DNIQGITKPAIR	Glu->pyro-Glu; Deamidation (NQ)	1307.72	P62806	Histone H4	Hist1h4a	66.692	63.07	2	0.015436	46344	175630000	161130_Sadia_CG30_R4_Frac1	150.46	70.226	0.25027
DNIQGITKPAIR	Unmodified	1324.75	P62806	Histone H4	Hist1h4a	57.794	55.804	2; 3	2.5426e-05	25393	7414900000	161130_Sadia_CG30_R3_Frac1	190.7	123.74	0.57976
DNIQGITKPAIRR	Unmodified	1480.85	P62806	Histone H4	Hist1h4a	40.216	36.491	2; 3	0.0032613	16356	3555900000	161130_Sadia_CG30_R3_Frac1	112.51	20.26	0.60851
DNLAEELESVAGR	Unmodified	1401.67	Q6P5H2-2; Q6P5H2	Nestin	Nes	103.16	100.1	2	0.12961	74481	0	161130_Sadia_CG30_R3_Frac1	88.187	35.397	NaN
DNSPSPSSSLPSPLSDPRR	Unmodified	1994.97	Q921C5; Q921C5-2; D3Z390	Protein bicaudal D homolog 2	Bicd2	35.622	30.207	2	0.059889	14204	197920000	161130_Sadia_CG30_R4_Frac1	75.739	65.129	0.91826
DPAIYFKEQFLDGDAWTNR	Gln->pyro-Glu	2268.05	P14211	Calreticulin	Calr	110.35	109.84	3	6.6278e-17	86053	73210000	161130_Sadia_CG30_R3_Frac2	166.21	135.1	0.09818
DPAIYFKEQFLDGDAWTNR	Unmodified	2285.08	P14211	Calreticulin	Calr	107.53	105.2	2; 3	5.6768e-80	72862	100860000000	161130_Sadia_CG30_R1_Frac2	258.96	196.28	0.91523
DPKIVNIGAVLSTR	Unmodified	1481.86	A2AI19; A2AI16; A2AI20; A2AI17; A2AI14; A2AI21; P35438-2; P35438	Glutamate receptor ionotropic, NMDA 1	Grin1	86.22	84.201	3	0.0019422	54465	808350000	161130_Sadia_CG30_R1_Frac2	127.3	94.673	1.6231
DPLPGGQGPVKECEEDQFR	Unmodified	2156.98	B1AXJ6; B1AXJ3; B1AXJ5; B1AXJ4; Q924X6-2; Q924X6	Low-density lipoprotein receptor-related protein 8	Lrp8	58.433	57.129	3	1.0431e-05	35339	160890000	161130_Sadia_CG30_R3_Frac1	118.24	102.85	2.5408
DQDTQDTTATEKGLR	Unmodified	1677.78	A0A0R4IZX5; P55066	Neurocan core protein	Ncan	27.928	27.999	2; 3	5.3721e-44	8711	642290000	161130_Sadia_CG30_R1_Frac1	189.1	146.78	0.65892
DQEGQDVLLFIDNIFR	Unmodified	1920.96	P56480	ATP synthase subunit beta, mitochondrial	Atp5b	114.25	113.74	3	0.017122	89858	30660000	161130_Sadia_CG30_R3_Frac2	88.992	73.148	NaN
DQFEKLGEYGFQNALIVR	Unmodified	2126.08	CON__P02769			102.47	100.51	2; 3	2.7815e-52	77923	23302000000	161130_Sadia_CG30_R3_Frac2	234.49	208.6	1.0119
DQFEKLGEYGFQNALIVR	Deamidation (NQ)	2127.06	CON__P02769			103.99	103.73	3	3.5491e-10	70156	34161000	161130_Sadia_CG30_R1_Frac2	159.04	128.9	2.132
DQTPDENEEVIVR	Unmodified	1542.72	A6X8Z3; Q5SF07-2; Q5SF07	Insulin-like growth factor 2 mRNA-binding protein 2	Igf2bp2	60.497	53.383	2	3.082e-07	36963	0	161130_Sadia_CG30_R4_Frac1	154.35	97.783	NaN
DSASAVAPLAPGSEDNFAR	Unmodified	1873.88	P17427	AP-2 complex subunit alpha-2	Ap2a2	80.934	77.68	2	0.00258	54469	15417000	161130_Sadia_CG30_R3_Frac1	106.01	76.708	NaN
DSCPLDCKVYVGNLGNNGNKTELER	Deamidation (NQ)	2852.31	P84104-2; P84104	Serine/arginine-rich splicing factor 3	Srsf3	71.682	70.07	4	6.1148e-08	48914	102910000	161130_Sadia_CG30_R3_Frac2	101.47	81.045	0.33566
DSELYQVFHACR	Unmodified	1523.68	Q9EQF6	Dihydropyrimidinase-related protein 5	Dpysl5	75.116	71.27	2	0.0033701	43554	0	161130_Sadia_CG30_R1_Frac2	130.96	90.374	NaN
DSFNTFFSETGAGKHVPR	Unmodified	1995.94	P05213; P68373; P68369; P05214	Tubulin alpha-1B chain; Tubulin alpha-1C chain; Tubulin alpha-1A chain; Tubulin alpha-3 chain	Tuba1b; Tuba1c; Tuba1a; Tuba3a	67.24	65.628	4	3.1736e-16	44922	29393000	161130_Sadia_CG30_R3_Frac2	165.02	144.37	NaN
DSGDGVTHTVPIYEGYALPHAILR	Unmodified	2580.3	P60710; P63260; E9Q1F2; E9Q5F4; G3UZ07; Q8BFZ3	Actin, cytoplasmic 1; Actin, cytoplasmic 1, N-terminally processed; Actin, cytoplasmic 2; Actin, cytoplasmic 2, N-terminally processed; Beta-actin-like protein 2	Actb; Actg1; Actbl2	93.812	91.308	3; 4	5.3262e-18	68698	865810000	161130_Sadia_CG30_R3_Frac2	128.67	121.72	1.1978
DSGEKVLEIVKKLESR	Unmodified	1829.03	Q9Z315	U4/U6.U5 tri-snRNP-associated protein 1	Sart1	82.228	81.138	4	0.018105	61990	49405000	161130_Sadia_CG30_R3_Frac4	109.35	81.263	0.36853
DSGSERGGGGGGGGGPGGFQPAPR	Unmodified	2069.93	O35295	Transcriptional activator protein Pur-beta	Purb	83.789	83.789	2	0.075698	58359	9156300	161130_Sadia_CG30_R1_Frac1	57.804	9.8001	NaN
DSLYVDGDCTMDIR	Unmodified	1658.69	D3YWS3; Q9JJV2; Q9JJV2-2; Q9JJV2-3	Profilin; Profilin-2	Pfn2	83.252	79.998	2	7.1422e-24	56594	860270000	161130_Sadia_CG30_R3_Frac1	218.07	196.5	0.4094
DSSDSMDTGAGSIR	Unmodified	1397.57	O35143	ATPase inhibitor, mitochondrial	Atpif1	39.772	39.772	2	7.05e-52	18163	123270000	161130_Sadia_CG30_R1_Frac1	261.52	212.72	0.52913
DSSSLSSYTSGVLEER	Unmodified	1715.79	Q9JM96	Cdc42 effector protein 4	Cdc42ep4	86.578	83.424	2	3.593e-19	59483	0	161130_Sadia_CG30_R3_Frac1	182.1	120.28	NaN
DSSVAEEGAQEAVAR	Unmodified	1517.7	Q8R3F5	Malonyl-CoA-acyl carrier protein transacylase, mitochondrial	Mcat	50.804	47.049	2	1.3341e-17	26030	0	161130_Sadia_CG30_R3_Frac1	164.9	105.83	NaN
DSTETEEQKFLSR	Unmodified	1568.73	S4R294; S4R2J9; A0A0A0MQ79; Q3TLH4-5; Q3TLH4	Protein PRRC2C	Prrc2c	48.967	48.967	3	0.005596	26343	72410000	161130_Sadia_CG30_R1_Frac1	117.92	92.594	0.49652
DSTLTQITAGLDPVGR	Unmodified	1642.85	E9QKR0; P62880; D3Z1T4; D3Z1M1	Guanine nucleotide-binding protein G(I)/G(S)/G(T) subunit beta-2	Gnb2	104.34	104.34	2	0.0001027	76344	31572000	161130_Sadia_CG30_R1_Frac1	134.08	100.2	1.0344
DTAHNLPEFIVKFGSR	Unmodified	1829.94	B2RXS4	Plexin-B2	Plxnb2	86.078	84.206	3; 4	9.1207e-05	64439	862770000	161130_Sadia_CG30_R1_Frac4	143.93	116.9	1.2504
DTASLSTTPSESPR	Unmodified	1447.68	A0JNY3; Q8BUV3	Gephyrin; Molybdopterin adenylyltransferase; Molybdopterin molybdenumtransferase	Gphn	45.192	41.537	2	1.3711e-13	21088	0	161130_Sadia_CG30_R3_Frac1	192.5	120.25	NaN
DTDGFNLEDALKETSSVKQR	Unmodified	2252.09	Q8BIF0-2; Q8BIF0	CD99 antigen-like protein 2	Cd99l2	84.991	82.826	4	6.9874e-16	60574	635350000	161130_Sadia_CG30_R3_Frac2	162.33	140.34	0.80579
DTHKSEIAHR	Unmodified	1192.59	CON__P02769			24.675	22.376	2; 3	0.012566	6637	1602000000	161130_Sadia_CG30_R3_Frac2	177.7	124.53	1.0407
DTPAKNAQKSNQNGKDLKPSTPR	Unmodified	2494.29	Q61937; Q9DAY9; Q5SQB5	Nucleophosmin	Npm1	24.987	22.574	3	0.035063	8800	0	161130_Sadia_CG30_R3_Frac2	70.453	51.669	NaN
DTPGLWELGEVNQR	Unmodified	1612.78	Q8CJH3	Plexin-B1	Plxnb1	101.31	98.061	2; 3	9.6839e-36	81049	1317000000	161130_Sadia_CG30_R4_Frac1	247.22	181.51	1.0625
DTRTFYQFEAAWDSSMHNSLLLNR	Oxidation (M)	2917.35	G3UW47; P33173	Kinesin-like protein; Kinesin-like protein KIF1A	Kif1a	82.194	83.028	2	0.11548	63519	99371000	161130_Sadia_CG30_R1_Frac4	48.704	16.877	1.5788
DTRTFYQFEAAWDSSMHNSLLLNR	Unmodified	2901.35	G3UW47; P33173	Kinesin-like protein; Kinesin-like protein KIF1A	Kif1a	97.186	90.053	2	0.0011017	73691	282260000	161130_Sadia_CG30_R4_Frac2	74.678	48.554	1.601
DVAEDLVEKLR	Unmodified	1285.69	Q9CQI3	Glia maturation factor beta	Gmfb	84.641	84.482	3	0.038794	54701	16816000	161130_Sadia_CG30_R1_Frac2	97.163	54.827	0.91473
DVDEVSSLLR	Unmodified	1131.58	P42932; H3BLL1; H3BKG2	T-complex protein 1 subunit theta	Cct8	88.678	88.678	2	0.0048707	62728	0	161130_Sadia_CG30_R1_Frac1	189.82	77.653	NaN
DVDFDIAGPSIR	Unmodified	1303.64	F2Z471; Q60932-2; Q60932	Voltage-dependent anion-selective channel protein 1	Vdac1	96.33	93.724	2	1.7614e-15	67076	846710000	161130_Sadia_CG30_R1_Frac1	232.41	140.36	0.68298
DVDFELIKVEGKVGGR	Unmodified	1759.95	P80316; E0CZA1	T-complex protein 1 subunit epsilon	Cct5	76.076	76.911	3	0.029075	57440	93941000	161130_Sadia_CG30_R1_Frac4	96.993	78.164	3.125
DVGKVVDSDRPEGSKFR	Unmodified	1889.96	Q9WTR5	Cadherin-13	Cdh13	38.361	35.348	4	0.013659	19010	46433000	161130_Sadia_CG30_R3_Frac2	66.335	42.145	0.54081
DVITVQTPAFAESVTEGDVR	Unmodified	2133.06	Q9D2G2	Dihydrolipoyllysine-residue succinyltransferase component of 2-oxoglutarate dehydrogenase complex, mitochondrial	Dlst	107.2	100.08	2	0.040234	83099	111030000	161130_Sadia_CG30_R4_Frac1	107.35	63.356	1.4375
DVLPDDTVSTLYNR	Unmodified	1606.78	A0A0N4SW56; Q8R0Y6; A0A0N4SVT2	Cytosolic 10-formyltetrahydrofolate dehydrogenase	Aldh1l1	88.764	88.764	2	0.00050799	62802	40652000	161130_Sadia_CG30_R1_Frac1	149.23	96.953	1.5085
DVNAAIATIKTKR	Unmodified	1399.81	P05213; P68373; P68369; P05214	Tubulin alpha-1B chain; Tubulin alpha-1C chain; Tubulin alpha-1A chain; Tubulin alpha-3 chain	Tuba1b; Tuba1c; Tuba1a; Tuba3a	46.99	47.224	3	0.030073	29920	50977000	161130_Sadia_CG30_R3_Frac2	113.25	84.447	NaN
DVPWGVDSLITLAFQDQR	Unmodified	2059.04	Q61553	Fascin	Fscn1	113.14	112.62	3	0.062418	88801	0	161130_Sadia_CG30_R3_Frac2	77.468	54.46	NaN
DVQATDTSIEELGR	Unmodified	1532.73	Q99JB2	Stomatin-like protein 2, mitochondrial	Stoml2	74.251	70.797	2	2.5338e-10	47955	56965000	161130_Sadia_CG30_R3_Frac1	202.16	136.1	0.19714
DVQIGDIVTVGECRPLSKTVR	Unmodified	2341.24	A0A1B0GSE8; P62281	40S ribosomal protein S11	Rps11	77.784	77.784	4	0.032479	52972	32755000	161130_Sadia_CG30_R1_Frac1	78.413	38.064	0.93713
DVRQEIECQNQEYSLLLSIKMR	Glu->pyro-Glu; 3 Deamidation (NQ)	2736.31	CON__P35527			88.337	85.183	2	0.15362	61088	0	161130_Sadia_CG30_R3_Frac1	59.898	18.254	NaN
DVSMEACCADGHR	Unmodified	1506.57	CON__ENSEMBL:ENSBTAP00000016046			31.744	31.744	2; 3	1.4202e-15	11522	59928000	161130_Sadia_CG30_R1_Frac1	218.52	200.71	0.43424
DVVVIPAGVPR	Unmodified	1120.66	P08249; A0A0G2JF23	Malate dehydrogenase, mitochondrial	Mdh2	86.987	83.565	2	0.011361	66787	117230000	161130_Sadia_CG30_R4_Frac1	138.54	69.63	1.6518
DVYQEPTDPKFPQQWYLSGVTQR	Unmodified	2781.34	P23188	Furin	Furin	98.086	97.827	3	0.0029414	65516	54281000	161130_Sadia_CG30_R1_Frac2	72.99	54.271	0.97832
DWVIPPINLPENSR	Unmodified	1648.86	D3YYT0; P15116	Cadherin-2	Cdh2	108.52	106.95	2; 3	0.00054385	79958	5590600000	161130_Sadia_CG30_R3_Frac1	158.05	114.28	0.91555
DWVIPPINLPENSRGPFPQELVR	Unmodified	2672.41	D3YYT0; P15116	Cadherin-2	Cdh2	108.35	106.08	2; 3	2.1987e-31	86555	5778500000	161130_Sadia_CG30_R1_Frac4	180.32	160.24	1.0495
DWVIPPINLPENSRGPFPQELVR	Deamidation (NQ)	2673.39	D3YYT0; P15116	Cadherin-2	Cdh2	109.97	102.84	3	0.048113	86486	0	161130_Sadia_CG30_R4_Frac2	68.49	45.587	NaN
DWVIPPINVPENSR	Unmodified	1634.84	Q80ZV4; P39038	Cadherin-4	Cdh4	107.42	105.23	2	0.003809	78903	1248600000	161130_Sadia_CG30_R3_Frac1	122.42	95.306	0.92653
DYAPPPRDYTYR	Unmodified	1512.7	Q9WV02; A2AFI3; Q9WV02-2; S4R1F6; Q91VM5	RNA-binding motif protein, X chromosome; RNA-binding motif protein, X chromosome, N-terminally processed; RNA binding motif protein, X-linked-like-1	Rbmx; Rbmxl1	49.27	46.357	3	0.0020693	28078	0	161130_Sadia_CG30_R3_Frac2	116.01	77.99	NaN
DYFEEYGKIDTIEIITDR	Glu->pyro-Glu	2201.05	O88569; A0A0N4SUM2; O88569-3; O88569-2	Heterogeneous nuclear ribonucleoproteins A2/B1	Hnrnpa2b1	106.25	106.05	3	0.73477	37297	0	161130_Sadia_CG30_R1_Frac3	47.548	15.207	NaN
EAAAALVEEETRR	Unmodified	1443.73	Q9D287; D6RGA5	Pre-mRNA-splicing factor SPF27	Bcas2	47.597	44.771	3	0.028474	26544	0	161130_Sadia_CG30_R3_Frac2	113.76	57.981	NaN
EAACQQQVQIEEAR	Unmodified	1658.77	Z4YJS5; Z4YK85; M0QWP1; A2ASQ1-3; A2ASQ1-2; A2ASQ1	Agrin; Agrin N-terminal 110 kDa subunit; Agrin C-terminal 110 kDa subunit; Agrin C-terminal 90 kDa fragment; Agrin C-terminal 22 kDa fragment	Agrn	40.938	37.383	2	0.00041216	17579	0	161130_Sadia_CG30_R3_Frac1	149.38	86.973	NaN
EAASELLMR	Unmodified	1018.51	Q62261; A0A0A0MQG2; Q62261-2	Spectrin beta chain, non-erythrocytic 1	Sptbn1	59.125	55.37	2	0.080459	33644	0	161130_Sadia_CG30_R3_Frac1	145.65	66.532	NaN
EADDESLDEQASASKLSLLSR	Unmodified	2263.08	Q9JM96; A2A6Q3; A2A6Q2	Cdc42 effector protein 4	Cdc42ep4	77.071	74.638	3	7.6855e-16	51667	157670000	161130_Sadia_CG30_R3_Frac1	153.19	135.95	0.65726
EADDIVNWLKKR	Glu->pyro-Glu	1467.78	P09103	Protein disulfide-isomerase	P4hb	93.506	89.216	3	0.00079365	66644	71311000	161130_Sadia_CG30_R3_Frac2	103.34	89.378	1.6977
EAEAAIYHLQLFEELR	Unmodified	1930.98	P52480	Pyruvate kinase PKM	Pkm	101.58	100.06	3	0.031118	77157	24555000	161130_Sadia_CG30_R3_Frac2	76.82	47.479	0.26764
EAEAAIYHLQLFEELRR	Unmodified	2087.08	P52480	Pyruvate kinase PKM	Pkm	86.077	86.911	3	0.0005671	67133	353140000	161130_Sadia_CG30_R1_Frac4	114.96	50.375	0.46502
EAEAQQMGAPGLGGR	2 Deamidation (NQ)	1472.66	A0A0N4SUS3; A0A0N4SVF3			40.729	36.065	2	0.0076262	19568	51044000	161130_Sadia_CG30_R4_Frac1	127.4	70.834	NaN
EAESLIAKKIHPQTIISGWR	Unmodified	2276.26	P80314; A0A1W2P7B7; A0A1W2P828	T-complex protein 1 subunit beta	Cct2	71.096	68.509	3	0.040984	49403	0	161130_Sadia_CG30_R4_Frac4	75.533	62.12	NaN
EAFDSVLGDTASCHR	Unmodified	1663.73	D6RI96; D3YVM2; Q9QY73	Transmembrane protein 59	Tmem59	59.327	55.882	3	1.1832e-15	34013	526720000	161130_Sadia_CG30_R3_Frac1	198.48	191.44	0.96741
EAFPMGSESGPPSGR	Unmodified	1504.66	P98203-2; P98203; P98203-3; P98203-4; P98203-5	Armadillo repeat protein deleted in velo-cardio-facial syndrome homolog	Arvcf	56.216	52.461	2	0.048729	30902	0	161130_Sadia_CG30_R3_Frac1	88.187	64.867	NaN
EAGDVCYADVYR	Unmodified	1416.6	H7BX95; Q6PDM2-3; Q6PDM2-2; Q6PDM2; F7AI47	Serine/arginine-rich splicing factor 1	Srsf1	59.501	55.746	2	5.5262e-92	33987	0	161130_Sadia_CG30_R3_Frac1	290.2	223.51	NaN
EAIDSPVSFLALHNQIR	Unmodified	1909.01	Q9EPU0-2; Q9EPU0	Regulator of nonsense transcripts 1	Upf1	92.518	91.106	3	8.1609e-06	68437	69293000	161130_Sadia_CG30_R3_Frac2	109.79	88.955	0.31518
EAINQGMDEELER	Unmodified	1532.68	Q9D051	Pyruvate dehydrogenase E1 component subunit beta, mitochondrial	Pdhb	56.979	53.224	2	0.00078583	31563	71912000	161130_Sadia_CG30_R3_Frac1	169.52	89.287	0.26456
EAIYDICR	Unmodified	1038.48	P05213; P68373; A0A0A0MQA5; P68368; P68369; P05214; Q9JJZ2	Tubulin alpha-1B chain; Tubulin alpha-1C chain; Tubulin alpha-4A chain; Tubulin alpha-1A chain; Tubulin alpha-3 chain; Tubulin alpha-8 chain	Tuba1b; Tuba1c; Tuba4a; Tuba1a; Tuba3a; Tuba8	55.274	53.396	2	0.019867	30434	133010000	161130_Sadia_CG30_R1_Frac1	159.2	109.84	0.93515
EAKDAFLGSFLYEYSR	Unmodified	1894.91	CON__P02769			100.94	97.977	3	0.00079167	65634	151770000	161130_Sadia_CG30_R1_Frac2	119.4	82.764	1.0628
EALFNEFVAAAR	Unmodified	1336.68	Q8CGF7-3; Q8CGF7-2; Q8CGF7	Transcription elongation regulator 1	Tcerg1	95.076	94.817	2	0.015277	63155	89668000	161130_Sadia_CG30_R1_Frac2	150.66	92.705	1.2674
EALLSSAVDHGSDEAR	Unmodified	1655.78	P80314; A0A1W2P7B7	T-complex protein 1 subunit beta	Cct2	48.716	45.803	2; 3	2.6291e-12	23861	55703000	161130_Sadia_CG30_R3_Frac1	151.9	117.52	0.27971
EALYDICFR	Unmodified	1185.55	Q7TMM9; Q9CWF2; P68372; P99024; Q9D6F9; Q9ERD7; CON__ENSEMBL:ENSBTAP00000025008; A2AQ07; Q922F4	Tubulin beta-2A chain; Tubulin beta-2B chain; Tubulin beta-4B chain; Tubulin beta-5 chain; Tubulin beta-4A chain; Tubulin beta-3 chain; Tubulin beta-1 chain; Tubulin beta-6 chain	Tubb2a; Tubb2b; Tubb4b; Tubb5; Tubb4a; Tubb3; Tubb1; Tubb6	85.092	81.964	2	0.0058906	52374	635630000	161130_Sadia_CG30_R1_Frac2	182.39	91.068	1.1892
EANQAINPKLLQLVEDR	Unmodified	1950.05	Q8BTS0; Q61656	Probable ATP-dependent RNA helicase DDX5	Ddx5	90.793	85.045	2; 3	0.00018037	62771	2769400000	161130_Sadia_CG30_R3_Frac2	156.2	143.06	2.2797
EAPLNPKANR	Unmodified	1108.6	P60710; P63260; E9Q5F4; P68134; G3UZ07; E9Q606; G3UYG0; A0A1D5RM20; E9Q2D1; A0A0U1RQ96; P63268; P62737; D3YZY0; D3Z2K3	Actin, cytoplasmic 1; Actin, cytoplasmic 1, N-terminally processed; Actin, cytoplasmic 2; Actin, cytoplasmic 2, N-terminally processed; Actin, alpha skeletal muscle; Actin, gamma-enteric smooth muscle; Actin, aortic smooth muscle	Actb; Actg1; Acta1; Actg2; Acta2	24.555	24.696	2	0.024852	7102	26914000	161130_Sadia_CG30_R1_Frac2	138.9	69.98	0.74808
EAPPLVNEDVKR	Unmodified	1365.73	Q91YQ5; A0A0N4SUJ8	Dolichyl-diphosphooligosaccharide--protein glycosyltransferase subunit 1	Rpn1	42.917	39.362	3	0.098785	19230	24869000	161130_Sadia_CG30_R3_Frac1	118.31	80.582	1.763
EAQDKVAVLSQNR	Glu->pyro-Glu	1438.75	Q8CAY6; Q80X81; F2Z459; G3XA25	Acetyl-CoA acetyltransferase, cytosolic	Acat2; Acat3	50.631	47.041	2	3.7658e-05	26081	170750000	161130_Sadia_CG30_R3_Frac1	105.98	51.559	1.0286
EASGDPIPSITWR	Unmodified	1427.7	A0A0A6YY47; E9QB01; A0A0A6YY91; P13595-2; P13595; E9Q589; P13595-3; A0A0A6YWU2; P13595-4	Neural cell adhesion molecule 1	Ncam1	85.249	84.118	2	5.8136e-05	58734	327480000	161130_Sadia_CG30_R1_Frac1	172.56	136.65	1.3131
EATTEFSVDAR	Unmodified	1224.56	B7FAU9; Q8BTM8; B7FAV1	Filamin-A	Flna	53.16	46.145	2	0.014653	30057	184560000	161130_Sadia_CG30_R4_Frac1	138.08	76.401	1.0713
EAVCIVLSDDTCSDEKIR	Unmodified	2108.97	Q01853	Transitional endoplasmic reticulum ATPase	Vcp	66.91	65.434	3	0.0057914	20448	30270000	161130_Sadia_CG30_R1_Frac3	85.563	67.986	1.9008
EAVWDSSLHNSLLLNR	Gln->pyro-Glu	1835.92	Q60575-2; Q60575; F6XNB6	Kinesin-like protein KIF1B	Kif1b	110.24	109.73	3	0.062414	85928	0	161130_Sadia_CG30_R3_Frac2	66.285	34.759	NaN
EAYPGDVFYLHSR	Glu->pyro-Glu	1534.72	Q03265; D3Z6F5	ATP synthase subunit alpha, mitochondrial; ATP synthase subunit alpha	Atp5a1	67.33	66.495	3	0.021188	39514	0	161130_Sadia_CG30_R1_Frac2	130.56	106.49	NaN
EAYPGDVFYLHSR	Unmodified	1552.73	Q03265; D3Z6F5	ATP synthase subunit alpha, mitochondrial; ATP synthase subunit alpha	Atp5a1	66.547	67.082	3	0.0073428	48019	0	161130_Sadia_CG30_R1_Frac4	109.44	76.496	NaN
ECCHGDLLECADDR	Glu->pyro-Glu	1730.64	CON__P02769; P07724; CON__P02768-1	Serum albumin	Alb	56.979	53.422	2	7.7238e-05	37068	0	161130_Sadia_CG30_R4_Frac1	164.9	138.46	NaN
ECCQAEDKGACLLPKIETMR	Glu->pyro-Glu	2390.09	CON__P02769			76.907	73.745	3	1.0799e-14	57110	489130000	161130_Sadia_CG30_R4_Frac1	77.08	61.314	1.1359
ECLQALDFLHSNQVIHR	Unmodified	2079.03	Q61036-2; Q61036	Serine/threonine-protein kinase PAK 3	Pak3	79.712	78.3	4	0.014715	56530	18870000	161130_Sadia_CG30_R3_Frac2	75.018	51.688	0.48186
ECPSDECGAGVFMGSHFDR	Unmodified	2156.84	P62983	Ubiquitin-40S ribosomal protein S27a; Ubiquitin; 40S ribosomal protein S27a	Rps27a	65.974	64.262	3	0.0028107	43684	164080000	161130_Sadia_CG30_R3_Frac2	104.84	91.425	0.39223
EDGLDFPEYDGVDR	Unmodified	1625.68	E9Q489; O09165	Calsequestrin; Calsequestrin-1	Casq1	88.637	85.215	2	3.2445e-28	61141	360760000	161130_Sadia_CG30_R3_Frac1	227.94	180.75	1.1355
EDGNEEDKENQGDETQGQQPPQRR	Glu->pyro-Glu	2765.19	P62960; A2BGG7	Nuclease-sensitive element-binding protein 1	Ybx1	24.51	23.304	3	1.1109e-138	5635	148020000	161130_Sadia_CG30_R1_Frac1	155.01	118.53	0.68528
EDIAARLNIPVSQVNPR	Glu->pyro-Glu	1873.02	A0A0G2JGX4; Q8VCE0; Q6PIC6; D3YYN7; Q6PIE5	Sodium/potassium-transporting ATPase subunit alpha-3; Sodium/potassium-transporting ATPase subunit alpha-2	Atp1a3; Atp1a2	64.116	60.414	3	0.013076	34771	431220000	161130_Sadia_CG30_R1_Frac2	97.797	73.863	0.85092
EDIDLPETFDAR	Unmodified	1419.65	P10605	Cathepsin B; Cathepsin B light chain; Cathepsin B heavy chain	Ctsb	86.512	83.774	2; 3	1.1006e-43	58215	25713000000	161130_Sadia_CG30_R1_Frac1	280.83	176.63	0.94773
EDIDLPETFDAREQWSNCPTIGQIR	Unmodified	2989.39	P10605	Cathepsin B; Cathepsin B light chain; Cathepsin B heavy chain	Ctsb	100.89	99.783	3	3.8716e-32	67055	187410000	161130_Sadia_CG30_R1_Frac2	158.37	131.96	0.92139
EDKGACLLPKIETMR	Unmodified	1759.9	CON__P02769			65.85	58.216	4	0.035422	44111	64501000	161130_Sadia_CG30_R4_Frac2	82.707	52.726	0.79563
EDKGACLLPKIETMR	Glu->pyro-Glu	1741.89	CON__P02769			73.524	70.181	3	0.0004323	49091	608820000	161130_Sadia_CG30_R3_Frac2	71.98	33.469	1.0362
EDLLSSVDQPLKIAR	Unmodified	1682.92	P47757-2; P47757; P47757-4; A0A0A0MQI9; F6YHZ8; A2AMW0; F7CAZ6	F-actin-capping protein subunit beta	Capzb	85.433	85.274	3	0.0014914	55343	31938000	161130_Sadia_CG30_R1_Frac2	121.24	84.946	1.0169
EDYLSLILNR	Unmodified	1234.66	CON__P02769			107.67	107.34	2	8.8116e-11	83419	493740000	161130_Sadia_CG30_R3_Frac2	245.03	160.12	1.0961
EDYLSLILNR	Glu->pyro-Glu	1216.65	CON__P02769			112.53	106.3	2	0.040994	88690	0	161130_Sadia_CG30_R4_Frac2	148.38	82.309	NaN
EEAESTLQSFR	Glu->pyro-Glu	1277.59	P20152; A0A0A6YWC8	Vimentin	Vim	56.45	49.435	2	0.024609	33168	0	161130_Sadia_CG30_R4_Frac1	144.66	87.066	NaN
EEAGLPAAGEDETSWTER	Unmodified	1946.85	Q71M36-2; Q71M36; Q71M36-4	Chondroitin sulfate proteoglycan 5	Cspg5	72.385	68.93	2	0.006901	46359	17745000	161130_Sadia_CG30_R3_Frac1	102.66	77.808	0.81029
EEEAIQLDGLNASQIR	Glu->pyro-Glu	1766.88	P08113	Endoplasmin	Hsp90b1	102.56	102.56	2	0.0086688	74849	0	161130_Sadia_CG30_R1_Frac1	121.08	68.286	NaN
EEEAIQLDGLNASQIR	Unmodified	1784.89	P08113	Endoplasmin	Hsp90b1	84.992	81.838	2; 3	1.0092e-17	58009	16614000	161130_Sadia_CG30_R3_Frac1	198.32	117.3	NaN
EEEERQKREEEERIKRLEELEAKR	Deamidation (NQ)	3141.6	Q05D44	Eukaryotic translation initiation factor 5B	Eif5b	109.44	107.05	4	0.063573	82117	312160000	161130_Sadia_CG30_R4_Frac4	52.169	33.45	1.194
EEEFTMARLYISKMKSEVKSLVNR	Oxidation (M); Glu->pyro-Glu	2885.48	P28738	Kinesin heavy chain isoform 5C	Kif5c	50.31	47.224	5	0.031658	30575	517290000	161130_Sadia_CG30_R4_Frac4	40.756	28.56	0.36661
EEHKKKHPDASVNFSEFSKKCSER	Glu->pyro-Glu	2885.39	A0A0J9YUZ4; D3YVC6; D3YZ18; A0A0J9YUD8; P63158	High mobility group protein B1	Hmgb1	31.096	30.557	3; 4; 5	4.7947e-41	13717	323330000	161130_Sadia_CG30_R4_Frac4	183.42	61.379	0.1518
EEHKKKHPDASVNFSEFSKKCSER	Unmodified	2903.4	A0A0J9YUZ4; D3YVC6; D3YZ18; A0A0J9YUD8; P63158	High mobility group protein B1	Hmgb1	29.523	29.223	3	0.10623	14315	0	161130_Sadia_CG30_R3_Frac4	57.802	8.1645	NaN
EEHKKKHPDSSVNFAEFSKKCSER	Glu->pyro-Glu	2885.39	A0A1B0GQX9; P30681	High mobility group protein B2	Hmgb2	29.84	29.54	4	1.0685e-10	14595	31603000	161130_Sadia_CG30_R3_Frac4	135.62	52.735	0.1545
EELHYPQGEHR	Unmodified	1393.64	Q8BP92; D6RHL9	Reticulocalbin-2	Rcn2	27.642	25.263	2; 3	3.1394e-05	10566	1129600000	161130_Sadia_CG30_R3_Frac2	191.67	109.24	0.86424
EELSLEAQGIRADR	Deamidation (NQ)	1586.79	Q05D44	Eukaryotic translation initiation factor 5B	Eif5b	46.901	39.577	2	0.030088	23355	409660000	161130_Sadia_CG30_R4_Frac1	89.679	53.297	0.86774
EEPFPFHGLLPKKETGASSFLCR	Unmodified	2646.33	Q05DJ9; A0A087WRC0; Q64514-2; Q64514	Tripeptidyl-peptidase 2	Tpp2	82.058	79.572	4	0.0043304	59377	197370000	161130_Sadia_CG30_R4_Frac4	69.922	63.363	0.6383
EEQEALMGMGKARSR	Unmodified	1691.81	F6Z7L1; Q80WC3; D3YV17; Q80WC3-3; Q80WC3-2	Trinucleotide repeat-containing gene 18 protein	Tnrc18	90.236	89.977	2	0.053501	59283	41989000	161130_Sadia_CG30_R1_Frac2	78.342	42.382	0.63718
EESLVFVQTDKPIYKPEQTVKFR	Unmodified	2780.47	CON__ENSEMBL:ENSBTAP00000024146			72.651	70.462	3; 4; 5	2.3353e-21	55317	1242800000	161130_Sadia_CG30_R4_Frac2	160.77	146.53	0.49784
EFKADEKKFWGKYLYEIAR	Glu->pyro-Glu	2402.24	CON__P02769			84.368	83.378	4	0.00013059	63992	88120000	161130_Sadia_CG30_R3_Frac4	125.88	96.441	0.056542
EFKADEKKFWGKYLYEIAR	Unmodified	2420.25	CON__P02769			75.077	73.688	4	0.0010963	55404	599450000	161130_Sadia_CG30_R3_Frac4	113.53	92.935	0.20641
EFQTNLVPYPR	Unmodified	1362.69	P05213; P68373; A0A0A0MQA5; P68368; P68369; P05214; Q9JJZ2; Q3UX10	Tubulin alpha-1B chain; Tubulin alpha-1C chain; Tubulin alpha-4A chain; Tubulin alpha-1A chain; Tubulin alpha-3 chain; Tubulin alpha-8 chain; Tubulin alpha chain-like 3	Tuba1b; Tuba1c; Tuba4a; Tuba1a; Tuba3a; Tuba8; Tubal3	79.238	78.057	2	4.7008e-15	56270	304130000	161130_Sadia_CG30_R3_Frac2	238.51	157.22	1.1238
EFTEREQGEVR	Glu->pyro-Glu	1360.64	Q9R0P9	Ubiquitin carboxyl-terminal hydrolase isozyme L1	Uchl1	44.795	38.18	2	0.066778	21933	49322000	161130_Sadia_CG30_R4_Frac1	59.245	21.159	0.71504
EGEPEVTDQLEWQSNQPWEQALNR	Unmodified	2882.31	A0A1B0GX15; G3UWN5; P08226; G3UWW2	Apolipoprotein E	Apoe	106.45	103.23	2; 3	1.2346e-112	83158	6229400000	161130_Sadia_CG30_R4_Frac1	195.56	177.01	0.65509
EGICGSCAMNINGGNTLACTR	Unmodified	2254.96	Q9CQA3	Succinate dehydrogenase [ubiquinone] iron-sulfur subunit, mitochondrial	Sdhb	74.88	67.568	2	3.7751e-07	51076	73877000	161130_Sadia_CG30_R4_Frac1	130.47	110.37	1.8207
EGINISGNFYR	Unmodified	1268.61	A0A1B0GSB2; P19253; A0A1B0GSL5; A0A1B0GSC2; A0A1B0GRH1; A0A1B0GSQ6; A0A1B0GS68; A0A1B0GSJ2; A0A1B0GT00; A0A140T8K2	60S ribosomal protein L13a	Rpl13a	72.461	69.953	2	1.0067e-05	47196	315890000	161130_Sadia_CG30_R3_Frac1	204.07	168.19	1.1584
EGLDDQGLTKDFGNSPLHR	Unmodified	2098.01	Q91Z31; Q91Z31-2	Polypyrimidine tract-binding protein 2	Ptbp2	65.165	64.28	3; 4	4.2211e-09	37778	375580000	161130_Sadia_CG30_R1_Frac2	136.35	112.66	1.8663
EGLEQAALPAEESR	Unmodified	1498.73	A2ARI1; A2ARI0; Q8C0L0	Thioredoxin-related transmembrane protein 4	Tmx4	59.046	56.045	2; 3	2.51e-73	34102	7574400000	161130_Sadia_CG30_R3_Frac1	350.93	257.61	1.01
EGTGTETPMIGDR	Unmodified	1362.61	P30416	Peptidyl-prolyl cis-trans isomerase FKBP4; Peptidyl-prolyl cis-trans isomerase FKBP4, N-terminally processed	Fkbp4	46.617	42.962	2	0.11708	22329	0	161130_Sadia_CG30_R3_Frac1	91.937	54.462	NaN
EGTTPKPKRAAVAASSSS	Unmodified	1743.91	Q9D823	60S ribosomal protein L37	Rpl37	24.131	21.719	2	3.5721e-08	8264	0	161130_Sadia_CG30_R3_Frac2	130.1	87.543	NaN
EHFEKWGTLTDCVVMRDPQTKR	Glu->pyro-Glu	2714.31	A2AL12; Q8BG05; B2RXM2; J3QNY1; Q8BG05-2	Heterogeneous nuclear ribonucleoprotein A3	Hnrnpa3; Gm6793; Gm9242	67.791	65.753	4	6.0304e-11	48341	269170000	161130_Sadia_CG30_R3_Frac4	61.703	33.291	0.97213
EHTALLKIEGVYAR	Unmodified	1598.88	O55142	60S ribosomal protein L35a	Rpl35a	54.937	53.447	3	0.076996	37329	86170000	161130_Sadia_CG30_R3_Frac4	103.85	49.329	0.38902
EIADGLCLEVEGKMVSR	Glu->pyro-Glu	1886.92	P63028	Translationally-controlled tumor protein	Tpt1	101.9	98.845	2	0.00023773	73405	24957000	161130_Sadia_CG30_R3_Frac1	95.417	51.999	0.84405
EIAQDFKTDLR	Glu->pyro-Glu	1316.67	A0A1W2P768; P84228; F8WI35; P68433; P84244; P02301; E0CZ27	Histone H3.2; Histone H3; Histone H3.1; Histone H3.3; Histone H3.3C	Hist1h3b; H3f3a; Hist1h3a; H3f3c	65.522	62.984	2; 3	0.0035156	47602	7744700000	161130_Sadia_CG30_R1_Frac1	90.906	59.677	0.79374
EIAQDFKTDLR	Unmodified	1334.68	A0A1W2P768; P84228; F8WI35; P68433; P84244; P02301; E0CZ27	Histone H3.2; Histone H3; Histone H3.1; Histone H3.3; Histone H3.3C	Hist1h3b; H3f3a; Hist1h3a; H3f3c	64.147	63.631	2; 3	3.1045e-06	32166	322380000	161130_Sadia_CG30_R3_Frac2	201.56	102.26	0.93773
EIKDGKMVVTLTFGDIVAVR	Unmodified	2190.21	P51880	Fatty acid-binding protein, brain	Fabp7	96.501	95.608	3	0.019162	74114	679210000	161130_Sadia_CG30_R3_Frac4	88.036	61.888	0.43712
EIKDGKMVVTLTFGDIVAVR	Glu->pyro-Glu	2172.2	P51880	Fatty acid-binding protein, brain	Fabp7	107.15	103.85	3	0.0019222	42047	326140000	161130_Sadia_CG30_R4_Frac3	36.111	12.312	1.1233
EILVEESNVQR	Unmodified	1314.68	P97470	Serine/threonine-protein phosphatase 4 catalytic subunit	Ppp4c	48.431	48.431	2	0.022345	25868	51840000	161130_Sadia_CG30_R1_Frac1	153.05	69.262	0.92216
EIRQEIENETER	Acetyl (N-term)	1586.75	E9PUD2; Q8K1M6-4; Q8K1M6-3; Q8K1M6-2; Q8K1M6; Q8K1M6-5	Dynamin-1-like protein	Dnm1l	40.549	34.434	2	0.074708	18246	946890000	161130_Sadia_CG30_R4_Frac1	41.876	10.382	0.85166
EIVSGMKYIQHTYR	Unmodified	1723.87	Q99PT1	Rho GDP-dissociation inhibitor 1	Arhgdia	49.073	47.383	4	0.15082	31893	49831000	161130_Sadia_CG30_R3_Frac4	92.457	58.772	0.26282
EKANGTTVHVGIHPSKVVITR	Unmodified	2242.25	P61255; B1ARA5	60S ribosomal protein L26	Rpl26	36.506	36.107	4; 5	0.022421	20350	173300000	161130_Sadia_CG30_R3_Frac4	80.67	56.189	0.20722
EKDVLEDIPR	Unmodified	1212.63	P20357; G3UZE9; G3UZK9; F7ALC8	Microtubule-associated protein 2	Map2	57.107	53.351	3	0.12121	31704	0	161130_Sadia_CG30_R3_Frac1	114.83	8.9704	NaN
EKIWHHTFYNELR	Unmodified	1771.88	P60710; P63260; E9Q5F4; P68134; G3UZ07; E9Q606; G3UYG0; A0A1D5RM20	Actin, cytoplasmic 1; Actin, cytoplasmic 1, N-terminally processed; Actin, cytoplasmic 2; Actin, cytoplasmic 2, N-terminally processed; Actin, alpha skeletal muscle	Actb; Actg1; Acta1	43.815	41.72	4	0.091555	24658	62697000	161130_Sadia_CG30_R4_Frac4	80.905	61.228	1.363
EKKFWGKYLYEIAR	Glu->pyro-Glu	1811.97	CON__P02769			73.117	70.53	3	0.14419	51358	22504000	161130_Sadia_CG30_R4_Frac4	93.478	45.301	NaN
EKLAKMYKTTPDVIFVFGFR	Unmodified	2389.29	P62849-2; P62849-3; P62849	40S ribosomal protein S24	Rps24	86.593	87.427	3	0.01743	67612	0	161130_Sadia_CG30_R1_Frac4	81.723	67.891	NaN
EKLEMEMEAAR	Glu->pyro-Glu	1317.61	Q99K48	Non-POU domain-containing octamer-binding protein	Nono	63.325	59.67	2	0.017734	37800	13039000	161130_Sadia_CG30_R3_Frac1	149.23	98.624	NaN
EKPQALVTSPATPLPAGSGIKR	Unmodified	2217.25	O88271	Craniofacial development protein 1	Cfdp1	61.154	53.62	4	0.0094319	39538	86927000	161130_Sadia_CG30_R4_Frac2	85.248	60.948	0.63669
EKQLAALREEADR	Glu->pyro-Glu; Deamidation (NQ)	1510.77	D3YUW7; E9QMC1; P59242-2; P59242	Cingulin	Cgn	61.203	55.719	2	0.0072608	33920	1152200000	161130_Sadia_CG30_R3_Frac1	64.711	22.835	0.57399
EKSLHTLFGDELCKVASLR	Unmodified	2202.15	CON__P02769			80.248	78.891	2; 3; 4; 5	8.1727e-11	59246	9700400000	161130_Sadia_CG30_R1_Frac4	159.75	140.71	0.9888
EKSLHTLFGDELCKVASLR	Glu->pyro-Glu	2184.14	CON__P02769			88.753	88.912	3; 4	9.7864e-12	69177	394590000	161130_Sadia_CG30_R1_Frac4	153.17	133.08	2.5086
EKTPVSEKVTKCCTESLVNR	Glu->pyro-Glu	2346.17	CON__P02769			43.368	41.273	3	0.0052998	24221	19289000	161130_Sadia_CG30_R4_Frac4	28.412	9.6279	1.2667
EKTTEAKMMKAGGTEIGKTLAEKSR	Unmodified	2694.4	D3Z4U0; Q9R020	Zinc finger Ran-binding domain-containing protein 2	Zranb2	38.934	38.751	4; 5	0.00032859	20377	185410000	161130_Sadia_CG30_R1_Frac4	102.94	80.564	0.3937
EKVGEVTYVELFKDAEGKSR	Unmodified	2283.17	Q8C854-3; Q8C854; A2ATP5; A2ATP6; Q8C854-1; Q8C854-2; G8JL68; F6XJA1	Myelin expression factor 2	Myef2	67.139	66.711	4	0.00032564	47734	810230000	161130_Sadia_CG30_R1_Frac4	114.02	86.695	0.76901
EKVTKCCTESLVNR	Glu->pyro-Glu	1704.83	CON__P02769			38.84	32.925	3	2.6062e-06	16822	65955000	161130_Sadia_CG30_R4_Frac1	174.62	107.5	1.1893
ELAEAQDDSILK	Unmodified	1330.66	Q06185	ATP synthase subunit e, mitochondrial	Atp5i	63.616	59.961	2	0.00017427	37978	0	161130_Sadia_CG30_R3_Frac1	185.08	93.019	NaN
ELAEDGYSGVEVR	Unmodified	1422.66	A0A140LI77; D3YV43; P62908	40S ribosomal protein S3	Rps3	56.41	56.251	2	0.026131	31206	0	161130_Sadia_CG30_R1_Frac2	114.5	58.929	NaN
ELAEVPASIPVNTR	Unmodified	1494.8	D3YZP3; D3Z2D1; P0C192	Leucine-rich repeat-containing protein 4B	Lrrc4b	82.488	75.177	2	0.044603	58546	28389000	161130_Sadia_CG30_R4_Frac1	113.69	70.604	2.2773
ELAGHTGYLSCCR	Unmodified	1522.67	H3BKR2; P62874	Guanine nucleotide-binding protein G(I)/G(S)/G(T) subunit beta-1	Gnb1	38.806	35.793	3	0.0023452	19309	243380000	161130_Sadia_CG30_R3_Frac2	162.31	122.88	0.1074
ELAGHTGYLSCCR	Glu->pyro-Glu	1504.66	H3BKR2; P62874	Guanine nucleotide-binding protein G(I)/G(S)/G(T) subunit beta-1	Gnb1	56.754	53.197	2	3.8876e-06	36905	120670000	161130_Sadia_CG30_R4_Frac1	117.7	80.222	0.62284
ELAQQVQQVAAEYCR	Unmodified	1791.86	Q8BTS0; Q61656; S4R1I6	Probable ATP-dependent RNA helicase DDX5	Ddx5	79.752	76.498	2; 3	2.0877e-33	53274	256690000	161130_Sadia_CG30_R3_Frac1	237.49	180.94	0.27558
ELAQQVQQVAAEYCR	Glu->pyro-Glu	1773.85	Q8BTS0; Q61656; S4R1I6	Probable ATP-dependent RNA helicase DDX5	Ddx5	104.62	104.62	2	0.07034	76603	0	161130_Sadia_CG30_R1_Frac1	122.33	77.165	NaN
ELAQQVQQVADDYGKCSR	Unmodified	2093.98	Q3U741; Q501J6-2; Q501J6	Probable ATP-dependent RNA helicase DDX17	Ddx17	62.44	62.44	3	0.0067012	38816	212180000	161130_Sadia_CG30_R1_Frac1	106.93	81.106	0.42901
ELCKVASLR	Glu->pyro-Glu	1056.58	CON__P02769			60.146	56.49	2	0.030212	40166	111760000	161130_Sadia_CG30_R4_Frac1	60.436	22.276	0.98754
ELDDATEANEGLSR	Unmodified	1518.68	Q5SV64; Q3UH59; Q61879	Myosin-10	Myh10	47.495	45.618	2	3.1007e-49	24747	0	161130_Sadia_CG30_R3_Frac1	248.42	130.53	NaN
ELEKKFSGKHVVFIAQR	Unmodified	2015.13	F6SVV1; P62082	40S ribosomal protein S7	Gm9493; Rps7	39.6	38.879	2; 3	0.0044416	22793	438770000	161130_Sadia_CG30_R3_Frac4	120.77	100.51	0.52213
ELETQISELQEDLESER	Unmodified	2046.96	Q8VDD5	Myosin-9	Myh9	106.38	99.267	3	0.00081485	82191	93937000	161130_Sadia_CG30_R4_Frac1	97.284	73.485	0.85847
ELGGGGDQDWDPGVATTTGPR	Unmodified	2084.94	A0A1L1SUG9; Q91ZI0	Cadherin EGF LAG seven-pass G-type receptor 3	Celsr3	73.784	72.057	2; 3	1.5067e-06	47721	66319000	161130_Sadia_CG30_R1_Frac1	107.14	78.334	0.88607
ELISNASDALDKIR	Glu->pyro-Glu	1525.81	P11499; E9PX27; D3Z1R1; P08113	Heat shock protein HSP 90-beta; Endoplasmin	Hsp90ab1; Hsp90b1	80.058	76.223	2; 3	9.4746e-24	53811	764080000	161130_Sadia_CG30_R4_Frac2	148.68	133.29	0.95243
ELISNSSDALDKIR	Unmodified	1559.82	P07901; B7ZC50; A2A6A2; B7ZC49	Heat shock protein HSP 90-alpha	Hsp90aa1	58.603	59.037	3	0.0023225	40585	231780000	161130_Sadia_CG30_R1_Frac4	122.78	60.695	0.96469
ELISNSSDALDKIR	Glu->pyro-Glu	1541.8	P07901; B7ZC50; A2A6A2; B7ZC49	Heat shock protein HSP 90-alpha	Hsp90aa1	71.789	68.442	2; 3	1.2929e-05	64587	340090000	161130_Sadia_CG30_R4_Frac1	104.79	64.793	1.2661
ELKADKDYHFKVDNDENEHQLSLR	Unmodified	2942.42	Q61937; Q9DAY9; Q5SQB0; Q5SQB5	Nucleophosmin	Npm1	45.807	46.041	4	0.0027787	27611	93542000	161130_Sadia_CG30_R1_Frac4	67.827	55.15	NaN
ELLTTMGDRFTDEEVDELYR	Unmodified	2431.12	Q6ZWQ9; Q3THE2	Myosin regulatory light chain 12B	Myl12a; Myl12b	98.473	96.961	3	1.6313e-09	74220	85776000	161130_Sadia_CG30_R3_Frac2	131.11	100.7	0.28655
ELNDFISYLQR	Glu->pyro-Glu	1378.69	P27773	Protein disulfide-isomerase A3	Pdia3	111.56	108.37	2	3.1581e-11	88325	0	161130_Sadia_CG30_R4_Frac2	221.94	141.78	NaN
ELNDFISYLQR	Unmodified	1396.7	P27773	Protein disulfide-isomerase A3	Pdia3	102.76	101.87	2	0.0037389	68726	0	161130_Sadia_CG30_R1_Frac2	160.53	88.839	NaN
ELNITAAKEIEVGGGR	Unmodified	1655.88	F6SVV1; P62082	40S ribosomal protein S7	Gm9493; Rps7	66.19	63.557	3	9.1795e-05	43020	1551700000	161130_Sadia_CG30_R3_Frac2	122.08	84.831	0.70615
ELNITAAKEIEVGGGR	Glu->pyro-Glu	1637.87	F6SVV1; P62082	40S ribosomal protein S7	Gm9493; Rps7	84.463	82.886	2	4.2616e-16	57524	119570000	161130_Sadia_CG30_R1_Frac1	91.123	68.482	0.74454
ELPDGQVITIGNER	Unmodified	1539.79	P60710; P63260; E9Q1F2; E9Q5F4; P68134; A0A0U1RQ96; P63268; P62737; Q8BFZ3	Actin, cytoplasmic 1; Actin, cytoplasmic 1, N-terminally processed; Actin, cytoplasmic 2; Actin, cytoplasmic 2, N-terminally processed; Actin, alpha skeletal muscle; Actin, gamma-enteric smooth muscle; Actin, aortic smooth muscle; Beta-actin-like protein 2	Actb; Actg1; Acta1; Actg2; Acta2; Actbl2	76.465	75.111	2; 3	2.7492e-09	52075	1264500000	161130_Sadia_CG30_R3_Frac1	208.17	142.95	1.3885
ELPEKQIDDSR	Unmodified	1328.66	Q61739-2; Q61739; F6VSK8	Integrin alpha-6; Integrin alpha-6 heavy chain; Integrin alpha-6 light chain	Itga6	33.84	31.856	2; 3	0.0048894	11975	1298500000	161130_Sadia_CG30_R1_Frac2	186.24	118.22	1.0626
ELPGHTGYLSCCR	Glu->pyro-Glu	1530.67	E9QKR0; P62880; D3Z1T4; D3Z1M1; D3YZX3; E9PWM7; P29387	Guanine nucleotide-binding protein G(I)/G(S)/G(T) subunit beta-2; Guanine nucleotide-binding protein subunit beta-4	Gnb2; Gnb4	59.217	57.946	2	8.8011e-05	32669	0	161130_Sadia_CG30_R1_Frac2	183.78	143.78	NaN
ELPGHTGYLSCCR	Unmodified	1548.68	E9QKR0; P62880; D3Z1T4; D3Z1M1; D3YZX3; E9PWM7; P29387	Guanine nucleotide-binding protein G(I)/G(S)/G(T) subunit beta-2; Guanine nucleotide-binding protein subunit beta-4	Gnb2; Gnb4	45.501	42.588	3	0.00063801	24798	0	161130_Sadia_CG30_R3_Frac2	134.99	108.86	NaN
ELRETVGDLEAMNEMNDELQENAR	Unmodified	2805.25	E9Q3M3; O08788; E9Q586; O08788-2; D3YX34	Dynactin subunit 1	Dctn1	89.62	89.62	3	0.0082444	63662	31942000	161130_Sadia_CG30_R1_Frac1	46.92	26.029	0.4546
ELRGALQRDGWTKSR	Acetyl (N-term)	1813.95	P98203-2; P98203; P98203-3; P98203-4; P98203-5	Armadillo repeat protein deleted in velo-cardio-facial syndrome homolog	Arvcf	88.861	81.75	2	0.0047708	65047	104420000	161130_Sadia_CG30_R4_Frac1	132.78	42.671	2.6778
ELTGLKALYETELADAR	Unmodified	1891.99	P14733	Lamin-B1	Lmnb1	93.198	89.582	3	0.0017335	73022	430310000	161130_Sadia_CG30_R4_Frac2	98.077	78.361	1.1314
ELTGLKALYETELADARR	Unmodified	2048.09	P14733	Lamin-B1	Lmnb1	79.941	78.752	4	7.1424e-05	59905	152860000	161130_Sadia_CG30_R3_Frac4	114.56	88.565	0.5631
EMDQTMAANAQKNKFLIDGFPR	Glu->pyro-Glu	2506.21	A0A0R4J093; Q9DBP5	UMP-CMP kinase	Cmpk1	91.101	89.588	3	8.0788e-06	67117	34588000	161130_Sadia_CG30_R3_Frac2	124.31	102.5	NaN
EMEENFALEAANYQDTIGR	Oxidation (M)	2215.97	P20152; A0A0A6YWC8	Vimentin	Vim	90.209	87.055	2	7.2607e-17	62752	70157000	161130_Sadia_CG30_R3_Frac1	165.64	131.67	0.33023
EMEENFALEAANYQDTIGR	Unmodified	2199.97	P20152; A0A0A6YWC8	Vimentin	Vim	96.465	94.232	2; 3	1.7893e-36	69166	521820000	161130_Sadia_CG30_R3_Frac1	274.45	238.15	0.36418
ENGPREPAAGGSLSGTR	Glu->pyro-Glu; Deamidation (NQ)	1637.78	Q5SPX8; P58802	TBC1 domain family member 10A	Tbc1d10a	40.895	36.01	2	3.0483e-15	16383	0	161130_Sadia_CG30_R3_Frac1	176.4	114.62	NaN
ENGVHSLIIEPVTSR	Glu->pyro-Glu; Deamidation (NQ)	1632.85	Q9ET54-3; Q9ET54-5; Q9ET54-4; Q9ET54-6; Q9ET54; D3Z1J5; Q9ET54-2	Palladin	Palld	81.451	79.064	2	1.6945e-33	54115	0	161130_Sadia_CG30_R1_Frac1	238.07	146.02	NaN
ENKDFVRPKLVTIIR	Unmodified	1827.07	Q9CXL6; Q6PGI2; O88809	Neuronal migration protein doublecortin	Dcx	54.338	52.848	4	0.11918	36669	141460000	161130_Sadia_CG30_R3_Frac4	88.706	53.377	0.2196
EPQIGQPWCFFPPSYPSYR	Unmodified	2355.08	P70699; A2AFL3	Lysosomal alpha-glucosidase	Gaa	108.12	107.61	3	0.0025471	83777	84526000	161130_Sadia_CG30_R3_Frac2	90.654	76.329	0.98679
EPWPVSDLHVTSVGVTQAR	Unmodified	2077.06	A2AWF8; A2AWF9; E9Q4S7; Q64455	Protein-tyrosine-phosphatase; Receptor-type tyrosine-protein phosphatase eta	Ptprj	83.268	81.691	3	0.0039538	57936	108210000	161130_Sadia_CG30_R3_Frac1	78.794	60.035	0.64013
EQAGGDATENFEDVGHSTDAR	Unmodified	2204.92	G5E850; E0CY88; P56395	Cytochrome b5	Cyb5a	47.171	43.516	3	2.8656e-06	22788	0	161130_Sadia_CG30_R3_Frac1	79.635	71.155	NaN
EQCCYNCGKPGHLAR	Unmodified	1848.78	A0A0N4SVS6; P53996-2; P53996-3; P53996	Cellular nucleic acid-binding protein	Cnbp	26.314	26.015	3	0.00068038	11725	43130000	161130_Sadia_CG30_R3_Frac4	145.6	100.49	0.77441
EQDFYDFKAVNIR	Unmodified	1643.79	V9GXV4; Q99LJ6	Glutathione peroxidase 7	Gpx7	78.211	74.933	3	0.00047146	53398	838200000	161130_Sadia_CG30_R3_Frac2	158.58	112.79	0.85971
EQEVSDNELQELSTQGSR	Unmodified	2047.93	E9Q9B8; E9Q2G2; E9PUU2; E9PXG5; E9Q8Y5; Q06890	Clusterin; Clusterin beta chain; Clusterin alpha chain	Clu	67.769	64.146	2; 3	0	40348	1961000000	161130_Sadia_CG30_R1_Frac1	456.34	361.97	0.62641
EQMAISGGFIR	Unmodified	1207.6	P60879-2; P60879	Synaptosomal-associated protein 25	Snap25	68.643	68.584	2	0.055226	41320	129720000	161130_Sadia_CG30_R1_Frac2	117.7	62.022	NaN
EQNGRLLQQLR	2 Deamidation (NQ)	1355.72	A0A0U1RPJ4; A0A0X1KG60; Q3U319	E3 ubiquitin-protein ligase BRE1B	Rnf40	33.164	28.249	2	0.0075429	12366	213670000	161130_Sadia_CG30_R4_Frac1	147.36	8.5776	1.0132
EQNLQDIKTAGPQSQVLCGVMMDR	Unmodified	2717.29	F6RDR0; A0A0J9YVI4; E9Q1K3; F8WHZ9; F8WGR0; Q9QYC0-2; Q9QYC0	Alpha-adducin	Add1	86.596	83.011	3	0.0099568	66157	714860000	161130_Sadia_CG30_R4_Frac1	63.115	46.815	1.5691
EQTSELASELQHR	Unmodified	1526.73	A2AEW6; A2AEW5; A2AEW9; A2AEW8; Q8VD04	GRIP1-associated protein 1	Gripap1	45.635	41.98	3	1.9581e-06	21481	0	161130_Sadia_CG30_R3_Frac1	145.81	124.46	NaN
ERDGLAEEVQR	Deamidation (NQ)	1301.62	P46660	Alpha-internexin	Ina	54.388	50.633	2	0.10816	29247	341540000	161130_Sadia_CG30_R3_Frac1	120.87	32.732	0.011283
ERHPGSFDVVHVKDANGNSFATR	Deamidation (NQ)	2540.22	P62702	40S ribosomal protein S4, X isoform	Rps4x	43.488	43.523	4	0.00034137	25183	405850000	161130_Sadia_CG30_R1_Frac4	97.5	76.299	0.40058
ERHPGSFDVVHVKDANGNSFATR	Unmodified	2539.23	P62702	40S ribosomal protein S4, X isoform	Rps4x	41.097	41.131	5	0.044024	22813	881200000	161130_Sadia_CG30_R1_Frac4	56.72	36.095	1.8375
ERPGEQSEVAQLIQQTLEQER	Unmodified	2467.23	Q6R891-2; Q6R891	Neurabin-2	Ppp1r9b	106.39	99.252	3	0.0023898	82607	447150000	161130_Sadia_CG30_R4_Frac2	83.167	58.318	0.67797
ERPVFTNHFLVELHKDGEEEAR	Unmodified	2651.31	P21661	Neuroendocrine convertase 2	Pcsk2	56.858	56.01	4; 5	3.8087e-17	39480	317030000	161130_Sadia_CG30_R3_Frac4	140.17	109.25	0.78606
ESAAADKRPTVRPR	Unmodified	1552.84	Q9DCT2	NADH dehydrogenase [ubiquinone] iron-sulfur protein 3, mitochondrial	Ndufs3	23.411	19.9	2; 3; 4	0.0013463	7935	1032300000	161130_Sadia_CG30_R4_Frac2	102.26	77.563	0.96262
ESEVASSLVLER	Unmodified	1317.68	Q8R2K3; D3Z3Y3; Q9CYR0	Single-stranded DNA-binding protein; Single-stranded DNA-binding protein, mitochondrial	Ssbp1	65.837	62.777	2; 3	2.5295e-34	40471	10642000000	161130_Sadia_CG30_R3_Frac1	267.29	158.85	0.79823
ESEVELPVPGAGADGPEPGLSKRPR	Unmodified	2543.3	Q8BP71-5; Q8BP71	RNA binding protein fox-1 homolog 2	Rbfox2	65.261	63.549	4	0.089622	43093	14808000	161130_Sadia_CG30_R3_Frac2	55.734	43.057	NaN
ESGTPLQRMTLDGKNR	Oxidation (M); Glu->pyro-Glu; Deamidation (NQ)	1800.88	A0A140LJC7			76.229	72.875	2	0.022135	49907	19718000	161130_Sadia_CG30_R3_Frac1	102.4	10.851	NaN
ESHAGCEKSLHTLFGDELCKVASLR	Unmodified	2843.37	CON__P02769			75.849	73.862	5	9.3251e-05	54346	283810000	161130_Sadia_CG30_R4_Frac4	86.551	75.713	1.1567
ESIRETEVIDPQDLLEGR	Unmodified	2098.05	O35988	Syndecan-4	Sdc4	91.567	89.311	2; 3	8.4203e-10	66827	1666700000	161130_Sadia_CG30_R3_Frac2	154.31	124.2	0.89318
ESLKPATKPVASKSVR	Unmodified	1696.98	P14873	Microtubule-associated protein 1B; MAP1B heavy chain; MAP1 light chain LC1	Map1b	26.495	26.196	4	0.053302	11875	81308000	161130_Sadia_CG30_R3_Frac4	88.992	70.163	0.48791
ESPPCVNSKKPDTEDKER	Unmodified	2114.99	E9Q9E0; Q8VCX5; Q8VCX5-3; Q8VCX5-2	Calcium uptake protein 1, mitochondrial	Micu1	25.441	23.339	3; 4; 5	1.5954e-13	9242	952620000	161130_Sadia_CG30_R3_Frac2	178	137.65	1.3694
ESSETESLTKLDR	Acetyl (N-term)	1535.73	A2AN08-3; F6SSP6	E3 ubiquitin-protein ligase UBR4	Ubr4	68.388	64.833	2	0.035543	42515	67451000	161130_Sadia_CG30_R3_Frac1	124.23	57.796	0.08172
ESTGAQVQVAGDMLPNSTER	Glu->pyro-Glu	2070.96	Q61990-2; Q61990-3; Q61990; P60335; P57722-2; P57722; E9Q7D8	Poly(rC)-binding protein 2; Poly(rC)-binding protein 1; Poly(rC)-binding protein 3	Pcbp2; Pcbp1; Pcbp3	89.456	86.302	2	1.1027e-08	62090	0	161130_Sadia_CG30_R3_Frac1	155.28	110.66	NaN
ETHETGTTSTATTAMSSMGTGQQR	Glu->pyro-Glu	2452.06	B1AUX2; Q61191	Host cell factor 1; HCF N-terminal chain 1; HCF N-terminal chain 2; HCF N-terminal chain 3; HCF N-terminal chain 4; HCF N-terminal chain 5; HCF N-terminal chain 6; HCF C-terminal chain 1; HCF C-terminal chain 2; HCF C-terminal chain 3; HCF C-terminal chain 4; HCF C-terminal chain 5; HCF C-terminal chain 6	Hcfc1	52.569	48.814	3	0.0029517	27627	0	161130_Sadia_CG30_R3_Frac1	59.614	37.178	NaN
ETNGEFGKRPAEDMEEEQAFKR	Deamidation (NQ)	2598.17	B2M1R6; P61979-3; P61979; P61979-2; H3BKD0; H3BK96; Q8BT23; H3BJ43	Heterogeneous nuclear ribonucleoprotein K	Hnrnpk	49.76	46.847	4	0.083316	28547	12556000	161130_Sadia_CG30_R3_Frac2	65.454	42.552	NaN
ETNLESLPLVDTHSKR	Glu->pyro-Glu	1819.94	P20152	Vimentin	Vim	72.433	66.335	3; 4	0.00058277	49498	262910000	161130_Sadia_CG30_R3_Frac2	77.068	49.733	0.96814
ETTSSIPEAGEGQIR	Unmodified	1573.76	Q9DCB8	Iron-sulfur cluster assembly 2 homolog, mitochondrial	Isca2	48.713	45.808	2; 3	3.7741e-62	23487	1156000000	161130_Sadia_CG30_R1_Frac1	261.75	213.33	0.95095
ETVSEESNVLCLSKSPNKHNR	Glu->pyro-Glu	2409.17	P58252	Elongation factor 2	Eef2	43.649	39.699	3; 4	6.3128e-09	21544	136160000	161130_Sadia_CG30_R4_Frac2	93.269	82.87	1.0954
ETYGDMADCCEKQEPER	Glu->pyro-Glu	2098.8	CON__P02769			44.523	40.92	2; 3	1.7894e-55	25427	5942200000	161130_Sadia_CG30_R3_Frac1	182.71	166.58	1.0089
ETYGDMADCCEKQEPER	Unmodified	2116.81	CON__P02769			39.27	36.036	2	0.0031221	16326	1301200000	161130_Sadia_CG30_R3_Frac1	117.23	99.424	1.0696
ETYGDMADCCEKQEPER	Oxidation (M); Glu->pyro-Glu	2114.8	CON__P02769			26.24	26.24	3	0.00086944	7550	76771000	161130_Sadia_CG30_R1_Frac1	78.326	67.858	2.6902
ETYGDMADCCEKQEPER	Oxidation (M); Acetyl (N-term)	2174.82	CON__P02769			24.178	24.178	3	0.025531	6211	45397000	161130_Sadia_CG30_R1_Frac1	76.151	55.5	5.6611
ETYGDMADCCEKQEPER	Oxidation (M); Glu->pyro-Glu; Deamidation (NQ)	2115.78	CON__P02769			26.167	26.167	2	0.01999	7486	26679000	161130_Sadia_CG30_R1_Frac1	92.866	71.107	NaN
ETYGDMADCCEKQEPER	Gln->pyro-Glu	2099.79	CON__P02769			34.062	34.062	3	0.0077687	13422	392870000	161130_Sadia_CG30_R1_Frac1	115.5	89.355	NaN
ETYGEMADCCAKQEPER	Glu->pyro-Glu	2054.81	CON__P02768-1			54.214	48.829	2	4.9981e-06	32748	184190000	161130_Sadia_CG30_R4_Frac1	127.37	104.46	1.1069
ETYGEMADCCAKQEPER	Oxidation (M); Acetyl (N-term)	2130.83	CON__P02768-1			38.343	35.086	2	0.060316	13891	7863600000	161130_Sadia_CG30_R1_Frac1	43.68	34.23	1.5068
EVDALKGTNESLER	Unmodified	1559.78	P20152; A0A0A6YWC8	Vimentin	Vim	41.572	41.666	2; 3	0.026728	19877	125210000	161130_Sadia_CG30_R1_Frac1	91.441	88.806	1.2979
EVDVDGTVEEDLGKSR	Unmodified	1746.83	P08113	Endoplasmin	Hsp90b1	61.914	60.087	3	0.022069	36718	73895000	161130_Sadia_CG30_R1_Frac1	83.106	61.648	1.4485
EVFSKYGPIADVSIVYDQQSR	Unmodified	2400.2	F8WJG3; P62996	Transformer-2 protein homolog beta	Tra2b	92.772	91.36	3	0.061394	68706	148060000	161130_Sadia_CG30_R3_Frac2	59.868	41.573	0.8576
EVISDEHGIDPTGSYHGDSDLQLER	Unmodified	2768.25	Q7TMM9; Q9CWF2	Tubulin beta-2A chain; Tubulin beta-2B chain	Tubb2a; Tubb2b	66.511	64.799	4	0.0008136	44246	62051000	161130_Sadia_CG30_R3_Frac2	70.533	38.912	1.8078
EVNLSPITIPGLPVR	Unmodified	1603.93	A0A087WP80		Lsamp	107.57	107.41	2	0.002211	73497	72167000	161130_Sadia_CG30_R1_Frac2	114.76	78.856	0.77973
EYFGGFGEVESIELPMDNKTNKRR	Unmodified	2815.36	F6ZV59; G5E8G0; G3X9W0; Q60668-4; Q60668-3; Q60668-2; Q60668; F6SHF3	Heterogeneous nuclear ribonucleoprotein D0	Hnrnpd	82.478	81.166	4	0.043443	59134	42080000	161130_Sadia_CG30_R3_Frac2	63.869	43.793	NaN
EYGFQNALIVR	Unmodified	1308.68	CON__P02769			83.868	82.36	2	0.0028729	52843	198700000	161130_Sadia_CG30_R1_Frac2	157.91	0	2.5414
FAGAHLGPEGQNLVQEEVVAR	Unmodified	2220.13	A0A0R4IZY9; Q91XI1-2; Q91XI1	tRNA-dihydrouridine(47) synthase [NAD(P)(+)]-like	Dus3l	70.52	71.154	3	4.8633e-05	51938	164940000	161130_Sadia_CG30_R1_Frac4	91.637	64.141	0.60914
FAKLVRPPVQVYGIEGR	Unmodified	1928.1	F6XVM5; Q9DB20	ATP synthase subunit O, mitochondrial	Atp5o	67.674	64.898	2; 3; 4	1.0204e-27	47493	13209000000	161130_Sadia_CG30_R3_Frac4	216.99	177.36	0.79848
FANDATFEIKKCDLHR	Unmodified	1963.96	P35486	Pyruvate dehydrogenase E1 component subunit alpha, somatic form, mitochondrial	Pdha1	46.192	43.798	2; 3; 4; 5	8.1102e-75	27809	20217000000	161130_Sadia_CG30_R3_Frac4	318.49	262.45	1.2483
FATHAAALSVR	Unmodified	1142.62	Q8VIJ6	Splicing factor, proline- and glutamine-rich	Sfpq	38.867	38.901	2	0.0041619	20387	183050000	161130_Sadia_CG30_R1_Frac4	163.91	114.85	0.15196
FAVFIEKVHQLETQNR	Unmodified	1958.04	P46660	Alpha-internexin	Ina	73.803	71.216	4	9.3978e-05	51897	77123000	161130_Sadia_CG30_R4_Frac4	141.55	118.75	1.1035
FAVGIVIGR	Unmodified	930.565	A0A0G2JG00; Q3TUE1; A0A0G2JGW9; A0A0G2JFY5; Q3UUU2; Q91WJ8; Q91WJ8-2	Far upstream element-binding protein 1	Fubp1	83.766	82.676	2	0.048001	63459	13243000	161130_Sadia_CG30_R3_Frac4	154.09	69.736	NaN
FDAGELITQR	Unmodified	1148.58	Q5SQG5; P67778	Prohibitin	Phb	76.023	73.249	2	0.010732	50315	0	161130_Sadia_CG30_R3_Frac1	163.32	69.205	NaN
FDEYMKALGVGFATR	Unmodified	1703.83	P51880; E9Q0H6	Fatty acid-binding protein, brain	Fabp7	86.747	85.962	3	0.030839	55852	97338000	161130_Sadia_CG30_R1_Frac2	113.67	87.957	0.14254
FDGALNVDLTEFQTNLVPYPR	Unmodified	2408.2	P05213; P68373; A0A0A0MQA5; P68368; P68369; P05214; Q9JJZ2	Tubulin alpha-1B chain; Tubulin alpha-1C chain; Tubulin alpha-4A chain; Tubulin alpha-1A chain; Tubulin alpha-3 chain; Tubulin alpha-8 chain	Tuba1b; Tuba1c; Tuba4a; Tuba1a; Tuba3a; Tuba8	109.68	105.27	2; 3	2.5901e-05	86298	203430000	161130_Sadia_CG30_R4_Frac1	122.34	101.09	0.57807
FDGALNVDLTEFQTNLVPYPR	Glu->pyro-Glu	2390.19	P05213; P68373; A0A0A0MQA5; P68368; P68369; P05214; Q9JJZ2	Tubulin alpha-1B chain; Tubulin alpha-1C chain; Tubulin alpha-4A chain; Tubulin alpha-1A chain; Tubulin alpha-3 chain; Tubulin alpha-8 chain	Tuba1b; Tuba1c; Tuba4a; Tuba1a; Tuba3a; Tuba8	111.67	110.75	2; 3	7.8105e-21	88605	0	161130_Sadia_CG30_R3_Frac2	122.49	96.599	NaN
FDIEDSEAECR	Unmodified	1369.55	F6Q750; A0A0A0MQA6; F7ACR9; E9QNP1; E9QA63; B1ARU4; E9PVY8; Q9QXZ0-3; Q9QXZ0-2; Q9QXZ0-4; Q9QXZ0; B1ARU1	Microtubule-actin cross-linking factor 1	Macf1	59.484	55.728	2	0.13337	33971	0	161130_Sadia_CG30_R3_Frac1	101.11	58.507	NaN
FDITADDEPLGR	Unmodified	1347.63	P17742; A0A1L1SRX5; V9GXC1; V9GX31	Peptidyl-prolyl cis-trans isomerase A; Peptidyl-prolyl cis-trans isomerase A, N-terminally processed	Ppia; Gm12728	82.31	79.055	2	0.0064874	55631	34112000	161130_Sadia_CG30_R3_Frac1	132.91	85.715	0.96423
FDSVLGDTASCHR	Unmodified	1463.65	D6RI96; D3YVM2; Q9QY73	Transmembrane protein 59	Tmem59	46.262	42.716	3	0.00040456	20046	256470000	161130_Sadia_CG30_R1_Frac2	160.22	150.43	1.0942
FEAEPVQEPEPTPTVETR	Unmodified	2054.98	O70324	Monocarboxylate transporter 8	Slc16a2	65.979	65.979	2	3.5398e-11	42109	21344000	161130_Sadia_CG30_R1_Frac1	153.81	114.08	0.95058
FEELNADLFR	Unmodified	1252.61	P63017; Q504P4; P17156	Heat shock cognate 71 kDa protein; Heat shock-related 70 kDa protein 2	Hspa8; Hspa2	90.242	87.088	2	0.0695	62848	320810000	161130_Sadia_CG30_R3_Frac1	140.05	54.986	0.12139
FEKLGEYGFQNALIVR	Unmodified	1882.99	CON__P02769			86.952	84.96	3	0.00021104	55094	139260000	161130_Sadia_CG30_R1_Frac2	140.22	106.38	1.3421
FEPANQMVKCDPR	Unmodified	1590.73	P05213; P68373; A0A0A0MQA5; P68368; P68369; P05214	Tubulin alpha-1B chain; Tubulin alpha-1C chain; Tubulin alpha-4A chain; Tubulin alpha-1A chain; Tubulin alpha-3 chain	Tuba1b; Tuba1c; Tuba4a; Tuba1a; Tuba3a	44.204	41.291	2	0.0033453	23686	59786000	161130_Sadia_CG30_R3_Frac2	147.24	130.61	2.2795
FEPNSQMVKCDPR	Acetyl (N-term)	1648.73	Q9JJZ2	Tubulin alpha-8 chain	Tuba8	68.079	64.457	2	0.010815	42104	790020000	161130_Sadia_CG30_R3_Frac1	46.844	17.888	1.6505
FESLEPEMNNQASR	Unmodified	1650.73	Q62261; A0A0A0MQG2; Q62261-2	Spectrin beta chain, non-erythrocytic 1	Sptbn1	58.865	55.11	2	1.7423e-05	33475	59257000	161130_Sadia_CG30_R3_Frac1	204.69	133.24	0.21956
FETGDAGASATFPMQCSALR	Unmodified	2115.94	A0A0A0MQM0; P63242	Eukaryotic translation initiation factor 5A; Eukaryotic translation initiation factor 5A-1	Eif5a	87.237	83.62	2; 3	5.2057e-285	59599	1677700000	161130_Sadia_CG30_R3_Frac1	377.84	333.55	0.93223
FFSDCKIQNGAQGIR	Unmodified	1739.84	Q8C2Q7; O35737	Heterogeneous nuclear ribonucleoprotein H; Heterogeneous nuclear ribonucleoprotein H, N-terminally processed	Hnrnph1	45.481	45.716	2	0.028947	27187	69060000	161130_Sadia_CG30_R1_Frac4	114.89	81.008	1.3169
FFSDCKIQNGAQGIR	Deamidation (NQ)	1740.83	Q8C2Q7; O35737	Heterogeneous nuclear ribonucleoprotein H; Heterogeneous nuclear ribonucleoprotein H, N-terminally processed	Hnrnph1	56.583	49.568	3	0.040978	33350	110280000	161130_Sadia_CG30_R4_Frac1	107.14	80.171	NaN
FFSETGAGKHVPR	Unmodified	1431.73	P05213; P68373; P68369; P05214	Tubulin alpha-1B chain; Tubulin alpha-1C chain; Tubulin alpha-1A chain; Tubulin alpha-3 chain	Tuba1b; Tuba1c; Tuba1a; Tuba3a	31.139	30.401	2; 3	0.00022476	12598	774320000	161130_Sadia_CG30_R1_Frac4	164.64	107.05	1.2706
FGEDIDLPETFDAR	Unmodified	1623.74	P10605	Cathepsin B; Cathepsin B light chain; Cathepsin B heavy chain	Ctsb	100.93	97.418	2	8.7772e-18	70360	645720000	161130_Sadia_CG30_R1_Frac1	206.97	179.67	0.9032
FGFPEGSVELYAEKVATR	Unmodified	1999.01	A0A140LI77; D3YV43; P62908	40S ribosomal protein S3	Rps3	93.753	93.494	3	6.5408e-06	62184	185560000	161130_Sadia_CG30_R1_Frac2	125.18	106.72	2.3143
FGGNPGGFGNQGGFGNSR	Unmodified	1725.76	Q921F2; A0A087WR97	TAR DNA-binding protein 43	Tardbp	62.298	58.643	2	0.0018113	36692	0	161130_Sadia_CG30_R3_Frac1	101.39	60.894	NaN
FGGSSGGYGGLGGFGGGSFR	Unmodified	1779.8	CON__P13645			84.41	83.098	2	1.6632e-72	60811	105580000	161130_Sadia_CG30_R3_Frac2	245.69	200.55	4.6144
FGIVTSSAGTGTTEDTEAKKR	Unmodified	2155.08	Q9D1J3; A0A1W2P7G2	SAP domain-containing ribonucleoprotein	Sarnp	38.863	38.897	4	0.072581	20446	57755000	161130_Sadia_CG30_R1_Frac4	76.704	68.204	1.5818
FGQGGAGPVGGQGPR	Unmodified	1340.66	Q8VIJ6	Splicing factor, proline- and glutamine-rich	Sfpq	43.472	35.438	2	9.0204e-07	22906	0	161130_Sadia_CG30_R4_Frac2	133.23	88.09	NaN
FHMTKDMLPGSYPR	Oxidation (M)	1694.79	E9Q9J5; Q3V406; Q9D6J5	NADH dehydrogenase [ubiquinone] 1 beta subcomplex subunit 8, mitochondrial	Ndufb8	44.153	43.605	3; 4	0.060771	25375	153810000	161130_Sadia_CG30_R3_Frac4	82.102	57.543	0.98521
FHMTKDMLPGSYPR	Unmodified	1678.8	E9Q9J5; Q3V406; Q9D6J5	NADH dehydrogenase [ubiquinone] 1 beta subcomplex subunit 8, mitochondrial	Ndufb8	57.641	54.974	2; 3; 4	0.00093294	37572	4477400000	161130_Sadia_CG30_R4_Frac4	149.32	117.8	1.0326
FIDFQFQDLNSSLRPR	Unmodified	1982	Q8BLG2	Lysophosphatidic acid receptor 4	Lpar4	95.759	96.294	3	0.056267	75708	20661000	161130_Sadia_CG30_R1_Frac4	92.063	54.035	NaN
FIGNSTAIQELFKR	Unmodified	1622.88	Q7TMM9; Q9CWF2; P68372; P99024; Q9D6F9; Q9ERD7; Q922F4	Tubulin beta-2A chain; Tubulin beta-2B chain; Tubulin beta-4B chain; Tubulin beta-5 chain; Tubulin beta-4A chain; Tubulin beta-3 chain; Tubulin beta-6 chain	Tubb2a; Tubb2b; Tubb4b; Tubb5; Tubb4a; Tubb3; Tubb6	84.002	83.498	3	3.1149e-08	63620	370480000	161130_Sadia_CG30_R1_Frac4	145.43	119.98	0.87441
FIPCSPFSDYVYKR	Unmodified	1777.85	Q62188; Q3TT92; E9PWE8	Dihydropyrimidinase-related protein 3	Dpysl3	87.633	82.501	3	5.1015e-09	65705	926150000	161130_Sadia_CG30_R4_Frac1	148.62	126.78	1.6466
FIQNVPLEDR	Unmodified	1229.64	Q8VEK3-2; Q8VEK3	Heterogeneous nuclear ribonucleoprotein U	Hnrnpu	63.119	59.464	2	0.13037	37497	0	161130_Sadia_CG30_R3_Frac1	112.84	46.407	NaN
FIVGADNVGSKQMQQIR	Unmodified	1889.98	P14869; D3YVM5	60S acidic ribosomal protein P0	Rplp0	60.136	59.15	3	4.3597e-13	33673	91096000	161130_Sadia_CG30_R1_Frac2	179.56	154.96	1.7333
FKEANNFLWPFKLSSPR	Unmodified	2080.09	F6XI62; P14148	60S ribosomal protein L7	Rpl7	86.898	87.733	4	0.020376	67899	266250000	161130_Sadia_CG30_R1_Frac4	78.661	61.782	2.0147
FKGSHVFTAAR	Unmodified	1219.65	P32067; F6SXM5	Lupus La protein homolog	Ssb	30.341	30.041	3	0.081324	14996	0	161130_Sadia_CG30_R3_Frac4	107.97	68.118	NaN
FLEQQNKILLAELEQLKGQGKSR	Unmodified	2669.49	P20152; A0A0A6YWC8	Vimentin	Vim	82.549	82.309	3	4.1966e-23	62754	0	161130_Sadia_CG30_R1_Frac4	143.4	118.62	NaN
FLVVAHDDGR	Unmodified	1127.57	Q61553	Fascin	Fscn1	39.164	39.306	2	0.0095593	17550	206060000	161130_Sadia_CG30_R1_Frac2	163.2	100.49	1.4217
FNLDTREDNVIR	Unmodified	1490.75	Q61739-2; Q61739	Integrin alpha-6; Integrin alpha-6 heavy chain; Integrin alpha-6 light chain	Itga6	60.002	57.419	3	0.0025902	32177	1267400000	161130_Sadia_CG30_R1_Frac2	144.1	112.62	1.0402
FNLDVMGAIR	Unmodified	1134.59	G3X9Q1; Q3TZS3; Q61738-4; Q61738-2; Q61738-5; Q61738-3; Q61738-6; Q61738	Integrin alpha-7; Integrin alpha-7 heavy chain; Integrin alpha-7 light chain	Itga7	97.943	96.431	2	0.0015448	73625	81551000	161130_Sadia_CG30_R3_Frac2	196.99	142.79	2.0954
FNSANEDNVTQVR	Unmodified	1492.69	P24270	Catalase	Cat	41.561	38.006	2	0.0020064	18088	0	161130_Sadia_CG30_R3_Frac1	129.16	71.566	NaN
FNTFFSETGAGKHVPR	Unmodified	1793.88	P05213; P68373; P68369; P05214	Tubulin alpha-1B chain; Tubulin alpha-1C chain; Tubulin alpha-1A chain; Tubulin alpha-3 chain	Tuba1b; Tuba1c; Tuba1a; Tuba3a	49.933	49.305	4	0.00037496	33522	182530000	161130_Sadia_CG30_R3_Frac4	93.478	69.288	0.99826
FNTVGSKEGWTPSTFVSSRQNR	2 Deamidation (NQ)	2486.18	D6RJ67; D6RET6; Q9DBM1	G patch domain-containing protein 1	Gpatch1	104.06	103.17	2	0.0024429	80144	116710000	161130_Sadia_CG30_R3_Frac2	78.814	24.538	1.2156
FQIKPFTSLHFVSEPSDAVTMR	Oxidation (M)	2552.27	P70211-2; P70211	Netrin receptor DCC	Dcc	88.244	87.496	4	0.005027	67500	336890000	161130_Sadia_CG30_R3_Frac4	74.364	60.202	1.2747
FQIKPFTSLHFVSEPSDAVTMR	Unmodified	2536.28	P70211-2; P70211	Netrin receptor DCC	Dcc	93.296	92.433	4	1.0914e-13	70080	1468800000	161130_Sadia_CG30_R4_Frac4	125.73	109.83	1.567
FQLTDSQIYEVLSVIR	Unmodified	1910.01	O08553	Dihydropyrimidinase-related protein 2	Dpysl2	110.79	110.27	3	0.039888	86528	0	161130_Sadia_CG30_R3_Frac2	83.37	46.773	NaN
FQNLSCSLDER	Unmodified	1367.61	F6Q750; A0A0A0MQA6; F7ACR9; E9QNP1; E9QA63; B1ARU4; E9PVY8; Q9QXZ0-3; Q9QXZ0-2; Q9QXZ0-4; Q9QXZ0; B1ARU1	Microtubule-actin cross-linking factor 1	Macf1	52.704	52.704	2	0.07028	29736	63862000	161130_Sadia_CG30_R1_Frac1	104.01	68.395	0.47515
FQQPPQPEGEEDASDGGR	Unmodified	1942.83	H3BKN0; Q1HFZ0	tRNA (cytosine(34)-C(5))-methyltransferase	Nsun2	46.93	40.116	2	0.0091629	23981	0	161130_Sadia_CG30_R4_Frac1	89.663	68.094	NaN
FQSDIGSYQSGR	Unmodified	1343.61	Q8C4U3	Secreted frizzled-related protein 1	Sfrp1	45.608	44.026	2	1.1815e-07	20937	1141900000	161130_Sadia_CG30_R1_Frac2	199.11	131.94	0.74071
FQTMEEKKAFMGPLKKDR	Unmodified	2183.12	P27659	60S ribosomal protein L3	Rpl3	39.836	39.87	3	0.062418	21420	0	161130_Sadia_CG30_R1_Frac4	77.468	64.987	NaN
FSLADAINTEFKNTR	Unmodified	1725.87	P20152; A0A0A6YWC8; A2AKJ2	Vimentin	Vim	95.07	94.235	3	0.00067714	62714	70347000	161130_Sadia_CG30_R1_Frac2	144.88	135.83	0.38677
FSNISAAKAVADAIR	Unmodified	1532.83	G5E839; P80315; G3UYW5	T-complex protein 1 subunit delta	Cct4	73.107	71.618	3	0.10202	53606	0	161130_Sadia_CG30_R3_Frac4	80.632	39.231	NaN
FSQEVAREQQPTSASER	2 Deamidation (NQ)	1950.89	Q7M739; F6ZDS4	Nucleoprotein TPR	Tpr	83.589	79.984	2	0.011265	54923	398010000	161130_Sadia_CG30_R1_Frac1	103.91	34.189	0.22727
FTAIPEGTNGVEER	Unmodified	1518.73	Q62188; Q3TT92; E9PWE8; D3YUS0	Dihydropyrimidinase-related protein 3	Dpysl3	59.791	56.134	2	3.615e-08	39915	362160000	161130_Sadia_CG30_R4_Frac1	179.19	134.21	1.2742
FTLIPEGTNGTEER	Unmodified	1562.76	O08553	Dihydropyrimidinase-related protein 2	Dpysl2	74.819	73.681	2	0.0010239	45559	143130000	161130_Sadia_CG30_R1_Frac2	177.57	131.11	1.115
FTQAGSEVSALLGR	Unmodified	1434.75	P56480	ATP synthase subunit beta, mitochondrial	Atp5b	81.653	80.493	2	2.4905e-14	64913	438720000	161130_Sadia_CG30_R4_Frac2	197.3	127.47	0.33873
FVAVTSSNAAKILNLYPR	Unmodified	1963.09	Q9EQF6	Dihydropyrimidinase-related protein 5	Dpysl5	86.957	87.792	3	1.5814e-20	67927	0	161130_Sadia_CG30_R1_Frac4	160.81	131.85	NaN
FVDLDAHNRNRQTLCSLLPR	Glu->pyro-Glu; 2 Deamidation (NQ)	2408.2	Q7TSH2	Phosphorylase b kinase regulatory subunit beta	Phkb	109.2	107.48	3	0.51793	47112	0	161130_Sadia_CG30_R3_Frac3	47.568	19.664	NaN
FVEDLNESFKDNR	Unmodified	1611.75	Q8BXZ1	Protein disulfide-isomerase TMX3	Tmx3	54.521	52.479	2; 3	5.9958e-05	27941	2624000000	161130_Sadia_CG30_R1_Frac2	187.42	136.96	0.89856
FVPEKERDPSYWR	Unmodified	1707.84	B1AXF6; B1AXF5; E9Q7P8; P09242	Alkaline phosphatase; Alkaline phosphatase, tissue-nonspecific isozyme	Alpl	42.907	41.876	3; 4	0.0062483	25567	699440000	161130_Sadia_CG30_R3_Frac4	116.54	81.854	0.85898
FVYPLDFAR	Unmodified	1126.58	P48962	ADP/ATP translocase 1	Slc25a4	97.239	94.077	2	0.0068097	77781	719930000	161130_Sadia_CG30_R4_Frac2	187.34	126.38	1.0193
FWNQPPAEVNLSPITIPGLPVR	Unmodified	2444.32	A0A087WP80		Lsamp	109.58	105.85	2; 3	1.6428e-06	84982	1702900000	161130_Sadia_CG30_R3_Frac2	143.46	123.85	0.88316
GAAPELPVPTGGPMAGAR	Unmodified	1647.84	P62814	V-type proton ATPase subunit B, brain isoform	Atp6v1b2	81.141	77.886	2	0.01282	54659	44921000	161130_Sadia_CG30_R3_Frac1	78.096	63.124	1.9925
GAGAVGAGPVVR	Unmodified	1009.57	P47878	Insulin-like growth factor-binding protein 3	Igfbp3	34.914	33.924	2	1.7994e-05	13504	228040000	161130_Sadia_CG30_R1_Frac2	202.17	153.38	0.4188
GAGGALFVHR	Unmodified	983.53	Q9D6J6	NADH dehydrogenase [ubiquinone] flavoprotein 2, mitochondrial	Ndufv2	34.61	33.62	2	3.7249e-102	19925	468150000	161130_Sadia_CG30_R3_Frac4	303.63	223.4	0.57846
GAGQQQSQEMMEVDRR	Unmodified	1848.82	Q3UM45	Protein phosphatase 1 regulatory subunit 7	Ppp1r7	35.045	31.891	3	0.10078	13154	48883000	161130_Sadia_CG30_R3_Frac1	74.769	48.903	0.21697
GALEEKKVCQGTSNR	Unmodified	1675.83	Q9WVF5; Q01279	Epidermal growth factor receptor	Egfr	23.857	22.861	2; 3	2.9785e-06	8535	108530000	161130_Sadia_CG30_R3_Frac2	171.21	126.96	2.462
GALFGANANR	Unmodified	989.504	P50518; A0A0N4SW07	V-type proton ATPase subunit E 1	Atp6v1e1	41.356	38.343	2	9.3513e-16	21306	0	161130_Sadia_CG30_R3_Frac2	222.08	114.43	NaN
GANEDQEMELEALR	Acetyl (N-term)	1645.73	H3BJI4; H3BJN8; Q9CPR1	RWD domain-containing protein 4	Rwdd4a; Rwdd4	94.032	90.577	2	7.05e-52	64255	874780000	161130_Sadia_CG30_R1_Frac1	152.54	115.2	0.10561
GANEDQEMELEALR	Oxidation (M); Acetyl (N-term)	1661.72	H3BJI4; H3BJN8; Q9CPR1	RWD domain-containing protein 4	Rwdd4a; Rwdd4	82.209	78.955	2	0.01432	55551	0	161130_Sadia_CG30_R3_Frac1	126.03	89.501	NaN
GANSSSGNPLVYLDVGADGQPLGR	Unmodified	2343.15	Q99KR7	Peptidyl-prolyl cis-trans isomerase F, mitochondrial	Ppif	105.39	102.33	2; 3	0.00025423	76549	44327000	161130_Sadia_CG30_R3_Frac1	115.82	95.389	0.79006
GAPANVSSSDLTGR	Unmodified	1330.65	Q9JMK2	Casein kinase I isoform epsilon	Csnk1e	43.413	39.758	2	0.0010931	19593	171070000	161130_Sadia_CG30_R3_Frac1	120.06	71.638	NaN
GAQDRPQCHFDIEINREPVGR	Unmodified	2493.19	S4R1L7; S4R2L3; Q3TQ51; Q8CBP6; P30415	Peptidyl-prolyl cis-trans isomerase; NK-tumor recognition protein; Putative peptidyl-prolyl cis-trans isomerase	Nktr	49.307	47.717	4	0.015906	32108	42153000	161130_Sadia_CG30_R3_Frac4	68.639	64.688	1.5915
GAQDRPQCHFDIEINREPVGR	Acetyl (N-term)	2535.2	S4R1L7; S4R2L3; Q3TQ51; Q8CBP6; P30415	Peptidyl-prolyl cis-trans isomerase; NK-tumor recognition protein; Putative peptidyl-prolyl cis-trans isomerase	Nktr	59.365	57.453	4	6.9817e-21	37667	0	161130_Sadia_CG30_R3_Frac2	163.91	140.18	NaN
GASIVEDKLVEDLKTR	Unmodified	1771.97	P26443	Glutamate dehydrogenase 1, mitochondrial	Glud1	67.351	64.664	4	0.00038208	46093	111740000	161130_Sadia_CG30_R4_Frac4	124.43	87.989	0.61572
GATAAAASREPDSPCR	Unmodified	1615.74	Q80Z10-3; Q80Z10-2; Q80Z10	Astrotactin-2	Astn2	23.975	23.975	3	0.012417	6082	5754300	161130_Sadia_CG30_R1_Frac1	87.566	55.498	1.4087
GAVDAAVPTNIIAAKAAEVR	Unmodified	1936.07	A0A0A6YVU0; A0A0A6YWP6; A0A0A6YX18; Q8BVE3	V-type proton ATPase subunit H	Atp6v1h	85.21	77.877	3	0.0019389	62199	141310000	161130_Sadia_CG30_R4_Frac2	105.99	91.828	0.93985
GAVTDDEVIR	Acetyl (N-term)	1115.55	Q7TMY4-2; Q7TMY4	THO complex subunit 7 homolog	Thoc7	68.949	66.104	1; 2	7.356e-11	43764	0	161130_Sadia_CG30_R3_Frac1	239.66	71.399	NaN
GAYKYIQELWR	Unmodified	1425.74	B8JKK2; E9QAZ2; Q9CZM2	Ribosomal protein L15; 60S ribosomal protein L15	Rpl15; Gm10020	76.257	73.71	2; 3	6.3231e-27	53823	50725000000	161130_Sadia_CG30_R4_Frac4	261.16	227.07	1.173
GCALQCAILSPAFKVR	Unmodified	1789.93	E9Q0U7; Q61699-2; Q61699; P48722-2; Q3U2G2; Q61316; E0CY23; P48722	Heat shock protein 105 kDa; Heat shock 70 kDa protein 4L; Heat shock 70 kDa protein 4	Hsph1; Hspa4l; Hspa4	78.716	79.551	3	8.7802e-05	59938	401740000	161130_Sadia_CG30_R1_Frac4	145.49	101.04	0.61539
GCEKSLHTLFGDELCKVASLR	Unmodified	2419.2	CON__P02769			79.361	78.722	4; 5	6.42e-21	59149	754350000	161130_Sadia_CG30_R1_Frac4	179.03	172.67	1.1387
GCKNLLGLGQQMLR	Unmodified	1586.84	D3Z161; E9Q3N1; Q09143	High affinity cationic amino acid transporter 1	Slc7a1	73.654	70.676	2; 3	3.3802e-18	49602	1325800000	161130_Sadia_CG30_R3_Frac2	210.93	184.8	1.4923
GCLGNSKTEDQRNEEKAQR	Deamidation (NQ)	2220.02	A2A610; Z4YKV1; P63094-2; P63094	Guanine nucleotide-binding protein G(s) subunit alpha isoforms short	Gnas	24.952	17.519	3	0.018055	8007	8361800	161130_Sadia_CG30_R4_Frac2	73.208	47.384	0.75102
GCLGNSKTEDQRNEEKAQR	Unmodified	2219.03	A2A610; Z4YKV1; P63094-2; P63094	Guanine nucleotide-binding protein G(s) subunit alpha isoforms short	Gnas	21.961	19.988	3; 4	3.1521e-10	4931	85885000	161130_Sadia_CG30_R1_Frac2	152.01	120.55	1.7247
GCLGNSKTEDQRNEEKAQR	Acetyl (N-term)	2261.05	A2A610; Z4YKV1; P63094-2; P63094	Guanine nucleotide-binding protein G(s) subunit alpha isoforms short	Gnas	24.463	23.257	3	0.00018072	9097	816890000	161130_Sadia_CG30_R3_Frac2	53.773	38.519	2.4578
GCLGNSSKTAEDQGVDEKER	Unmodified	2178.98	Q8CGK7	Guanine nucleotide-binding protein G(olf) subunit alpha	Gnal	27.434	25.15	3; 4	4.1285e-23	9586	99815000	161130_Sadia_CG30_R4_Frac1	184.78	165.06	1.3552
GDAPSPEEKLHLITR	Acetyl (N-term)	1703.88	A2A7S7; Q91WQ3	Tyrosine--tRNA ligase; Tyrosine--tRNA ligase, cytoplasmic; Tyrosine--tRNA ligase, cytoplasmic, N-terminally processed	Yars	64.412	61.429	2; 3	2.2262e-22	39270	15081000000	161130_Sadia_CG30_R3_Frac1	146.16	119.49	0.99367
GDDETLHKNNALKVAR	Unmodified	1779.92	Q5SV64; Q3UH59; Q61879	Myosin-10	Myh10	28.225	28.259	3	6.684e-05	10026	176090000	161130_Sadia_CG30_R1_Frac4	150.12	128.29	0.17946
GDDRPFVCSAPGCGQR	Acetyl (N-term)	1819.77	V9GXX5; V9GX99; Q3US59; V9GXN6; Q3TZR9; Q8R0S1	Cyclic AMP-dependent transcription factor ATF-7	Atf7; Gm28047	52.954	51.076	2	1.9035e-13	28345	0	161130_Sadia_CG30_R1_Frac1	184.96	142.63	NaN
GDDSEWLKLPVDQKCEHKLWKAR	Acetyl (N-term)	2879.44	Z4YL78; A0A0R4J0K2; K3W4R5; A2AGT5-2; A2AGT5-3; A2AGT5	Cytoskeleton-associated protein 5	Ckap5	69.459	67.257	3; 4; 5	9.8653e-27	48219	8748400000	161130_Sadia_CG30_R4_Frac4	110.67	97.736	0.95415
GDEKDSWKVKTLDEILQEKKR	Acetyl (N-term)	2586.37	P24788	Cyclin-dependent kinase 11B	Cdk11b	67.51	66.33	4; 5	2.6151e-21	48837	1691800000	161130_Sadia_CG30_R3_Frac4	169.08	136.69	0.10865
GDEMDAMIPER	Acetyl (N-term)	1304.54	Q80U93	Nuclear pore complex protein Nup214	Nup214	91.396	89.293	1; 2	2.0314e-19	64894	0	161130_Sadia_CG30_R3_Frac1	243.65	202.93	NaN
GDEMDAMIPEREMKDFQFR	Acetyl (N-term)	2386.04	Q80U93	Nuclear pore complex protein Nup214	Nup214	100.94	99.433	3	0.014433	76591	30166000	161130_Sadia_CG30_R3_Frac2	91.457	69.022	NaN
GDGPICLVLAPTR	Unmodified	1367.72	Q3U741; Q501J6-2; Q501J6; B1ARB9; Q8BTS0; Q61656; S4R1I6	Probable ATP-dependent RNA helicase DDX17; Probable ATP-dependent RNA helicase DDX5	Ddx17; Ddx5	90.006	88.594	2	0.036848	66073	0	161130_Sadia_CG30_R3_Frac2	132.32	93.018	NaN
GDGVTHTVPIYEGYALPHAILR	Unmodified	2378.24	P60710; P63260; E9Q1F2; E9Q5F4; G3UZ07; Q8BFZ3	Actin, cytoplasmic 1; Actin, cytoplasmic 1, N-terminally processed; Actin, cytoplasmic 2; Actin, cytoplasmic 2, N-terminally processed; Beta-actin-like protein 2	Actb; Actg1; Actbl2	84.296	83.095	4	1.4079e-08	60999	113090000	161130_Sadia_CG30_R3_Frac2	110.77	101.91	1.4306
GDIIAEEQQR	Unmodified	1157.57	O08553	Dihydropyrimidinase-related protein 2	Dpysl2	36.354	35.397	2	0.0067217	14451	116690000	161130_Sadia_CG30_R1_Frac1	172.94	97.75	1.2341
GDIKNFLYAWCGKR	Acetyl (N-term)	1768.87	A0A087WPL5; E9QNN1; O70133; O70133-2; A0A0R4J2C3; Q3UR42	ATP-dependent RNA helicase A	Dhx9	102.72	100.21	2; 3	5.7094e-13	67616	31690000000	161130_Sadia_CG30_R1_Frac2	171.36	165.12	1.1126
GDIKNFLYAWCGKR	Deamidation (NQ); Acetyl (N-term)	1769.86	A0A087WPL5; E9QNN1; O70133; O70133-2; A0A0R4J2C3; Q3UR42	ATP-dependent RNA helicase A	Dhx9	106.41	106.25	3	0.065807	72234	0	161130_Sadia_CG30_R1_Frac2	94.728	69.409	NaN
GDLGIEIPAEKVFLAQKMMIGR	Unmodified	2415.3	P52480; P52480-2; E9Q509; G3X925; P53657	Pyruvate kinase PKM; Pyruvate kinase; Pyruvate kinase PKLR	Pkm; Pklr	105.98	105.82	4	3.0283e-13	84559	206900000	161130_Sadia_CG30_R1_Frac4	145.75	119.86	1.2917
GDLPLNINIQEPR	Acetyl (N-term)	1519.8	Q3U4F0; Q91V61-2; Q91V61	Sideroflexin-3	Sfxn3	108.09	108.09	2	9.502e-07	79920	0	161130_Sadia_CG30_R3_Frac1	168.05	116.6	NaN
GDMANSSIEFHPKPQQQR	Acetyl (N-term)	2110.99	Q8C048; A2ALL9; Q0VF55	Calcium-transporting ATPase	Atp2b3	51.289	48.46	3	6.9561e-17	25954	2071500000	161130_Sadia_CG30_R1_Frac1	151.9	130.06	0.96898
GDMANSSIEFHPKPQQQR	Oxidation (M); Acetyl (N-term)	2126.98	Q8C048; A2ALL9; Q0VF55	Calcium-transporting ATPase	Atp2b3	40.91	38.161	2; 3	1.6058e-08	21892	304860000	161130_Sadia_CG30_R3_Frac2	118.33	85.34	1.3574
GDMTNSDFYSKNQR	Acetyl (N-term)	1703.72	S4R1C4; Q3UHH0; F8WHB1; Q9R0K7	Calcium-transporting ATPase; Plasma membrane calcium-transporting ATPase 2	Atp2b2	54.205	50.582	2	6.0458e-62	34548	4829200000	161130_Sadia_CG30_R4_Frac1	224.02	169.41	1.0536
GDMTNSDFYSKNQR	Oxidation (M); Acetyl (N-term)	1719.72	S4R1C4; Q3UHH0; F8WHB1; Q9R0K7	Calcium-transporting ATPase; Plasma membrane calcium-transporting ATPase 2	Atp2b2	40.079	36.789	2	3.7734e-18	15573	430200000	161130_Sadia_CG30_R1_Frac1	175.93	155.23	1.1766
GDNMLEPSANMPWFKGWKVTR	Unmodified	2463.18	P10126; D3YZ68	Elongation factor 1-alpha 1	Eef1a1	93.301	92.31	4	1.618e-06	71723	138850000	161130_Sadia_CG30_R3_Frac4	106.86	99.241	0.82206
GDPKEAGAEASPSGAAAR	Acetyl (N-term)	1682.79	D3YZE7; E9Q9F9; Q6GQV7	Erythroid differentiation-related factor 1	Edrf1	35.746	32.789	2	3.3671e-06	12146	82145000	161130_Sadia_CG30_R1_Frac1	112.02	80.015	1.1074
GDPKEEEEEELVDPLTTVR	Unmodified	2184.04	P99028	Cytochrome b-c1 complex subunit 6, mitochondrial	Uqcrh	82.662	81.898	2; 3	0.00068971	52468	489750000	161130_Sadia_CG30_R1_Frac2	116.51	87.535	0.42076
GDPSKQDILAIFKR	Acetyl (N-term)	1628.89	A0A0R4J0T8; Q9D8S3	ADP-ribosylation factor GTPase-activating protein 3	Arfgap3	92.32	90.478	2; 3	1.8165e-28	67681	3583300000	161130_Sadia_CG30_R3_Frac2	141.58	114.25	1.0207
GDREQLLQR	Acetyl (N-term)	1155.6	P68510	14-3-3 protein eta	Ywhah	41.071	38.622	1; 2	3.992e-17	16781	286820000	161130_Sadia_CG30_R1_Frac1	258.25	152.44	0.52746
GDREQLLQR	Deamidation (NQ); Acetyl (N-term)	1156.58	P68510	14-3-3 protein eta	Ywhah	42.015	40.408	2	0.0034921	23659	0	161130_Sadia_CG30_R3_Frac2	211.48	96.982	NaN
GDSASKVISAEEALPGR	Unmodified	1685.86	Q9D6Y7-3; Q9D6Y7-2; Q9D6Y7	Mitochondrial peptide methionine sulfoxide reductase	Msra	56.927	53.171	3	0.028325	31547	19690000	161130_Sadia_CG30_R3_Frac1	90.654	57.66	0.61236
GDSASKVISAEEALPGR	Acetyl (N-term)	1727.87	Q9D6Y7-3; Q9D6Y7-2; Q9D6Y7	Mitochondrial peptide methionine sulfoxide reductase	Msra	77.932	74.578	2	5.0173e-06	51609	30765000	161130_Sadia_CG30_R3_Frac1	65.276	43.718	1.314
GDSTLTQITAGLDPVGR	Unmodified	1699.87	E9QKR0; P62880; D3Z1T4; D3Z1M1	Guanine nucleotide-binding protein G(I)/G(S)/G(T) subunit beta-2	Gnb2	96.738	95.211	2; 3	8.1577e-09	68440	141900000	161130_Sadia_CG30_R1_Frac1	195.25	137.9	1.3895
GDSVIVVLR	Unmodified	956.565	P62317	Small nuclear ribonucleoprotein Sm D2	Snrpd2	69.726	66.272	2	0.041581	43868	16533000	161130_Sadia_CG30_R3_Frac1	172.15	99.912	0.47803
GDTAKPYFVKR	Acetyl (N-term)	1322.7	E9PUA2; Q5BLK4	Terminal uridylyltransferase 7	Zcchc6	41.273	37.764	2; 3	1.1532e-05	16391	886490000	161130_Sadia_CG30_R1_Frac2	113.5	82.768	0.94927
GDTFIGYVCKCPR	Unmodified	1571.72	Q8C8K0; Q8C4U8; O35474-2; O35474	EGF-like repeat and discoidin I-like domain-containing protein 3	Edil3	62.437	55.223	3	0.0085734	38915	31754000	161130_Sadia_CG30_R4_Frac1	111.63	76.743	1.3289
GDVTAEEAAGASPAKANGQENGHVR	2 Deamidation (NQ)	2437.11	P28667	MARCKS-related protein	Marcksl1	37.726	33.142	3; 4	2.847e-12	13847	111870000	161130_Sadia_CG30_R3_Frac1	114.04	99.726	0.95028
GDVVPKDVNAAIATIKTKR	Unmodified	1995.15	P05213; P68373; P68369; P05214	Tubulin alpha-1B chain; Tubulin alpha-1C chain; Tubulin alpha-1A chain; Tubulin alpha-3 chain	Tuba1b; Tuba1c; Tuba1a; Tuba3a	62.675	59.888	3	1.3087e-20	41927	0	161130_Sadia_CG30_R4_Frac4	153.06	131.82	NaN
GDYGFGVLVQSNTGNKSAFPVR	Acetyl (N-term)	2354.17	Q5SU48; Q7TN98-4; Q7TN98-5; Q7TN98-3; Q7TN98-2; Q7TN98	Cytoplasmic polyadenylation element-binding protein 4	Cpeb4	106.15	102.89	2; 3	8.2004e-81	76708	2949800000	161130_Sadia_CG30_R1_Frac1	195.1	182.48	0.9476
GEAAVAEGPCPLLEDSFTR	Acetyl (N-term)	2059.95	G3X8R1; Q8VCX6	Kaptin	Kptn	108.7	108.7	2	0.0010963	80540	0	161130_Sadia_CG30_R1_Frac1	138.87	100.24	NaN
GEEATAVAAAGVRPELVR	Acetyl (N-term)	1836.97	Q8BR37	E3 ubiquitin-protein ligase NHLRC1	Nhlrc1	84.371	80.95	2; 3	0.00019213	64064	0	161130_Sadia_CG30_R4_Frac1	151.78	114.8	NaN
GEEDAEKNREDGR	Deamidation (NQ)	1504.64	F6Z7L1; Q80WC3	Trinucleotide repeat-containing gene 18 protein	Tnrc18	27.094	27.094	2	0.061748	8051	94500000	161130_Sadia_CG30_R1_Frac1	117.53	43.541	0.0011317
GEEKYLPELMAEKDSLDPSFVHASR	Acetyl (N-term)	2889.39	A0A087WSL3; A0A087WR32; Q9WU01-2; Q9WU01	KH domain-containing, RNA-binding, signal transduction-associated protein 2	Khdrbs2	95.705	94.87	4	3.3238e-18	72112	343420000	161130_Sadia_CG30_R3_Frac2	55.061	45.475	0.54907
GEEKYLPELMAEKDSLDPSFVHASR	Unmodified	2847.37	A0A087WSL3; A0A087WR32; Q9WU01-2; Q9WU01	KH domain-containing, RNA-binding, signal transduction-associated protein 2	Khdrbs2	81.493	81.129	4; 5	1.5312e-12	61556	606500000	161130_Sadia_CG30_R1_Frac4	117.82	95.957	0.81282
GEFGKRPAEDMEEEQAFKR	Unmodified	2253.05	B2M1R6; P61979-3; P61979; P61979-2; H3BKD0; H3BK96; Q8BT23; H3BJ43	Heterogeneous nuclear ribonucleoprotein K	Hnrnpk	39.812	39.147	3; 5	2.2821e-65	23072	293630000	161130_Sadia_CG30_R3_Frac4	243.16	197.24	0.96453
GEGGEVVVTDMDTIEKSNLNR	Unmodified	2262.08	Q02053	Ubiquitin-like modifier-activating enzyme 1	Uba1	74.278	73.022	3	7.1544e-10	44974	231960000	161130_Sadia_CG30_R1_Frac2	126.26	107.73	0.91839
GEIEQKPTPASR	Unmodified	1311.68	E9Q805; F8VPU2	FERM, RhoGEF and pleckstrin domain-containing protein 1	Farp1	23.615	23.756	2; 3	0.00011791	6498	57807000	161130_Sadia_CG30_R1_Frac2	182.28	118.02	0.99737
GEIEQKPTPASR	Acetyl (N-term)	1353.69	E9Q805; F8VPU2	FERM, RhoGEF and pleckstrin domain-containing protein 1	Farp1	35.879	32.844	2; 3	5.8743e-27	13840	4393700000	161130_Sadia_CG30_R3_Frac1	137.95	98.649	1.0076
GEIEQKPTPASR	Deamidation (NQ); Acetyl (N-term)	1354.67	E9Q805; F8VPU2	FERM, RhoGEF and pleckstrin domain-containing protein 1	Farp1	38.317	34.962	2	0.025333	15512	15576000	161130_Sadia_CG30_R3_Frac1	135.86	56.385	3.4382
GEIKVSPDYNWFR	Acetyl (N-term)	1651.8	A0A1L1SSV6; A0A1L1SST5; Q9CQC8-2; Q9CQC8	Maspardin	Spg21	101.31	98.133	2	4.9732e-34	72666	2720200000	161130_Sadia_CG30_R3_Frac1	166.09	127.34	1.0102
GEKKEGGGGGAAADGGAGAAVSR	Acetyl (N-term)	1970.94	Q5SXE4; Q61097-2; Q61097	Kinase suppressor of Ras 1	Ksr1	24.439	24.51	3	1.6964e-14	6476	32044000	161130_Sadia_CG30_R1_Frac1	51.234	25.725	1.0023
GEKLSPKSDISPLTPR	Unmodified	1723.95	P14873	Microtubule-associated protein 1B; MAP1B heavy chain; MAP1 light chain LC1	Map1b	41.679	41.447	3	7.7624e-07	25285	106340000	161130_Sadia_CG30_R3_Frac4	157.42	123.24	0.49263
GELTSADRETAEEVSAR	Unmodified	1819.85	P20357; Q80X35; Q80ZL4; Q3TLQ0; G3UZE9; E9Q8Y2; F7ALC8	Microtubule-associated protein 2; Microtubule-associated protein	Map2	39.806	36.352	3	0.00021038	16717	31400000	161130_Sadia_CG30_R3_Frac1	111.92	73.414	0.59353
GEPESVGMSKSFR	Unmodified	1409.66	Q3THM8; O08579; B7FAU5; I7HJS1	Emerin	Emd	38.939	35.926	3	0.048801	19351	16530000	161130_Sadia_CG30_R3_Frac2	120.84	58.372	NaN
GEPETFLPLDYLEVKPTDEKLR	Unmodified	2588.34	Q9CU62	Structural maintenance of chromosomes protein 1A	Smc1a	99.99	99.731	4	0.01333	67159	53155000	161130_Sadia_CG30_R1_Frac2	65.416	64.885	1.4822
GETAVPGAPETLR	Unmodified	1296.67	Q8CHP8	Phosphoglycolate phosphatase	Pgp	54.025	50.27	2	0.011533	28956	0	161130_Sadia_CG30_R3_Frac1	143.5	36.037	NaN
GETEGKKEEADYKR	Acetyl (N-term)	1680.8	Q8CDT8; Q9DCM4	Dynein light chain 4, axonemal	Dnal4	22.407	22.478	3	0.00070327	5626	62408000	161130_Sadia_CG30_R1_Frac2	72.321	53.499	0.72268
GETTTQGLDGLSER	Unmodified	1462.69	A6ZI44; P05064; D3YWI1; A0A0U1RPN8; A0A0U1RPT5; D3YV98; Q9CPQ9; A6ZI46	Fructose-bisphosphate aldolase; Fructose-bisphosphate aldolase A	Aldoa; Aldoart1	48.167	46.29	2	3.3997e-43	23919	136020000	161130_Sadia_CG30_R1_Frac1	257.92	188.32	1.3119
GEVAGGAAPGPPR	Acetyl (N-term)	1176.59	E9PUF7; Q61210-4; Q61210-2; Q61210; Q61210-5; D3YVJ9; A0A0U1RPH2; A0A0U1RPP2; A0A0U1RPN7; Q61210-3	Rho guanine nucleotide exchange factor 1	Arhgef1	53.469	50.752	1; 2	6.9887e-16	28005	0	161130_Sadia_CG30_R1_Frac1	223.93	155.95	NaN
GEYGFQNALIVR	Unmodified	1365.7	CON__P02769			83.093	79.604	2	7.6259e-13	50691	145300000	161130_Sadia_CG30_R1_Frac2	211.02	0	0.55791
GFCLPPHCSR	Unmodified	1229.54	Q04447	Creatine kinase B-type	Ckb	39.769	39.803	3	0.034929	21355	0	161130_Sadia_CG30_R1_Frac4	129.85	99.282	NaN
GFGPDPGSGTTVPTR	Unmodified	1444.69	Q9EP97	Sentrin-specific protease 3	Senp3	56.017	52.394	2	0.00044009	29445	144150000	161130_Sadia_CG30_R1_Frac1	152.14	133.36	0.94879
GFLKLIEIENFKSYKGR	Unmodified	2041.14	Q9CU62; S4R179	Structural maintenance of chromosomes protein 1A	Smc1a	74.672	73.592	3; 4; 5	4.9817e-29	53963	2778100000	161130_Sadia_CG30_R4_Frac4	191.37	162.79	0.65725
GFQNALIVR	Unmodified	1016.58	CON__P02769			62.125	61.147	2	0.0058422	35178	1369100000	161130_Sadia_CG30_R1_Frac2	182.13	0	2.1958
GFVKVVKNKAYFKR	Unmodified	1683	P47962	60S ribosomal protein L5	Rpl5	32.956	32.991	3	3.4617e-17	14482	0	161130_Sadia_CG30_R1_Frac4	202.44	172.95	NaN
GGAEQFMEETER	Unmodified	1382.58	A0A0N4SV00; P80313	T-complex protein 1 subunit eta	Cct7	53.867	50.112	2	1.6743e-08	28801	174810000	161130_Sadia_CG30_R3_Frac1	210.08	157.5	0.22763
GGAGGAEQLLGAR	Glu->pyro-Glu	1137.59	P09066	Homeobox protein engrailed-2	En2	41.624	39.469	2	0.0090958	18888	0	161130_Sadia_CG30_R3_Frac1	144.77	35.758	NaN
GGAGVGSMTKIYGGR	Unmodified	1409.71	D3YUT3; D3YUG3; D3Z5R8; D3Z722; Q9CZX8	40S ribosomal protein S19	Rps19	45.098	42.185	2	2.5704e-30	24587	48244000	161130_Sadia_CG30_R3_Frac2	215.5	196.72	1.2984
GGDDSFNTFFSETGAGKHVPR	Unmodified	2225.01	P05213; P68373; P68369; P05214	Tubulin alpha-1B chain; Tubulin alpha-1C chain; Tubulin alpha-1A chain; Tubulin alpha-3 chain	Tuba1b; Tuba1c; Tuba1a; Tuba3a	69.147	66.473	4	1.5397e-08	48974	237750000	161130_Sadia_CG30_R3_Frac4	114.4	94.032	1.3296
GGDGQAGPDEGEVDSCLR	Unmodified	1817.75	Q3UA72; Q9CPW4	Actin-related protein 2/3 complex subunit 5	Arpc5	45.864	45.864	2	1.8087e-08	23572	64905000	161130_Sadia_CG30_R1_Frac1	135.58	101.8	0.84881
GGDLMAYDR	Unmodified	996.433	B2M1R6; P61979-3; P61979; P61979-2; H3BLL4; H3BLP7	Heterogeneous nuclear ribonucleoprotein K	Hnrnpk	43.206	43.206	2	0.0080883	21148	260270000	161130_Sadia_CG30_R1_Frac1	195.06	121.09	0.91338
GGFNSSDTVTSPQR	Unmodified	1451.66	F8WI90; P05480	Neuronal proto-oncogene tyrosine-protein kinase Src	Src	38.604	35.15	2	4.2024e-36	15734	26773000	161130_Sadia_CG30_R3_Frac1	240.8	200.75	5.5998
GGGDLNLKKSWHPQTLR	Unmodified	1906.02	A2A6F5; Q9DBF7-3; Q9DBF7	Pre-mRNA-splicing factor CWC25 homolog	Cwc25	41.392	40.572	3; 4	7.3817e-09	24379	746760000	161130_Sadia_CG30_R3_Frac4	171.44	135.41	0.63597
GGGFSSGGFSGGSFSR	Unmodified	1449.63	CON__P13645			60.435	57.864	2	1.07e-10	36035	435870000	161130_Sadia_CG30_R3_Frac1	180.88	107.1	0.68922
GGGGGGGGPGGEQETQELASKR	Unmodified	1984.92	O35295	Transcriptional activator protein Pur-beta	Purb	32.754	29.8	3	8.0578e-11	11530	179010000	161130_Sadia_CG30_R3_Frac1	118.96	102.08	0.68424
GGGGGSFGAGGGFGSR	Unmodified	1283.56	CON__P04264			43.521	40.609	2	0.0036861	23130	0	161130_Sadia_CG30_R3_Frac2	117.09	50.821	NaN
GGGGSGQDNGLEGLGSDGR	Unmodified	1688.73	Q62376	U1 small nuclear ribonucleoprotein 70 kDa	Snrnp70	46.23	42.575	2	2.456e-31	21888	96002000	161130_Sadia_CG30_R3_Frac1	201.48	159.94	0.24718
GGGGSGQDNGLEGLGSDGR	Deamidation (NQ)	1689.72	Q62376	U1 small nuclear ribonucleoprotein 70 kDa	Snrnp70	49.166	45.411	2	2.5122e-40	24761	22524000	161130_Sadia_CG30_R3_Frac1	197.19	152.33	NaN
GGGQIIPTAR	Unmodified	968.54	P58252; G3UXK8; G3UZ34; A2AH85; O08810	Elongation factor 2; 116 kDa U5 small nuclear ribonucleoprotein component	Eef2; Eftud2	41.291	38.278	2	0.062625	21268	0	161130_Sadia_CG30_R3_Frac2	133.23	66.553	NaN
GGGSFVQNNQPVGLR	Unmodified	1528.77	Q61768	Kinesin-1 heavy chain	Kif5b	60.093	52.979	2	9.4116e-10	36577	125940000	161130_Sadia_CG30_R4_Frac1	218.52	167.08	0.35012
GGKHWVVIVAGSNGWYNYR	Deamidation (NQ)	2163.07	O89017	Legumain	Lgmn	77.441	76.153	3; 4	4.7413e-09	57616	271220000	161130_Sadia_CG30_R3_Frac4	135.09	130.38	0.28189
GGKHWVVIVAGSNGWYNYR	Unmodified	2162.08	O89017	Legumain	Lgmn	71.852	70.463	3; 4	1.56e-05	52497	252570000	161130_Sadia_CG30_R3_Frac4	115.73	90.409	0.41785
GGLASGGDVEPGLPVEVR	Unmodified	1707.88	Q6P5B5; Q9WVR4	Fragile X mental retardation syndrome-related protein 2	Fxr2	83.581	80.116	2	8.0304e-22	63327	426150000	161130_Sadia_CG30_R4_Frac1	178.32	131.62	1.0778
GGLLLGDEAPNFEANTTIGR	Unmodified	2044.02	Q6GT24; O08709; A0A0A6YXQ7	Peroxiredoxin-6	Prdx6	98.976	97.464	3	0.0058992	74639	25259000	161130_Sadia_CG30_R3_Frac2	76.155	59.275	0.51774
GGNFGFGDSR	Unmodified	1012.44	O88569; O88569-3; O88569-2	Heterogeneous nuclear ribonucleoproteins A2/B1	Hnrnpa2b1	46.683	43.77	2	5.3607e-16	25801	0	161130_Sadia_CG30_R3_Frac2	226.55	119.26	NaN
GGNFGFGDSRGGGGNFGPGPGSNFR	Unmodified	2371.05	O88569; O88569-3; O88569-2	Heterogeneous nuclear ribonucleoproteins A2/B1	Hnrnpa2b1	69.058	67.446	3	0.028168	46578	103400000	161130_Sadia_CG30_R3_Frac2	65.213	53.591	0.2785
GGNFSGRGGFGGSR	Unmodified	1311.61	Q5EBP8; P49312; P49312-2	Heterogeneous nuclear ribonucleoprotein A1; Heterogeneous nuclear ribonucleoprotein A1, N-terminally processed	Hnrnpa1	29.444	28.554	2	0.012574	9704	207670000	161130_Sadia_CG30_R1_Frac2	127.17	37.024	0.055068
GGSKSISISVAR	Unmodified	1160.65	CON__P04264			36.705	32.341	2; 3	0.0036349	13525	222240000	161130_Sadia_CG30_R3_Frac1	119.25	82.272	1.2463
GGTGSGFTSLLMER	Unmodified	1411.68	P05213; P68373; A0A0A0MQA5; P68368; P68369; Q9JJZ2; Q3UX10	Tubulin alpha-1B chain; Tubulin alpha-1C chain; Tubulin alpha-4A chain; Tubulin alpha-1A chain; Tubulin alpha-8 chain; Tubulin alpha chain-like 3	Tuba1b; Tuba1c; Tuba4a; Tuba1a; Tuba8; Tubal3	84.329	83.258	2	0.00079098	53587	93643000	161130_Sadia_CG30_R1_Frac2	152.67	109.59	0.58584
GGTIVPRWMRVR	Unmodified	1426.8	Q8BHN3; Q8BHN3-2; Q8BHN3-3	Neutral alpha-glucosidase AB	Ganab	91.739	89.332	2	0.0099134	58642	1311400000	161130_Sadia_CG30_R1_Frac2	123.92	48.623	0.99403
GGTTMYPGIADR	Unmodified	1237.58	P60710; P63260; E9Q1F2; P68134; B1ATY1; F8WGM8; P63268; P62737	Actin, cytoplasmic 1; Actin, cytoplasmic 1, N-terminally processed; Actin, cytoplasmic 2; Actin, cytoplasmic 2, N-terminally processed; Actin, alpha skeletal muscle; Actin, gamma-enteric smooth muscle; Actin, aortic smooth muscle	Actb; Actg1; Acta1; Actg2; Acta2	49.615	49.615	2	0.0015704	26934	63063000	161130_Sadia_CG30_R1_Frac1	183.72	113.9	0.61319
GGVIAGSPAPPELIR	Unmodified	1432.8	Q8VCW8	Acyl-CoA synthetase family member 2, mitochondrial	Acsf2	75.689	75.631	2	0.00017875	47260	0	161130_Sadia_CG30_R1_Frac2	127.42	91.48	NaN
GGVSLPALKKALAAGGYDVEKNNSR	Unmodified	2514.36	P43276	Histone H1.5	Hist1h1b	67.088	67.622	3	0.0024415	48533	0	161130_Sadia_CG30_R1_Frac4	78.837	73.219	NaN
GHFEAFGTLTDCVVVVNPQTKR	Unmodified	2474.24	Q9CX86	Heterogeneous nuclear ribonucleoprotein A0	Hnrnpa0	81.924	77.552	3; 4	0.00027151	55856	690970000	161130_Sadia_CG30_R3_Frac2	92.492	81.624	1.3778
GHGEQQSQPPAAAAQQQPSQQR	Unmodified	2328.1	Q8VEK3-2; Q8VEK3	Heterogeneous nuclear ribonucleoprotein U	Hnrnpu	24.616	23.41	3	4.3461e-26	5793	101120000	161130_Sadia_CG30_R1_Frac1	174.22	145.89	0.99129
GHPPLEFSDCYLDSPDFR	Unmodified	2150.94	B1AV64; Q99J31	Oligophrenin-1	Ophn1	89.013	86.078	3	0.0088172	56000	209340000	161130_Sadia_CG30_R1_Frac2	82.349	69.119	2.3594
GHPSAGAEEEGGSDGSAAEAEPR	Unmodified	2166.91	Q8JZQ9	Eukaryotic translation initiation factor 3 subunit B	Eif3b	25.569	25.569	2	1.4613e-13	7062	28838000	161130_Sadia_CG30_R1_Frac1	176.33	134.12	2.1535
GHQQLYWSHPR	Unmodified	1407.68	D3YYL7; P62274	40S ribosomal protein S29	Gm10126; Rps29	31.399	28.827	2; 3	2.3729e-46	12188	16209000000	161130_Sadia_CG30_R1_Frac4	247.79	207.64	0.69752
GHQQLYWSHPR	Acetyl (N-term)	1449.69	D3YYL7; P62274	40S ribosomal protein S29	Gm10126; Rps29	39.567	37.861	2	0.0038961	20345	0	161130_Sadia_CG30_R3_Frac2	188.66	128.07	NaN
GHYTEGAELVDSVLDVVR	Unmodified	1957.97	Q7TMM9; G3UZR1; Q9CWF2; P68372; P99024; Q9ERD7; Q922F4	Tubulin beta-2A chain; Tubulin beta-2B chain; Tubulin beta-4B chain; Tubulin beta-5 chain; Tubulin beta-3 chain; Tubulin beta-6 chain	Tubb2a; Tubb5; Tubb2b; Tubb4b; Tubb3; Tubb6	103.83	103.96	3	1.6958e-08	82730	175700000	161130_Sadia_CG30_R1_Frac4	111.22	100.37	0.89999
GIDIHGVPYVINVTLPDEKQNYVHR	Unmodified	2875.5	Q91VR5	ATP-dependent RNA helicase DDX1	Ddx1	89.243	87.054	5	0.010452	65708	59336000	161130_Sadia_CG30_R4_Frac4	73.459	53.561	0.62903
GIHETTFNSIMKCDVDIR	Unmodified	2135.01	P60710; P63260; E9Q1F2; B1ATY1; F8WGM8; Q8BFZ3	Actin, cytoplasmic 1; Actin, cytoplasmic 1, N-terminally processed; Actin, cytoplasmic 2; Actin, cytoplasmic 2, N-terminally processed; Beta-actin-like protein 2	Actb; Actg1; Actbl2	65.8	64.886	3; 4	0.0018239	46203	1370000000	161130_Sadia_CG30_R1_Frac4	93.754	64.798	1.5278
GIHGLAKLIADVAPSAIR	Unmodified	1801.06	Q91Z50; P39749	Flap endonuclease 1	Fen1	87.764	87.303	2; 3; 4	2.8116e-11	67331	613740000	161130_Sadia_CG30_R3_Frac4	155.24	121.06	0.52224
GILEKISEIEKEIAR	Unmodified	1726.98	Q9QXB9	Developmentally-regulated GTP-binding protein 2	Drg2	96.576	95.166	2; 3; 4	8.619e-84	71874	7023900000	161130_Sadia_CG30_R4_Frac4	273.49	160.53	0.76061
GILLYGPPGTGKTLIAR	Unmodified	1726.01	Q01853	Transitional endoplasmic reticulum ATPase	Vcp	76.794	77.628	3	0.03784	58112	1271400000	161130_Sadia_CG30_R1_Frac4	105.53	92.109	0.47901
GILSITDQPPLVQAIFSR	Unmodified	1954.09	Q8BTI7	Serine/threonine-protein phosphatase 6 regulatory ankyrin repeat subunit C	Ankrd52	110.11	107.51	3	8.2512e-06	87219	137850000	161130_Sadia_CG30_R4_Frac2	122.96	104.5	1.019
GITLPVDFQGR	Unmodified	1201.65	Q8C2Q7; O35737	Heterogeneous nuclear ribonucleoprotein H; Heterogeneous nuclear ribonucleoprotein H, N-terminally processed	Hnrnph1	89.762	86.206	2	0.031263	60498	104060000	161130_Sadia_CG30_R1_Frac1	121.64	72.221	0.60652
GIVNGAAPELPVPTGGPMAGAR	Unmodified	2031.06	P62814	V-type proton ATPase subunit B, brain isoform	Atp6v1b2	96.223	91.08	2; 3	2.2618e-13	68413	133180000	161130_Sadia_CG30_R3_Frac2	169.04	129.26	0.55193
GIVNGAAPELPVPTGGPMAGAR	Deamidation (NQ)	2032.04	P62814	V-type proton ATPase subunit B, brain isoform	Atp6v1b2	95.027	95.027	2	6.9077e-18	68376	32456000	161130_Sadia_CG30_R1_Frac1	153.7	130.48	0.82145
GIVPIVEPEILPDGDHDLKR	Unmodified	2211.19	A6ZI44; P05064; D3YWI1; P05063	Fructose-bisphosphate aldolase; Fructose-bisphosphate aldolase A; Fructose-bisphosphate aldolase C	Aldoa; Aldoc	88.741	85.806	4	5.2917e-09	55759	148370000	161130_Sadia_CG30_R1_Frac2	125.45	124.09	1.1531
GIYAYGFEKPSAIQQR	Unmodified	1826.93	A2AFK7; Q91VC3; D6RJ60; D6RJ11; A0A0N4SVM5; E9PV04; A0A0N4SVP8	Eukaryotic initiation factor 4A-III; Eukaryotic initiation factor 4A-III, N-terminally processed	Eif4a3; Eif4a2; Gm8994	67.928	60.714	3	0.0023241	44217	521170000	161130_Sadia_CG30_R4_Frac1	101.01	81.934	0.77856
GKDQELLEAAR	Unmodified	1228.64	S4R2E7; S4R1G5; K4DI73; S4R286; Q8BIZ1	Ankyrin repeat and sterile alpha motif domain-containing protein 1B	Anks1b	36.206	33.778	2	0.0041118	17904	154550000	161130_Sadia_CG30_R3_Frac2	170.52	116.77	1.0678
GKDYYHILGIDKGATDEDVKKAYR	Unmodified	2754.4	Q9D832	DnaJ homolog subfamily B member 4	Dnajb4	52.595	51.237	4; 5	4.4272e-10	35079	927930000	161130_Sadia_CG30_R3_Frac4	128.17	110.38	0.68663
GKDYYKILGIPSGANEDEIKKAYR	Unmodified	2727.42	A2AG30; O89114	DnaJ homolog subfamily B member 5	Dnajb5	63.316	61.926	5	0.00049997	44939	116180000	161130_Sadia_CG30_R3_Frac4	106.43	85.778	0.88878
GKDYYQTLGLAR	Unmodified	1383.71	Q9QYJ3	DnaJ homolog subfamily B member 1	Dnajb1	54.414	52.198	2; 3	4.0628e-43	38134	4352900000	161130_Sadia_CG30_R4_Frac2	292.06	246.38	0.70658
GKEDALVTKNLVPGESVYGEKR	Unmodified	2388.26	P35550; A0A140LIR6	rRNA 2'-O-methyltransferase fibrillarin	Fbl	53.272	51.783	4	0.10679	35623	90835000	161130_Sadia_CG30_R3_Frac4	62.677	40.242	0.31903
GKEFHGNIIKVSFATR	Unmodified	1802.98	F6QCI0; Q8BQ46		Taf15	46.2	45.603	4	0.0021798	29270	51818000	161130_Sadia_CG30_R3_Frac4	103.88	67.859	0.52923
GKEFSGNPIKVSFATR	Unmodified	1736.92	G3UXT7; Q8CFQ9; P56959	RNA-binding protein FUS	Fus	52.327	50.664	3; 4	1.8412e-09	34610	343930000	161130_Sadia_CG30_R3_Frac4	170.5	132.9	0.6802
GKEQELLEAAR	Unmodified	1242.66	Q3UHP6; P59672; P59672-2	Ankyrin repeat and SAM domain-containing protein 1A	Anks1; Anks1a	39.633	36.268	2; 3	9.8239e-08	19927	916190000	161130_Sadia_CG30_R4_Frac1	194.17	124.57	1.1072
GKEQELVQAVKAEDVGTAQR	Unmodified	2155.12	Q6P9K8-4; Q6P9K8-2; Q6P9K8-3; Q6P9K8	Caskin-1	Caskin1	51.499	48.784	3; 4	4.8385e-59	30925	4116900000	161130_Sadia_CG30_R3_Frac2	231.12	195.73	1.1452
GKFMKPGKVVLVLAGR	Unmodified	1699.03	P61358	60S ribosomal protein L27	Rpl27	50.941	49.527	3	2.2386e-19	32493	0	161130_Sadia_CG30_R4_Frac4	183.96	133.06	NaN
GKFMKPGKVVLVLAGR	Oxidation (M)	1715.03	P61358	60S ribosomal protein L27	Rpl27	44.749	44.251	3	0.00088946	27850	0	161130_Sadia_CG30_R3_Frac4	122.78	91.393	NaN
GKMKVVEEPNTFGLNNPFLPQASR	Unmodified	2672.37	A0A0R4J0H5; A0A140T8R4; Q6S5C2; Q6S5C2-2	N-acetylglucosamine-1-phosphotransferase subunit gamma	Gnptg	82.5	81.567	3; 4	2.2976e-29	62432	613070000	161130_Sadia_CG30_R3_Frac4	153.83	143.71	0.92175
GKMSAYAFFVQTCR	Acetyl (N-term)	1706.79	A2AP78; O54879	High mobility group protein B3	Hmgb3	67.897	62.737	2	0.01488	47891	0	161130_Sadia_CG30_R4_Frac2	108.35	49.672	NaN
GKSDFLSPKAIANR	Unmodified	1502.82	Q8K339	DNA/RNA-binding protein KIN17	Kin	42.499	40.783	2; 3; 4	7.8603e-13	25015	799050000	161130_Sadia_CG30_R3_Frac4	196.95	153.98	0.75487
GKTVPEELVKPEELSKYR	Unmodified	2101.14	Q99KP6-3; Q99KP6; Q99KP6-2	Pre-mRNA-processing factor 19	Prpf19	51.124	51.558	3	0.0093938	32958	0	161130_Sadia_CG30_R1_Frac4	89.468	53.439	NaN
GKYLYEIAR	Unmodified	1111.6	CON__P02769			45.173	42.82	2	0.029011	27150	1683900000	161130_Sadia_CG30_R3_Frac4	145.72	93.04	0.78391
GLAACVLTLPR	Acetyl (N-term)	1211.67	H9KV05; Q99JN2; Q99JN2-2	Kelch-like protein 22	Klhl22	46.298	42.643	2	0.073392	22081	0	161130_Sadia_CG30_R3_Frac1	125.81	45.376	NaN
GLAVFISDIR	Unmodified	1089.62	P17427; A0A140LHG0; P17426-2; P17426	AP-2 complex subunit alpha-2; AP-2 complex subunit alpha-1	Ap2a2; Ap2a1	92.331	90.919	2	0.032111	68301	0	161130_Sadia_CG30_R3_Frac2	153.04	87.233	NaN
GLAVTPTPVPVVGSQMTR	Unmodified	1808.98	Q80XR5; P26369; A0A140LJK3	Splicing factor U2AF 65 kDa subunit	U2af2	89.524	86.185	2; 3	3.316e-24	55984	1051100000	161130_Sadia_CG30_R1_Frac2	201.6	128.53	0.65215
GLEAQRLPGAEEAPVR	Unmodified	1691.9	E9QMU1; J3QNW9; B7ZNG0-2; B7ZNG0	Kinesin-like protein; Kinesin-like protein KIF7	Kif7	52.936	50.123	3	0.024372	31488	0	161130_Sadia_CG30_R3_Frac2	92.575	54.982	NaN
GLETKGIKQDLINR	Unmodified	1583.9	Q9D1J3; A0A1W2P6N2	SAP domain-containing ribonucleoprotein	Sarnp	42.526	42.028	3	0.025781	25880	36673000	161130_Sadia_CG30_R3_Frac4	103.85	64.429	0.53682
GLFGKTQEKPPKELVNEWSLKIR	Unmodified	2696.5	A0A0N4SV76; A0A0N4SUX9; Q9CQ10	Charged multivesicular body protein 3	Chmp3	69.587	68.297	3	1.7809e-18	50451	0	161130_Sadia_CG30_R3_Frac4	140.17	113.33	NaN
GLFIIDAKGVLR	Unmodified	1300.79	Q61171; D3Z4A4	Peroxiredoxin-2	Prdx2	86.259	87.094	3	0.019895	67298	427290000	161130_Sadia_CG30_R1_Frac4	111.52	69.524	1.5361
GLFIIDDKGILR	Unmodified	1358.79	B1AXW5; B1AXW6; P35700	Peroxiredoxin-1	Prdx1	91.85	90.959	3	0.0080232	70574	68870000	161130_Sadia_CG30_R3_Frac4	128.88	92.209	0.72709
GLGISVLEMSHR	Unmodified	1297.68	Q3U6K9; Q99K85	Phosphoserine aminotransferase	Psat1	70.452	68.84	3	0.0076797	47845	9973600	161130_Sadia_CG30_R3_Frac2	134.13	89.053	NaN
GLKMAATFIGNSTAIQELFKR	Unmodified	2295.24	Q9D6F9	Tubulin beta-4A chain	Tubb4a	103.92	102.42	3; 4	8.1615e-10	79530	433990000	161130_Sadia_CG30_R3_Frac4	125.23	108.74	0.88589
GLKMASTFIGNSTAIQELFKR	Unmodified	2311.24	Q922F4	Tubulin beta-6 chain	Tubb6	95.114	94.321	4	0.0037466	73049	124260000	161130_Sadia_CG30_R3_Frac4	79.293	0	0.60399
GLLELCEQVFGTADLYQVLGVR	Unmodified	2479.28	Q91WN1	DnaJ homolog subfamily C member 9	Dnajc9	111.52	110.86	2; 3	1.5399e-31	87353	1579100000	161130_Sadia_CG30_R3_Frac2	189.48	181.67	0.69177
GLLELCEQVFGTADLYQVLGVRR	Unmodified	2635.38	Q91WN1	DnaJ homolog subfamily C member 9	Dnajc9	109.44	108.84	3	5.1405e-24	85098	576460000	161130_Sadia_CG30_R3_Frac4	164.35	150.62	1.1094
GLLGSNPADGVAWTCFR	Unmodified	1819.87	B2FDE8; Q8CAK1	Putative transferase CAF17 homolog, mitochondrial	Iba57	101.95	100.94	2; 3	5.0098e-47	68042	319380000	161130_Sadia_CG30_R1_Frac2	234.92	201.69	1.5675
GLLKEFLAKAKEDFLR	Unmodified	1877.08	P68181-3	cAMP-dependent protein kinase catalytic subunit beta	Prkacb	90.69	90.611	2; 3; 4	1.4507e-30	70206	3519600000	161130_Sadia_CG30_R3_Frac4	211.06	176.18	0.84085
GLLSQGSPLSWEETQR	Unmodified	1786.88	P97494	Glutamate--cysteine ligase catalytic subunit	Gclc	87.752	85.189	2; 3	2.07e-164	55107	3864400000	161130_Sadia_CG30_R1_Frac2	422.03	350.68	0.97155
GLLSQGYSDFINR	Unmodified	1468.73	Q91VR5	ATP-dependent RNA helicase DDX1	Ddx1	83.964	83.905	2	0.012419	54164	30568000	161130_Sadia_CG30_R1_Frac2	107.24	76.17	0.94975
GLPKGPEGQGLPEVETR	Unmodified	1762.92	E9QAD4; Q7TQK5	Coiled-coil domain-containing protein 93	Ccdc93	57.725	55.408	3	8.5895e-09	35734	386480000	161130_Sadia_CG30_R3_Frac2	170.16	146.33	0.7309
GLPKGPEGQGLPEVETR	Acetyl (N-term)	1804.93	E9QAD4; Q7TQK5	Coiled-coil domain-containing protein 93	Ccdc93	75.102	73.425	2	8.2597e-05	50527	55492000	161130_Sadia_CG30_R3_Frac1	70.563	39.691	1.0288
GLTAKQLEAETGCKIMVR	Unmodified	2004.05	Q9QYS9-5; Q9QYS9-8; Q9QYS9-4; Q9QYS9-3; Q9QYS9-6; Q9QYS9-2; Q9QYS9; Q9QYS9-7	Protein quaking	Qki	57.954	56.464	4	8.1581e-06	39978	71993000	161130_Sadia_CG30_R3_Frac4	123.08	92.945	0.51027
GLTSVINQKLKDDEVAQLR	Unmodified	2126.17	P16125	L-lactate dehydrogenase B chain	Ldhb	66.775	67.31	3	0.044873	48222	0	161130_Sadia_CG30_R1_Frac4	78.021	51.547	NaN
GLTVVQAFQELVEPKKQDAESLQR	Unmodified	2712.44	Q920E5; A0A0G2JDJ5; A0A0G2JEB3; A0A0G2JEA5	Farnesyl pyrophosphate synthase	Fdps	100.5	99.707	4	0.061867	77222	53596000	161130_Sadia_CG30_R3_Frac4	59.678	40.468	0.28772
GLVDTPTGYIESLPKVVKR	Unmodified	2071.17	Q3TF41; Q8BSH9; E9PW66; P28656	Nucleosome assembly protein 1-like 1	Nap1l1	85.251	81.029	4	0.00041072	65166	92820000	161130_Sadia_CG30_R4_Frac2	121.19	105.05	0.59455
GLYAAAAAVLAGVESR	Acetyl (N-term)	1559.83	E9QAY1; Q8K4F6	Probable 28S rRNA (cytosine-C(5))-methyltransferase	Nsun5	114.68	114.52	2	1.239e-06	78994	0	161130_Sadia_CG30_R1_Frac2	132.76	85.477	NaN
GLYSSSDDVIELTPSNFNR	Unmodified	2113	Q3TML0; Q922R8	Protein disulfide-isomerase A6	Pdia6	88.765	88.686	2; 3	7.2931e-23	62730	128460000	161130_Sadia_CG30_R1_Frac1	181.67	133.67	6.8133
GNAFATGSDDATCR	Unmodified	1441.59	H3BKR2; P62874	Guanine nucleotide-binding protein G(I)/G(S)/G(T) subunit beta-1	Gnb1	32.324	32.324	2	3.8262e-09	12007	44339000	161130_Sadia_CG30_R1_Frac1	186.46	171.79	1.0973
GNEASYPLEMCSHFDADEIKR	Acetyl (N-term)	2510.08	Q63810	Calcineurin subunit B type 1	Ppp3r1	83.172	81.861	3	0.069221	59733	0	161130_Sadia_CG30_R3_Frac2	69.122	53.7	NaN
GNFGGSFAGSFGGAGGHAPGVAR	Unmodified	2033.95	B8JK33; B8JK32; Q9D0E1-2; Q9D0E1	Heterogeneous nuclear ribonucleoprotein M	Hnrnpm	64.407	62.695	2; 3	1.9718e-14	42202	96904000	161130_Sadia_CG30_R3_Frac2	147.9	123.11	0.55736
GNFGGSFAGSFGGAGGHAPGVAR	Glu->pyro-Glu; Deamidation (NQ)	2016.92	B8JK33; B8JK32; Q9D0E1-2; Q9D0E1	Heterogeneous nuclear ribonucleoprotein M	Hnrnpm	89.72	82.609	2	4.9572e-10	65692	0	161130_Sadia_CG30_R4_Frac1	136.33	83.748	NaN
GNGLIKVNGRPLEMIEPR	Gln->pyro-Glu	1975.07	P14131	40S ribosomal protein S16	Rps16	86.147	82.552	3	5.7663e-11	52998	720290000	161130_Sadia_CG30_R1_Frac2	149.42	87.781	0.30245
GNGLIKVNGRPLEMIEPR	Glu->pyro-Glu; Deamidation (NQ)	1975.07	P14131	40S ribosomal protein S16	Rps16	87.66	82.485	2; 3	4.289e-31	60198	1374400000	161130_Sadia_CG30_R3_Frac2	204.23	159.79	3.5402
GNGLIKVNGRPLEMIEPR	Gln->pyro-Glu; Deamidation (NQ)	1976.05	P14131	40S ribosomal protein S16	Rps16	96.268	89.156	3	0.0057703	72181	26877000	161130_Sadia_CG30_R4_Frac1	104.89	60.6	NaN
GNGTSMISLIIPPKDQISR	Glu->pyro-Glu; Deamidation (NQ)	2009.06	Q8BWY3	Eukaryotic peptide chain release factor subunit 1	Etf1	108.03	102.26	2	0.0012556	84650	108470000	161130_Sadia_CG30_R4_Frac2	112.72	78.837	NaN
GNPENIEDAYVAVIRPKNTASLNSR	Unmodified	2727.39	A0A0G2JE71; A0A0G2JGG7; Q6S5J6-4; Q6S5J6-2; Q6S5J6-3; Q6S5J6	Krev interaction trapped protein 1	Krit1	71.99	71.501	4	0.0024021	52162	241740000	161130_Sadia_CG30_R1_Frac4	64.68	45.469	2.2517
GNPENIEDAYVAVIRPKNTASLNSR	Acetyl (N-term)	2769.4	A0A0G2JE71; A0A0G2JGG7; Q6S5J6-4; Q6S5J6-2; Q6S5J6-3; Q6S5J6	Krev interaction trapped protein 1	Krit1	90.475	88.192	3	0.0011001	62445	54593000	161130_Sadia_CG30_R1_Frac1	81.949	60.551	2.2582
GNREMEELIPLVNR	Unmodified	1668.86	E9QLL2; Q8BZ98-2; Q8BZ98	Dynamin-3	Dnm3	77.054	76.269	3	0.080852	54700	115360000	161130_Sadia_CG30_R3_Frac2	77.776	59.18	1.2804
GNREMEELIPLVNR	Oxidation (M); Acetyl (N-term)	1726.87	E9QLL2; Q8BZ98-2; Q8BZ98	Dynamin-3	Dnm3	83.649	80.227	2	0.034201	63268	0	161130_Sadia_CG30_R4_Frac1	117.52	84.291	NaN
GNREMEELIPLVNR	Acetyl (N-term)	1710.87	E9QLL2; Q8BZ98-2; Q8BZ98	Dynamin-3	Dnm3	101.58	98.76	2; 3	9.5658e-169	66274	0	161130_Sadia_CG30_R1_Frac2	351.63	288.42	NaN
GNRGMEDLIPLVNR	Oxidation (M); Acetyl (N-term)	1640.83	A0A0J9YUE9; A0A0J9YUN4; P39053-5; P39053-3; P39053-6; P39053-4; P39053; D6RH60	Dynamin-1	Dnm1	80.799	78.168	2	0.0016614	49344	104210000	161130_Sadia_CG30_R1_Frac2	82.029	66.457	6.1993
GNRGMEDLIPLVNR	Acetyl (N-term)	1624.84	A0A0J9YUE9; A0A0J9YUN4; P39053-5; P39053-3; P39053-6; P39053-4; P39053; D6RH60	Dynamin-1	Dnm1	99.182	96.048	2; 3	3.7614e-49	78882	613980000	161130_Sadia_CG30_R4_Frac1	309.89	229.66	86.909
GNVGFVFTKEDLTEIR	Unmodified	1823.94	P14869; D3YVM5; S4R1N1	60S acidic ribosomal protein P0	Rplp0	85.08	84.921	3	0.054878	54949	285490000	161130_Sadia_CG30_R1_Frac2	74.772	62.389	1.9258
GPFQEVDGVASTR	Unmodified	1361.66	F6Y3V0; A2A8L5	Receptor-type tyrosine-protein phosphatase F	Ptprf	58.397	54.74	2	2.0754e-06	33035	159450000	161130_Sadia_CG30_R3_Frac1	186.36	147.34	0.78664
GPGEEESEEGFQIPATITER	Unmodified	2175	A0A0G2JGQ6; A0A0G2JGH1; H7BX36; A0A0G2JE54; A0A0G2JEN4		Dclk1	88.463	84.988	2; 3	3.9055e-47	60919	1270200000	161130_Sadia_CG30_R3_Frac1	263.59	241.36	0.87834
GPGLSMFAGQAAQPDPCSDENGHPR	Deamidation (NQ)	2596.11	B0QZL0; O09118	Netrin-1	Ntn1	69.484	69.484	3	0.051614	45464	23026000	161130_Sadia_CG30_R1_Frac1	58.457	34.415	0.46728
GPGLSMFAGQAAQPDPCSDENGHPR	Unmodified	2595.12	B0QZL0; O09118	Netrin-1	Ntn1	65.296	65.296	3	0.005269	41477	40527000	161130_Sadia_CG30_R1_Frac1	81.949	62.739	1.2559
GPLELSPAYGPPGSALGFPESSR	Unmodified	2285.13	E9QAT4; A2AIX1; F7BPW6		Sec16a	105.09	104.93	3	0.11775	71029	24013000	161130_Sadia_CG30_R1_Frac2	65.438	65.147	1.2312
GPLLVQDVVFTDEMAHFDR	Unmodified	2188.06	P24270; A2AL20	Catalase	Cat	106.54	106.38	3	0.040853	72389	49402000	161130_Sadia_CG30_R1_Frac2	63.436	49.604	NaN
GPLPAAPPTAPER	Unmodified	1272.68	Q99P72; Q8BH78; Q8BHF5	Reticulon-4; Reticulon	Rtn4	56.855	51.42	2	0.0036934	35107	0	161130_Sadia_CG30_R4_Frac1	157.66	113.31	NaN
GPLPKPHSVSLNDTETR	Unmodified	1846.95	Q9WV55	Vesicle-associated membrane protein-associated protein A	Vapa	40.129	37.832	3; 4	4.5159e-06	20849	315290000	161130_Sadia_CG30_R3_Frac2	146.3	121.51	1.2507
GPPPIQDGEFTFLLPAGR	Unmodified	1910.99	A0A1L1SU69; A0A1L1ST36; A0A1L1STZ6; Q3V009	Transmembrane emp24 domain-containing protein 1	Tmed1	108.2	105.21	2; 3	1.8083e-51	73513	4825300000	161130_Sadia_CG30_R1_Frac2	162.59	119.8	1.0688
GPPPPSASSTPAGQPTAVSR	Unmodified	1860.93	B1AQX6; B1AQX7; B1AQX9; Q9QWI6-3; Q9QWI6-2; Q9QWI6	SRC kinase signaling inhibitor 1	Srcin1	41.788	38.233	3	0.060065	18341	25477000	161130_Sadia_CG30_R3_Frac1	76.761	46.627	1.9687
GPPPSGIATLVSGIAGEEPQR	Unmodified	2032.06	E9Q3M3; O08788	Dynactin subunit 1	Dctn1	102.84	100.56	3	4.1694e-73	74891	113780000	161130_Sadia_CG30_R3_Frac1	180.32	153.88	2.9259
GPPSRGGHMDDGGYSMNFTMSSSR	Unmodified	2530.04	Q9WV02; A2AFI3; Q9WV02-2	RNA-binding motif protein, X chromosome; RNA-binding motif protein, X chromosome, N-terminally processed	Rbmx	55.914	51.597	3; 4	3.5052e-31	32769	479380000	161130_Sadia_CG30_R3_Frac2	169.9	156.05	0.11783
GPSYSLSGSWR	Unmodified	1195.56	D6RGR1; A0A0R4J092; Q8K2I4	Beta-mannosidase	Manba	61.175	57.518	2	0.010243	35739	167220000	161130_Sadia_CG30_R3_Frac1	172.59	119.66	1.042
GQAVEYLKR	Unmodified	1062.58	J3QPK9; J3QNZ7; D3Z4P2; P59481	VIP36-like protein	Lman2l	31.447	30.679	2	0.00044439	14737	483780000	161130_Sadia_CG30_R3_Frac2	226.04	148.37	1.5886
GQKDSYVGDEAQSKR	Unmodified	1666.79	P60710; P63260; E9Q5F4; P68134; G3UZ07; E9Q606; G3UYG0; A0A1D5RM20; P63268; P62737; D3YZY0; D3Z2K3	Actin, cytoplasmic 1; Actin, cytoplasmic 1, N-terminally processed; Actin, cytoplasmic 2; Actin, cytoplasmic 2, N-terminally processed; Actin, alpha skeletal muscle; Actin, gamma-enteric smooth muscle; Actin, aortic smooth muscle	Actb; Actg1; Acta1; Actg2; Acta2	22.277	22.419	3	1.8497e-15	5660	37745000	161130_Sadia_CG30_R1_Frac2	210.08	171.7	2.4935
GQKVLDSGAPIKIPVGPETLGR	Unmodified	2231.26	P56480	ATP synthase subunit beta, mitochondrial	Atp5b	74.852	73.463	3	0.00062817	45387	193380000	161130_Sadia_CG30_R1_Frac2	85.397	69.091	0.80104
GQMQKPFEDASFALR	Unmodified	1723.84	Q9QUR7	Peptidyl-prolyl cis-trans isomerase NIMA-interacting 1	Pin1	67.621	67.563	3	0.0043731	40492	128080000	161130_Sadia_CG30_R1_Frac2	100.45	72.157	0.65648
GQNDLMGTAEDFADQFLR	Unmodified	2026.91	E0CXD9; Q64310	Surfeit locus protein 4	Surf4	110.45	108.25	2; 3	5.2702e-23	86190	476820000	161130_Sadia_CG30_R3_Frac2	195.49	163.12	0.944
GQNEDPGSLLTQFR	Unmodified	1560.75	P10852-2; A0A0U1RPK4; P10852	4F2 cell-surface antigen heavy chain	Slc3a2	87.588	84.434	2	0.059264	60402	12243000	161130_Sadia_CG30_R3_Frac1	109.24	56.958	0.52182
GQPFPNGPQWHPGSLQPQHTVR	Unmodified	2464.21	F6VQ19; Q3UMG5-2; Q3UMG5-3; Q3UMG5	Leucine-rich repeat and calponin homology domain-containing protein 2	Lrch2	58.369	56.879	4	0.01145	40437	68795000	161130_Sadia_CG30_R3_Frac4	81.807	51.655	2.2594
GQPSVTGVPELSGLPSATR	Unmodified	1851.97	H9KV01; H9KV15; H9KV00; Q9QX47-2; Q9QX47-4; Q9QX47-3; Q9QX47	Protein SON	Son	87.086	83.932	2	3.5176e-05	59950	25460000	161130_Sadia_CG30_R3_Frac1	164.81	103.46	0.48593
GQVITIGNER	Deamidation (NQ)	1086.57	P60710; P63260; E9Q1F2; E9Q5F4; P68134; A0A0U1RQ96; P63268; P62737; Q8BFZ3	Actin, cytoplasmic 1; Actin, cytoplasmic 1, N-terminally processed; Actin, cytoplasmic 2; Actin, cytoplasmic 2, N-terminally processed; Actin, alpha skeletal muscle; Actin, gamma-enteric smooth muscle; Actin, aortic smooth muscle; Beta-actin-like protein 2	Actb; Actg1; Acta1; Actg2; Acta2; Actbl2	51.384	47.877	2	0.052336	25398	49347000	161130_Sadia_CG30_R1_Frac1	121.64	82.676	0.65808
GQVITIGNER	Unmodified	1085.58	P60710; P63260; E9Q1F2; E9Q5F4; P68134; A0A0U1RQ96; P63268; P62737; Q8BFZ3	Actin, cytoplasmic 1; Actin, cytoplasmic 1, N-terminally processed; Actin, cytoplasmic 2; Actin, cytoplasmic 2, N-terminally processed; Actin, alpha skeletal muscle; Actin, gamma-enteric smooth muscle; Actin, aortic smooth muscle; Beta-actin-like protein 2	Actb; Actg1; Acta1; Actg2; Acta2; Actbl2	44.314	41.584	2	5.2454e-30	24438	15547000000	161130_Sadia_CG30_R3_Frac2	278.86	171.43	1.0641
GQVVQFKLSDIGEGIR	Unmodified	1744.95	P53395	Lipoamide acyltransferase component of branched-chain alpha-keto acid dehydrogenase complex, mitochondrial	Dbt	82.795	80.832	2; 3	9.6315e-45	58729	1678800000	161130_Sadia_CG30_R3_Frac2	200.71	160.16	1.1137
GRDFYKILGVPR	Unmodified	1419.8	Q99KV1	DnaJ homolog subfamily B member 11	Dnajb11	60.65	58.126	2; 3	3.8471e-09	40336	1607500000	161130_Sadia_CG30_R4_Frac4	191.4	140.33	0.68016
GREFGNLAR	Unmodified	1018.53	Q9CQ69	Cytochrome b-c1 complex subunit 8	Uqcrq	31.122	29.121	2	0.00052316	9543	1988400000	161130_Sadia_CG30_R1_Frac1	224.7	187.68	0.79216
GREFGNLAR	Acetyl (N-term)	1060.54	Q9CQ69	Cytochrome b-c1 complex subunit 8	Uqcrq	44.743	44.743	2	0.038988	22527	0	161130_Sadia_CG30_R1_Frac1	181.55	116.79	NaN
GRKDSSNTKLPVDQYR	Unmodified	1862.96	B2B9E1	Triple QxxK/R motif-containing protein	Triqk	29.659	28.098	3; 4	4.2323e-05	14018	329280000	161130_Sadia_CG30_R3_Frac4	147.64	107.09	1.1692
GRLHCTQDPVPEAVR	Unmodified	1733.86	Q8BG94	COMM domain-containing protein 7	Commd7	33.562	33.007	3	0.0013599	17476	130590000	161130_Sadia_CG30_R3_Frac4	122.63	108.21	1.6806
GSAFAIGSDGLCCQSR	Unmodified	1684.73	Q91VR5	ATP-dependent RNA helicase DDX1	Ddx1	70.801	65.389	2	9.1488e-07	48721	0	161130_Sadia_CG30_R4_Frac1	135.02	91.39	NaN
GSGMCKAGFAGDDAPR	Oxidation (M)	1611.68	P60710; P63260; E9Q1F2; E9Q5F4; G3UZ07; B1ATY1; E9Q606; G3UYG0; E9Q2D1	Actin, cytoplasmic 1; Actin, cytoplasmic 1, N-terminally processed; Actin, cytoplasmic 2; Actin, cytoplasmic 2, N-terminally processed	Actb; Actg1	27.617	27.132	2; 3	9.8064e-05	8152	213250000	161130_Sadia_CG30_R1_Frac1	138.05	126.43	1.2102
GSGMCKAGFAGDDAPR	Unmodified	1595.68	P60710; P63260; E9Q1F2; E9Q5F4; G3UZ07; B1ATY1; E9Q606; G3UYG0; E9Q2D1	Actin, cytoplasmic 1; Actin, cytoplasmic 1, N-terminally processed; Actin, cytoplasmic 2; Actin, cytoplasmic 2, N-terminally processed	Actb; Actg1	34.78	32.189	2; 3	3.0617e-87	11776	4586800000	161130_Sadia_CG30_R1_Frac1	289.99	187.47	1.3048
GSGPIDPKELLKGLDSFLTR	Acetyl (N-term)	2184.18	S4R164; Q80W00-2; Q80W00	Serine/threonine-protein phosphatase 1 regulatory subunit 10	Ppp1r10	110.8	108.64	3	6.4529e-12	86475	1248800000	161130_Sadia_CG30_R3_Frac2	96.79	75.191	1.0007
GSIKLADFGLAR	Acetyl (N-term)	1288.71	P97377-2; P97377	Cyclin-dependent kinase 2	Cdk2	75.32	73.109	3	0.00037549	57896	178760000	161130_Sadia_CG30_R4_Frac2	103.91	18.097	1.4409
GSKPGKNVQLQENEIR	Unmodified	1795.95	A0A0G2JGC1; P63087; P63087-2; A0A0G2JFF1	Serine/threonine-protein phosphatase PP1-gamma catalytic subunit	Ppp1cc	30.754	30.121	3	0.087863	11771	140370000	161130_Sadia_CG30_R1_Frac4	67.902	48.324	1.0104
GSLDLGGDAAGR	Unmodified	1087.53	Q8VEK3-2; Q8VEK3	Heterogeneous nuclear ribonucleoprotein U	Hnrnpu	42.678	42.678	2	4.8483e-92	20631	669540000	161130_Sadia_CG30_R1_Frac1	291.52	202.38	7.4507
GSLGGGFSSGGFSGGSFSR	Unmodified	1706.76	CON__P13645			76.947	72.855	2	1.4908e-77	51557	233740000	161130_Sadia_CG30_R3_Frac2	249.32	220.37	0.818
GSLGTPQPCQAPQQWEGR	Unmodified	1995.92	Q99M71-2; Q99M71	Mammalian ependymin-related protein 1	Epdr1	62.303	58.713	2	9.3341e-13	35383	167040000	161130_Sadia_CG30_R1_Frac1	172.09	150.7	1.197
GSLPEEKDSALWSDTPKGPLSAYR	Acetyl (N-term)	2645.3	D3Z2N6; Q3TAW3; E9Q296; Q8C178; Q9EPL9	Acyl-coenzyme A oxidase; Peroxisomal acyl-coenzyme A oxidase 3	Acox3	91.228	88.05	3	2.5455e-66	57648	380020000	161130_Sadia_CG30_R1_Frac2	143.4	128.85	1.2394
GSQYSGSLESSIPVDVAR	Unmodified	1850.9	Q8BHL3	TBC1 domain family member 10B	Tbc1d10b	79.893	76.639	2	3.9767e-73	53397	27058000	161130_Sadia_CG30_R3_Frac1	262.64	222.14	NaN
GSSGSPGSLDSGAGPLWAPR	Unmodified	1854.89	A0A1D5RMD6; A0A1D5RLI6; Q8BN51; Q9R088	Thymidine kinase 2, mitochondrial	Tk2	80.663	77.155	2	1.419e-29	48558	78181000	161130_Sadia_CG30_R1_Frac2	198.14	159.35	1.2639
GSTAPVGGGSFPTITPR	Unmodified	1600.82	Q3TML0; Q922R8	Protein disulfide-isomerase A6	Pdia6	73.476	70.022	3	4.4393e-13	47294	0	161130_Sadia_CG30_R3_Frac1	123.36	98.184	NaN
GSVVKSEDYAFPTYADRR	Unmodified	2060	P19783	Cytochrome c oxidase subunit 4 isoform 1, mitochondrial	Cox4i1	52.297	49.205	4	0.00012759	35502	251590000	161130_Sadia_CG30_R4_Frac2	107.72	68.095	1.1527
[truncated: 4,492 more rows]

## Sheet: S1B
TABLE S1B: TAILS_ Glutamate 30min/Control (Significant list)
[truncated: 234 more rows]

[truncated: 21 more sheets: S2A, S2B, S3A, S3B, S3C, S4A, S4B, S5A, S5B, S6A, S6B, S7A, S7B, S8A, S8B, S8C, S9, 10A, 10B, 10C …]
